# Supplementary material for: High-resolution transcriptional dissection of in vivo Atoh1-mediated hair cell conversion in mature cochleae identifies Isl1 as a co-reprogramming factor
Source: PLoS Genet. 2018 Jul 31;14(7):e1007552. doi: 10.1371/journal.pgen.1007552 (PMC6086484; doi:10.1371/journal.pgen.1007552)
Supplement: S1 Table — The mean expression of the clustered cells used as input for the heatmap. (XLSX) [file pgen.1007552.s005.xlsx]

## Sheet: single_cell_data_1E_mean_select
	mat1_mean	mat2_mean	mat3_mean	mat4_mean	mat5_mean	mat6_mean	mat7_mean	mat8_mean	mat9_mean	mat10_mean	mat11_mean	mat12_mean	mat13_mean	mat14_mean	mat15_mean	mat16_mean	mat17_mean	mat18_mean	mat19_mean	mat20_mean	mat21_mean
Mpz	0.0208489	0.00929976	0.016383	0.0142017	0.0162427	0.0282387	0.0186403	0.0128441	0	1	0	0.0679027	0.0224505	0	0	0.129727	0.0115666	0.0127943	0.0155518	0	0
Cd34	0.00484204	0	0	0.0263473	0.0341398	0.0315802	0	0.00465691	0.0482456	0	0.0101066	0	0.0107341	0	0	0	0	0	0	1	0
Gata3	0.00587115	0.00819234	0	0.00183646	0.0128335	0.00688248	1	0.0545076	0	0.0289099	0.817257	0.584102	0	0.263114	0.0120015	0.0242705	0.849489	0.0476308	0.596446	0	0
Plp1	0.0225629	0.00942015	0.0207647	0.020327	0.0316135	0.0359501	0.0186247	0.0211988	0.0201188	0.242536	0.019954	0.0207681	0.0168542	0	0.0280318	0.0199609	0.05921	0.0174905	0.0170839	0.0409083	1
Cldn11	0.0714691	0.302776	0.0890571	0.0215585	0.642278	0.235387	0.0232939	0.0633204	0.234508	0.129308	0.0075676	0.0102751	0.142867	0.00782901	0.029541	0	0.0221327	0.0279672	0	0.0224902	1
Cd52	0.00939311	0.0108446	0	0.732042	0.0138956	0	0.0121792	0.00562812	0.0182928	0	0.0183206	0	0	0.0144098	0	0	0	1	0	0.0209113	0
Slc26a5	0	0	0.00411444	0	0	0	0	0	0	0	0	0	0	0.0207802	0	0	0	0	1	0	0
Fgfr3	0.0257694	0.0174293	0.0243521	0.00357236	0	0.0230087	0.029634	0.0137995	0.0396673	0.0143916	0.0148979	1	0	0.889428	0.0485039	0.0239967	0	0.0270399	0	0.0506396	0
Chrna9	0.00257717	0	0.0057682	0.00402668	0.00238564	0	0.00268221	0	0	0	0.0188027	0	0	1	0	0	0	0	0.852779	0	0
Ocm	0.00215488	0.00149393	0.00399058	0.00332955	0.00294803	0.00314896	0.00338708	0.00461065	0	0.00327549	0.0112563	0.016199	0.011026	0.00398647	0	0	0	0.00631089	1	0	0
Atoh1	0.025499	0.0116245	0.00845258	0.00921068	0.0181899	0.016801	0.0364466	0.00620903	0.0161167	0.0210027	0.0966454	0.151138	0.014434	1	0.00746683	0.0146986	0.0303369	0	0.179515	0	0
Cd79a	0.00640673	0.00888915	0.00624691	0.00330122	0.0812408	0	0.00898061	0	0	0.0389369	0	0	0	0	0	0	0	1	0	0.0456264	0
Nkg7	0	0	0	0	0	0	0	0	0	0	0	0	0	0	0	0	0	1	0	0	0.125828
Ano1	0.00160128	0.00444567	0.0189246	0.00245209	0	0.0094307	0.00998977	0.0092206	0.00904486	0.0294467	0.111638	0	0	0.0234868	0.0165554	0	1	0	0.0453994	0.0688593	0
Slc17a8	0.00587438	0.00822539	0	0.00917315	0.00535425	0.0114795	0.00625741	0	0	0.0603163	0.11003	0	0.0198819	0	0	0	0	0	1	0	0
Dcn	0.167529	0.0239992	0.0147294	0.034769	1	0.343937	0.0405708	0.0213895	0.389664	0.305954	0.0485801	0.0648838	0.201659	0.0166062	0.160115	0.0113704	0.0594857	0.0203324	0.0238079	0.0479811	0
Tubb3	0.00107059	0.0029795	0	0	0.00193141	0	0.00221634	0	0	0.028051	0.00679634	0	0.00733457	0.0183621	0.0109454	1	0.0263154	0.0123084	0.0152596	0	0.210176
Gjb2	0.0541803	0.0119403	0.00574103	0.0155113	0.0141401	0.044376	0.564203	0.0233012	0.0408207	0.195739	0.900564	0.288492	1	0.0229841	0.023809	0	0.859905	0.0387388	0.168065	0	0.0371702
Cx3cr1	0.00966778	0.010317	0.00206865	1	0.00254706	0.00814459	0.00290674	0	0.0261998	0.0170752	0	0	0	0	0	0.014561	0.0147214	0.0532359	0.0398413	0	0
Vmo1	0.015052	0.0148904	0.00530533	0.0163128	0.0155937	0.00855278	0.024197	1	0.00938247	0.0129647	0.0174002	0.0155268	0.0233875	0.00589651	0.00304579	0.01233	0.0128724	0.00987825	0.00831671	0.0277481	0
Cd79b	0.00397587	0.0083861	0	0.0908864	0.00727232	0.00388741	0.00416372	0.0172629	0	0	0	0.0258288	0	0	0	0	0	1	0	0	0
Fst	1	0.0043186	0.00686307	0.0556293	0.00938994	0.10116	0.263049	0.00454127	0.778241	0.00952512	0.0417713	0.0203975	0.0346361	0	0.0319877	0	0	0.0356424	0	0.0667572	0
Meg3	0.213918	0.0131503	0.0256752	0.0196961	0.258837	0.216917	0.0127001	0.0178079	0.208984	0.130606	0.0116507	0.00603022	0.0279176	0.00686818	0.00623922	1	0.0049326	0.0159982	0	0.0907101	0
Slc1a3	0.164137	0.50718	0.280333	0.0365263	0.7986	0.578778	0.0540549	0.0482361	0.273569	0.229095	1	0.0853943	0.563752	0.0437795	0	0.0102388	0.632846	0.0320575	0.0465686	0.0766826	0.058404
Col2a1	0.313771	0.0670269	0.323446	0.0361905	0.0277672	0.156741	0.0645005	0.00803918	0.155028	0.0505607	0	0.0333992	0.0261348	0	1	0	0.16379	0.0309466	0.00883111	0	0.0146802
Col11a2	0.116441	0.00474536	0.0825285	0.0134781	0.00307449	0.0115552	0.0740694	0.0523037	0.0806699	0.0303263	0.0919634	0.0937338	0.117113	0.00622254	1	0.00874903	0.139553	0.00978763	0.012062	0	0.080136
Emilin2	0.19935	0.857513	1	0.0508263	0.381283	0.417704	0.0240178	0.0264703	0.267881	0.0745917	0.00668399	0.0271136	0.0523248	0	0.0681787	0.0138626	0.0762868	0.0384534	0.0476556	0.0867445	0.0412178
Aqp4	0.0197295	0	0	0	0.0198491	0	1	0	0	0.118371	0.135927	0	0	0	0	0	0.0564815	0	0.0768535	0	0
Pou4f3	0	0	0.00341607	0.00176923	0	0	0	0	0	0	0.00728958	0	0	0.680238	0	0	0.0124921	0	1	0	0
Ms4a1	0	0	0	0.00908689	0	0	0	0	0	0	0	0	0	0	0	0	0	1	0	0	0
Ifit3	0.059443	0.0476426	0.00998756	0.130412	0.0590348	0.0149839	0.0167209	0.0469942	1	0.00587837	0.0122094	0	0.0518146	0.0141996	0	0	0	0.0148447	0	0.0612521	0
HA	0.0251014	0.0163526	0.00983846	0.00915867	0.0133618	0.0105118	0.0408504	0.0135692	0.0275948	0.0137677	0.115013	0.161963	0.0134841	1	0	0.00689329	0.0353651	0	0.145463	0	0
tdTomato	0.12813	0.173699	0.0766703	0.0811264	0.103989	0.0648791	0.212996	0.141578	0.11714	0.0450288	0.195596	0.481419	0.204878	1	0.208129	0.0117916	0.0921055	0.0403237	0.0329551	0.461494	0
GFP	0	0	0	0	0	0	0	0	0	0	0	0	0	0.532927	0	0	0	0	1	0	0
