# Supplementary material for: High-resolution transcriptional dissection of in vivo Atoh1-mediated hair cell conversion in mature cochleae identifies Isl1 as a co-reprogramming factor
Source: PLoS Genet. 2018 Jul 31;14(7):e1007552. doi: 10.1371/journal.pgen.1007552 (PMC6086484; doi:10.1371/journal.pgen.1007552)
Supplement: S3 Table — The FPKM data were read-count and gene-length corrected and filtered for minimum expression. The CPM data corrected for read count, TMM-normalized and filtered for minimum expression used as input for heatmaps. (XLSX) [file pgen.1007552.s007.xlsx]

## Sheet: FPKM
gene	SCs_11	SCs_12	rHCs_13	rHCs_16	OHC_387	OHC_391	P7OHC_14	P7OHC_15	IHC_389	IHC_395
0610007C21Rik	12.7868	13.8596	25.1145	11.3226	0.0255983	14.5278	3.76835	4.25616	6.6	20.6288
0610007L01Rik	21.5252	14.2427	16.997	7.87391	32.7284	19.4491	10.7991	5.78221	33.5043	16.2923
0610007P08Rik	8.21486	13.6914	3.00543	8.38968	23.9138	7.88779	5.37001	5.45832	4.49394	5.86842
0610007P14Rik	1.30663	15.0531	2.05695	9.73048	0.493156	3.24286	10.4044	2.99641	3.10457	0.424986
0610009B22Rik	48.2464	66.4799	28.1499	33.8133	1.50245	73.6737	82.9132	39.2696	43.2534	44.284
0610009D07Rik	36.1746	43.7492	66.0665	28.6064	1.29677	28.058	85.2729	55.0814	22.5401	32.1043
0610009O20Rik	21.4254	3.31968	6.52253	15.603	71.1943	17.7158	30.6261	7.81585	1.48426	10.9972
0610010O12Rik	37.5836	31.6421	26.7049	12.3278	9.05099	12.6917	9.44777	17.2064	21.2767	26.6311
0610011F06Rik	22.2526	46.3278	22.2886	25.2209	1.78667	13.1437	39.9095	15.2357	42.5612	46.7039
0610030E20Rik	15.468	5.72944	5.04251	3.51657	26.2787	14.2573	16.4602	9.45991	8.59081	27.3461
0610031J06Rik	111.697	62.9788	32.3958	20.0709	15.0551	9.1344	19.7834	8.37197	34.5168	48.3812
0610037L13Rik	32.8598	10.9567	3.35388	12.4653	0.979198	6.90927	20.3028	21.5692	11.3192	10.9983
0610037P05Rik	37.2526	6.34999	8.80783	27.1099	42.951	24.739	27.0403	41.7306	35.8986	15.1793
0910001L09Rik	65.5858	60.5132	7.82416	25.7981	0.455371	20.7424	3.63908	8.8829	6.13424	6.3939
1110003E01Rik	18.4316	30.036	11.6918	5.51524	11.5143	19.9448	4.35156	5.7328	18.5447	15.1352
1110004F10Rik	40.5748	60.6463	32.7034	72.2748	0.071641	17.5767	26.3282	48.7248	95.9359	101.876
1110007C09Rik	21.2836	16.2294	15.156	35.8523	30.7893	78.8813	70.2065	74.8383	40.113	8.5216
1110008P14Rik	9.05332	13.1815	17.057	19.7649	1.49086	5.9996	11.7887	18.3991	12.6689	9.84308
1110012J17Rik	0.325412	8.94202	1.13966	1.55797	6.03814	3.63233	2.61864	2.26183	0.9876	4.76861
1110018G07Rik	7.28966	2.02358	6.23361	7.21538	11.2969	8.03083	3.43319	2.99275	6.62233	3.64621
1110018J18Rik	24.7529	8.49112	3.65757	4.47891	12.2066	22.4699	5.62723	1.64026	6.64984	17.7121
1110028C15Rik	0.246056	10.36	8.60734	18.0276	20.6754	15.3119	8.70404	10.1628	22.0273	16.161
1110031I02Rik	34.6264	16.0295	43.5394	1.66208	7.94268	6.51963	8.86838	3.91283	11.9792	5.19824
1110032A03Rik	7.68975	14.9258	39.6431	21.3641	28.8044	12.2895	18.5962	7.52354	7.5253	43.6834
1110034B05Rik	8.27396	2.5449	1.93573	6.15681	0.160334	2.4864	0.400407	20.5448	5.18188	47.2855
1110037F02Rik	7.21585	5.78863	8.61906	7.90964	7.88495	13.0096	10.6814	7.51382	9.00329	5.45194
1110038B12Rik	3.83751	5.73652	48.6728	23.095	15.5835	1.20458	13.7277	3.94873	1.0708	4.79244
1110038D17Rik	7.77558	0.299238	0.172504	1.22579	0.456814	6.74271	0.483774	2.60582	8.81933	1.54505
1110051M20Rik	2.66186	4.56606	0.931489	3.48055	0.823555	2.67817	1.55875	5.52572	7.70913	11.6097
1110054O05Rik	4.25206	1.92984	1.94349	5.27174	23.8057	9.41142	0.30057	6.72441	7.4916	2.30835
1110057K04Rik	8.80803	23.2703	16.6163	3.88623	3.43874	4.22105	5.62693	5.84244	21.3509	0.952283
1110059E24Rik	45.068	10.9126	39.2706	14.906	74.3273	9.33955	6.13179	13.5505	18.8218	10.251
1110067D22Rik	0.0191194	1.25084	0.661543	0.0157705	24.0234	71.9535	32.4244	33.3765	9.02923	20.8776
1190002N15Rik	134.739	130.512	54.6793	23.6663	1.05748	2.43504	2.39495	1.27794	25.5289	30.2247
1190003J15Rik	0.490378	4.90939	6.55621	1.31053	0	12.0148	35.6307	37.7028	0	0.0299146
1190005F20Rik	17.9561	14.3226	5.23195	23.6415	0.180918	25.2178	9.26873	14.3166	45.6414	4.21878
1200011I18Rik	5.84873	4.26454	12.7318	12.1858	0.0294888	4.24083	3.17312	5.37917	13.1132	9.68329
1200014J11Rik	1.92009	0.0851563	1.66909	7.24398	2.81986	6.98571	2.70447	6.33833	4.46686	3.23602
1200016B10Rik	10.3357	4.5307	5.20576	5.38477	23.8125	5.71044	3.82145	3.86799	3.4185	3.67915
1300001I01Rik	10.5353	12.7678	2.97262	6.13323	16.9171	20.3061	13.1855	10.9984	17.716	3.88148
1300002E11Rik	13.1558	4.40579	14.3856	6.16137	26.0514	65.4374	59.7127	37.7225	39.6668	16.3118
1300010F03Rik	8.83322	7.84682	21.4727	25.1505	19.2249	21.6789	23.9877	18.0712	13.558	21.3814
1300014I06Rik	35.2665	35.6354	13.4624	7.83806	142.83	116.841	59.4829	23.4031	185.548	271.622
1300018I17Rik	6.99786	2.83167	5.43077	4.32594	4.07379	7.86075	16.2329	6.84358	26.3128	3.81098
1500003O03Rik	14.653	8.20548	11.6079	17.026	0.413231	10.8114	30.1827	10.4192	20.2512	10.5619
1500011K16Rik	75.6931	42.972	26.4739	40.4785	46.7238	19.9557	21.7145	43.3801	39.0751	216.678
1500012F01Rik	33.3577	20.0464	27.8669	17.0005	0.0845108	2.39943	11.8337	16.4486	0.693669	4.96529
1500031L02Rik	17.0537	24.4109	6.21804	13.3692	0.146316	7.55884	18.57	10.9187	35.7324	12.1955
1500032L24Rik	58.4167	39.5928	91.6516	54.0193	5.56898	35.0785	64.8583	81.5664	44.0419	78.4691
1520402A15Rik	3.55108	8.19124	1.66499	8.13122	0	4.04318	1.57373	0.0833784	0.817065	1.03965
1600012F09Rik	7.33487	2.73492	15.8138	18.5942	5.03411	9.52342	15.8474	13.0996	14.4707	29.2054
1600012H06Rik	11.2258	12.6441	13.7517	23.9861	5.9827	21.5537	10.0431	10.0247	7.98291	13.5262
1600021P15Rik	14.7533	19.32	12.3475	7.45754	0.114113	5.52393	0.351401	14.1499	0.850066	2.28896
1700020I14Rik	31.8456	18.4829	37.2908	37.3934	47.0721	42.7568	48.5068	37.9667	45.8911	37.1934
1700021K19Rik	5.52355	10.5156	2.28466	6.46431	3.81948	8.2555	2.52145	4.36127	3.63976	9.45337
1700025G04Rik	3.20302	0.886191	1.14325	7.05042	36.2715	21.1837	23.8166	14.1172	3.15924	2.89684
1700028K03Rik	7.32471	0	0.39419	3.08988	2.45776	3.31585	10.6242	0.95498	2.17504	2.74852
1700040I03Rik	6.25198	0	14.7896	15.8574	12.464	14.4011	25.8588	25.3344	13.8689	19.7219
1700047I17Rik2	11.6261	43.2714	26.8181	5.54749	1.45149	3.41126	11.4542	19.149	16.0514	6.11873
1700052N19Rik	3.21017	0.315081	6.32099	0.980163	1.5397	4.85389	0.679708	2.36448	1.55739	0.281422
1700071M16Rik	2.54704	0.687937	0.0377697	0	0.018575	1.8401	25.5279	17.9225	1.4798	1.5954
1700081L11Rik	10.5071	14.0983	8.77726	18.7141	22.4329	14.0502	11.4581	9.96358	15.3808	16.3162
1700106N22Rik	0.217404	14.7886	26.9133	2.7596	4.52156	3.07493	2.20433	6.26399	1.46468	0.01228
1700123O20Rik	17.1597	8.82444	41.9939	17.5036	0.0283492	3.72699	27.6631	18.6686	14.9265	13.0214
1810006K21Rik	43.5951	23.098	19.365	15.1664	1.16344	7.10916	23.0518	14.1437	12.6633	4.89087
1810012P15Rik	4.45246	0.382599	4.43126	10.5039	2.83339	4.98473	6.00704	5.40494	1.64259	1.56625
1810013D10Rik	0.985371	12.929	5.10579	7.92955	0.519519	5.73363	7.44845	8.45328	5.36911	23.1882
1810013L24Rik	25.8836	21.6947	12.8011	31.0113	5.17605	10.889	21.0643	12.1045	19.6306	26.4114
1810020D17Rik	54.5007	33.073	15.5026	23.0274	0.265765	13.7482	3.94728	9.30731	8.46902	4.34198
1810026J23Rik	3.72624	7.59515	7.70122	19.8647	0.425554	11.2365	6.55994	14.9088	3.42722	7.46268
1810030N24Rik	1.63258	33.7434	0.865351	17.1479	0.354647	7.0265	5.20214	7.56809	3.54452	32.6589
1810030O07Rik	12.9038	15.2916	17.0859	13.056	37.4009	17.6164	28.5201	13.7673	12.0276	62.224
1810031K17Rik	12.5352	7.02296	12.9821	3.83762	0.20384	13.2509	3.53659	8.71124	20.0986	15.7026
1810033B17Rik	0	0	3.17436	0	35.3384	43.8857	0.572053	0	0	0
1810035L17Rik	14.4983	4.91389	10.7522	8.321	0.0517574	6.85232	3.45588	8.26676	12.9198	1.26276
1810037I17Rik	86.5439	130.071	34.6076	50.8883	18.9817	61.8517	70.7219	85.3806	13.7857	12.474
1810041L15Rik	0.0443371	0.0399172	49.99	61.5327	3.49467	3.73837	1.41846	7.26577	3.62598	12.9691
1810043G02Rik	0.613391	0.434668	0.977661	2.85943	6.88487	3.99509	7.58361	15.0756	3.30079	0.193129
1810046J19Rik	75.0953	80.2837	16.1804	46.6083	9.1045	38.1636	35.3916	29.658	114.639	146.491
1810048J11Rik	3.10314	3.20511	3.3751	9.60952	4.82207	8.76054	7.2999	15.9253	8.00254	5.70982
1810058I24Rik	9.43889	20.6596	2.85523	23.2868	1.03872	3.22338	41.3223	29.7914	7.42529	9.82657
1810074P20Rik	7.34918	5.36275	10.1333	7.20492	6.96378	18.6988	13.3916	9.0309	35.0051	18.6591
2010011I20Rik	8.71522	16.8547	37.9173	30.9227	0.310917	3.97513	1.89931	4.4	8.46026	9.52072
2010106G01Rik	7.23053	9.96212	8.37567	0.505533	10.426	0.938377	0.363919	2.32214	4.09998	5.7559
2010107E04Rik	453.161	564.335	530.876	358.436	24.2083	322.335	552.377	797.517	242.694	283.368
2010111I01Rik	4.30064	4.58633	5.84679	6.78934	8.23204	10.3271	6.98644	7.76572	5.47998	4.16545
2010300C02Rik	1.78798	4.41049	11.1787	19.3472	6.87994	7.2684	21.7473	13.2482	38.8836	31.7445
2010321M09Rik	2.00288	2.45825	11.5916	4.87525	9.33148	21.0342	12.1993	12.1293	1.87393	4.11429
2210009G21Rik	0.0444122	0.111957	8.17828	5.22021	1.5145	4.48356	6.96603	1.29414	5.16904	5.20861
2210011C24Rik	0.0418268	0	25.7029	10.4536	8.54094	42.621	27.7957	10.9581	81.5892	60.7912
2210013O21Rik	4.24235	63.387	23.3971	36	21.5257	23.1695	53.3196	13.4033	19.2654	21.6971
2210016L21Rik	0.809868	3.11668	9.37912	2.53452	0.016213	3.76762	11.4649	6.07062	4.4033	15.8627
2210018M11Rik	27.2752	11.2367	21.6193	13.9989	8.94513	25.972	26.2905	17.8262	17.394	3.12298
2210404J11Rik	9.04535	3.70865	4.88495	4.0985	6.63936	16.9039	6.44329	6.29039	3.7329	2.88947
2310001A20Rik	25.6205	10.3857	7.39986	6.04051	0.242615	19.746	0.162343	17.9027	6.88468	19.685
2310003F16Rik	0.263347	2.21884	8.44837	1.11889	0.0304386	3.42867	0.581449	1.23535	1.01406	10.662
2310003H01Rik	1.19755	1.79393	6.05873	4.22094	3.69889	19.5293	3.17635	1.62763	8.14826	17.3351
2310008H09Rik	5.85169	12.1373	15.4683	7.67117	0.209792	5.9367	3.98514	5.14684	5.31789	8.19537
2310015A10Rik	17.8374	4.34875	7.89189	4.60955	14.7397	10.0121	1.61035	0.535628	3.23536	10.5461
2310016M24Rik	159.275	78.7033	111.601	39.8977	2.88868	5.6917	53.0388	77.2851	17.3268	54.9321
2310021P13Rik	22.8306	9.3013	12.5801	22.3906	20.664	18.1351	13.9569	27.5149	27.5871	36.2611
2310030G06Rik	20.0597	39.6558	58.6095	77.9842	1.03481	0.798382	8.11552	8.01572	0.811908	9.43542
2310035C23Rik	9.0681	23.7949	17.9777	25.467	8.70362	26.6585	18.3452	16.7108	50.6275	32.0731
2310036O22Rik	18.4549	67.7856	11.6712	60.6346	137.395	81.9091	79.9462	15.3438	24.9856	70.0713
2310044G17Rik	39.5628	20.6266	21.0642	7.45322	8.53742	17.1134	8.55765	10.1847	12.1833	9.24662
2310044H10Rik	26.4502	4.03095	4.16224	20.5009	2.95571	14.3283	17.9624	7.06621	3.2841	2.78339
2310061I04Rik	22.0211	7.80513	15.9681	11.5731	9.67213	7.68133	10.7301	23.06	9.43096	4.4403
2310067B10Rik	11.921	2.26538	0.919679	6.22645	1.13978	4.59783	2.51112	3.81338	6.42692	1.4458
2400003C14Rik	11.2211	13.2772	12.0923	15.2524	12.5352	23.3998	10.2612	32.2114	12.3299	20.9015
2410001C21Rik	5.00902	17.4314	3.64477	15.598	1.70134	7.44443	0.894484	0.609877	5.5888	14.5673
2410002F23Rik	5.86571	2.18371	6.91113	4.35531	3.27824	6.95046	1.36167	3.28855	1.34129	6.02031
2410002O22Rik	2.43507	4.34795	25.5621	16.9172	0.291268	13.2809	6.5848	5.74711	7.38317	13.666
2410003K15Rik	8.10867	15.4748	5.09262	9.69532	9.84418	17.5839	14.0546	11.3851	8.38919	9.78139
2410006H16Rik	162.915	12.1632	28.0474	130.353	0.115913	3.64871	51.1299	30.8056	2.43451	9.26311
2410018M08Rik	14.1636	4.99094	13.6587	34.1687	4.9343	24.9337	18.9117	16.5841	21.0813	22.8703
2410066E13Rik	0.915134	4.46092	17.2456	0.444146	3.95417	10.151	7.52319	3.10876	2.14596	0.67855
2410089E03Rik	1.233	3.1416	7.74619	10.9705	16.1638	5.47709	2.29055	7.96587	16.9236	7.16527
2410091C18Rik	9.73631	0.717659	5.98115	14.5261	24.1134	10.2259	2.17611	7.61065	27.6525	23.3237
2500003M10Rik	72.2875	134.94	50.7774	68.1964	34.7195	89.3985	65.0575	52.1242	72.7911	84.9404
2510002D24Rik	0.16471	16.0153	17.1352	22.8696	15.3592	78.8843	46.1325	26.3216	62.412	44.4337
2510003E04Rik	12.3136	6.64296	5.79627	10.0708	0.408979	7.83033	11.8864	5.30077	10.7816	10.1288
2510006D16Rik	13.2078	30.192	12.0154	12.9244	26.3685	24.1458	11.9525	13.4213	28.0376	23.8684
2510009E07Rik	0.766938	0.0434265	11.4658	3.99255	5.49601	12.8303	26.094	20.606	2.52522	5.17879
2510039O18Rik	8.13362	8.7493	14.2741	18.9506	25.8444	17.9365	21.9075	17.277	21.7993	8.7285
2510049J12Rik	5.55046	0.334381	12.8081	37.2855	243.321	226.54	97.3794	55.2711	41.9425	25.7251
2610001J05Rik	20.0591	12.5669	8.50597	11.8453	0.0670653	9.00316	3.78161	1.64627	9.39856	11.9336
2610002J02Rik	4.61206	2.41538	1.68967	15.8695	23.8828	14.8169	25.0806	7.61532	37.2908	8.57383
2610002M06Rik	8.83458	15.5197	9.83216	14.0133	1.27417	15.0385	5.94232	2.26817	14.2005	16.8144
2610005L07Rik	12.8898	14.1901	23.2472	18.9794	25.9554	54.8648	10.5601	15.2394	25.6723	20.2592
2610008E11Rik	8.8493	17.4752	5.47154	6.93609	7.34452	4.5019	11.3978	14.9701	9.63874	5.13544
2610015P09Rik	3.50912	12.6149	12.8583	12.2504	2.64593	14.0417	11.1289	6.92806	4.08931	1.8816
2610019F03Rik	13.1481	26.0941	13.1157	2.03436	21.2281	41.8362	1.5248	1.67002	81.0896	30.8642
2610020H08Rik	25.4083	27.9461	12.8541	0.814246	0.167979	4.40637	4.93978	1.11424	3.04142	7.87037
2610021A01Rik	4.8796	16.6055	3.5082	10.7457	39.4282	5.05206	6.70122	7.51171	3.37086	2.19758
2610034M16Rik	0.0177439	0	0.0859529	0.00731793	15.7853	6.85436	11.1439	5.50249	12.0271	6.66598
2610101N10Rik	17.2994	32.9016	12.267	17.1592	27.2673	42.4528	27.2087	23.7716	22.8163	29.5109
2610203C20Rik	43.6475	127.39	40.8504	3.97157	0.0819334	0.333766	0.025846	2.18823	59.0783	8.06526
2610301B20Rik	7.30495	3.23898	14.4367	24.8617	4.05389	20.6944	24.2102	19.4406	5.12581	26.6806
2610507B11Rik	21.8794	30.8408	27.5814	24.747	19.7517	20.0674	23.4859	11.3157	13.5599	11.3423
2700007P21Rik	3.9538	28.4594	20.0134	9.09367	2.04611	3.39675	10.6409	15.3731	2.24836	4.32103
2700029M09Rik	11.7482	19.0998	43.1143	40.0208	19.9914	30.0217	26.1687	34.7455	31.0092	42.1356
2700049A03Rik	2.76127	0.65865	4.24151	5.32056	12.4338	10.0778	8.87894	5.65263	6.73562	4.54452
2700050L05Rik	3.78588	7.10852	8.28669	12.8556	25.2565	14.753	7.89391	7.92123	8.60865	11.5943
2700060E02Rik	72.8233	33.3994	28.4124	68.484	25.9247	27.712	74.6199	59.2911	31.952	38.1418
2700078E11Rik	7.13386	10.2518	16.5968	6.94908	1.07288	12.1765	16.0615	17.3275	6.6583	7.57089
2700081O15Rik	5.6815	11.0179	6.11671	4.01864	2.79257	11.5204	4.22108	2.68824	1.93326	0.161026
2700089E24Rik	69.3526	119.645	60.5644	25.9815	10.1383	20.9068	64.3895	48.2578	57.1175	52.7008
2700097O09Rik	7.89046	1.84528	4.47554	11.451	2.69981	2.53971	2.75906	0.965263	8.30025	3.35256
2810002D19Rik	1.63266	0	6.72556	9.00265	25.0958	37.7193	2.09782	14.7436	12.9471	21.3311
2810011L19Rik	0.138963	0.180714	26.5574	6.20872	47.9868	118.862	163.841	172.023	153.048	112.558
2810046L04Rik	11.7818	22.0134	6.35049	7.26946	3.12841	18.9873	8.56721	6.64687	11.8473	8.76385
2810403A07Rik	35.1918	43.8454	30.9425	38.0075	8.05544	32.7335	35.6485	48.2373	44.0739	31.0561
2810407C02Rik	44.1695	55.4405	43.987	50.7397	4.75357	22.279	43.8303	65.7428	52.5213	36.0265
2810428I15Rik	51.9758	4.92436	39.7431	8.33454	30.5968	8.9254	14.9274	11.6208	12.5591	8.36357
2810474O19Rik	13.7508	41.5241	21.9612	8.68617	0.519525	4.2312	7.48153	6.80157	10.8939	24.2388
2900026A02Rik	50.1434	13.6378	50.0346	47.5892	6.80788	38.2646	5.93669	3.37661	9.00961	11.6938
2900064A13Rik	18.4469	18.4479	9.7003	5.77554	2.22443	7.82073	8.96455	4.66914	14.173	13.1191
3110002H16Rik	0.209149	1.8093	3.31314	6.81807	4.21506	4.42674	1.90856	6.96474	2.01049	4.71519
3110043O21Rik	3.68056	0.0615538	11.4023	7.10565	15.4268	15.295	9.45635	17.9576	25.8505	23.1738
3110057O12Rik	0.998751	0.379937	12.7035	6.05675	1.79048	13.1816	3.15629	2.35662	3.25225	15.2675
3830406C13Rik	15.2442	8.04605	12.9448	26.0929	49.1677	48.0841	25.5744	47.2888	90.5877	26.7109
4632411B12Rik	4.33679	24.8112	4.80026	2.51177	0.847158	10.3217	2.55954	12.3035	14.676	3.89751
4632419I22Rik	0.673999	17.2522	3.0331	0.878855	0.0412063	0.419648	0.0216643	0.248155	7.96217	0.258514
4632427E13Rik	14.6094	6.91416	15.9721	14.6274	7.60206	22.8578	3.85644	16.4833	37.8581	33.4681
4632428N05Rik	0.00523044	0	0.423485	3.63047	10.2105	9.80911	0.331301	0.769049	3.23331	0.526471
4732418C07Rik	24.8024	14.8616	23.9595	20.5899	83.2757	191.952	47.8713	42.9666	92.4182	79.5284
4833420G17Rik	2.61847	18.9512	2.64399	12.2656	2.70463	16.7962	8.69588	7.68097	9.73373	12.8813
4833439L19Rik	40.8123	103.067	187.616	172.87	94.5802	158.269	111.85	89.139	93.9374	122.882
4921513D23Rik	24.2931	36.9008	14.1957	25.2104	15.3359	19.3294	10.594	9.45404	24.8617	22.222
4922501C03Rik	10.3486	12.4105	12.9761	14.3215	0.169708	7.54176	4.38123	3.73875	9.70136	7.04987
4922501L14Rik	13.8205	0.555553	47.1543	34.8841	13.5825	45.5994	12.6454	28.2621	0.496546	0.719649
4930402H24Rik	7.66169	19.3557	5.74127	7.83872	38.2935	18.1917	1.62712	4.80813	9.85343	13.2907
4930412O13Rik	32.872	6.66784	7.72717	3.26592	5.70029	24.9513	6.34047	6.39665	37.0149	7.18246
4930426D05Rik	220.36	47.222	38.0807	3.20044	13.3656	8.88829	0.262692	1.40172	16.0126	31.1197
4930427A07Rik	1.76227	0.246083	5.91339	2.14479	0.0734389	9.39644	19.7687	11.4413	10.68	24.8137
4930430F08Rik	2.00566	7.34	23.5651	8.58476	0.597724	6.70215	16.9232	15.7666	3.79986	20.2377
4930452B06Rik	0.047988	0.0576054	28.0444	46.0245	0.0163317	0.408248	3.21992	2.60852	0.0946246	0.268347
4930453N24Rik	7.73359	22.6583	3.06642	7.88281	7.85989	9.41077	9.40076	5.33953	3.38417	4.66663
4930455F23Rik	11.0452	26.8391	6.70224	21.1786	12.876	25.426	21.7246	42.712	95.9549	17.599
4930473A06Rik	1.47862	7.96559	8.20804	2.70439	0.164093	2.14969	0.245876	0.182604	0.219859	0.312516
4930506M07Rik	1.45838	4.76102	18.8767	30.8395	0.763914	0.467505	0.340365	4.62762	17.8543	16.6714
4930523C07Rik	8.3732	14.8596	3.79942	0.38237	0.00986037	0	4.24579	0.0903637	2.84937	1.20039
4930565N06Rik	17.954	16.3987	2.8169	22.7376	1.75107	9.3372	0.268031	5.86179	13.6451	87.2923
4930593A02Rik	0	0	30.6521	32.4797	0.0527083	0	5.57003	43.9218	26.9696	5.45219
4931406C07Rik	34.1278	39.0936	24.2261	4.80003	2.38286	2.67056	12.484	4.59733	3.70888	33.0489
4932411E22Rik	0.0590441	0.0177193	21.6146	30.8284	61.3081	90.8802	68.7763	36.541	21.5533	17.0339
4932415G12Rik	1.55386	23.5482	6.29377	1.92254	0.414426	1.07912	7.20386	1.6616	8.601	23.7073
4932438A13Rik	13.9052	8.37982	17.0939	12.6463	11.0647	13.9349	15.3143	13.9247	12.4902	15.8682
4933403F05Rik	1.57679	4.27803	3.57862	6.85459	10.6907	16.8044	6.23466	9.2093	4.62818	3.4033
4933407C03Rik	0.742647	0.389192	5.55726	43.4122	4.85496	4.95585	8.43102	13.8233	15.1629	27.8669
4933407H18Rik	2.14005	4.30034	6.17094	8.84223	7.22552	16.1145	8.07538	9.61333	5.21063	8.09704
4933407K13Rik	0.0203867	2.01898	1.12581	1.02408	33.1867	8.84908	9.12234	15.2383	4.82994	3.42626
4933411K20Rik	5.55326	5.75967	7.7492	13.4019	2.98028	6.13374	10.3404	12.4802	9.46856	10.5554
4933421E11Rik	4.99015	8.8291	9.36882	1.92606	10.4224	3.77358	2.11963	4.0166	5.96002	7.25468
4933421O10Rik	0.449929	13.1588	0.141526	3.47503	1.61476	1.17279	1.71257	0.947669	30.0636	3.16058
4933424B01Rik	10.7069	6.58109	12.1705	12.0698	8.32696	24.5773	2.83111	5.40662	5.91342	9.18252
4933426M11Rik	5.56581	6.94689	9.42546	14.6488	6.55973	18.2392	5.31015	12.694	15.1764	19.716
4933427D14Rik	8.35512	2.52812	2.54211	9.75653	5.52719	7.641	5.89094	5.72246	4.87441	2.21146
4933434E20Rik	28.0676	7.61329	2.69544	7.50217	11.6737	18.4413	3.08697	5.21549	6.12224	10.6469
4933439F18Rik	11.2472	5.93187	23.1929	11.2139	4.01858	29.2034	22.9859	18.8967	4.36961	6.03556
5031425E22Rik	32.2908	0.917584	0.954723	3.93678	7.43632	25.3537	16.6928	6.41284	7.75685	2.00927
5031439G07Rik	8.47602	5.45285	4.05333	3.82791	0.234191	0.789844	10.97	5.52611	2.84703	1.71161
5033414D02Rik	11.1833	4.57428	8.35521	5.88483	4.9055	2.47963	3.37948	11.4234	1.27613	0.168448
5133401N09Rik	4.95214	5.46318	0.0724003	6.53701	4.91365	10.384	59.6795	33.796	17.5612	6.8344
5330437I02Rik	0.0584248	0.0131501	13.1754	57.983	0	0	1.04278	3.41663	0	0.868749
5430407P10Rik	3.93156	1.2982	1.21613	1.54712	58.1983	10.4355	35.1937	15.871	0.0666396	0.274886
5430411K18Rik	4.74472	1.5703	5.30136	9.42444	3.75079	6.7236	4.38577	7.85387	4.23995	3.74481
5430417L22Rik	1.94135	0.262946	5.63532	26.1984	6.47251	16.402	25.5174	11.2983	3.29025	29.6596
5430437P03Rik	26.9997	8.57233	25.2048	7.68391	21.6292	9.37401	11.8491	8.36732	4.72622	6.73297
5530601H04Rik	2.84242	4.6986	1.72314	3.80148	2.88424	8.64407	8.1479	6.34526	0.353171	3.33114
5730403B10Rik	5.65038	10.4454	4.82292	10.7688	0.288914	5.90191	9.17266	14.2512	4.98134	5.28313
5730409E04Rik	1.82335	8.65709	8.68182	12.8175	4.16781	2.2466	5.46348	4.31666	44.2846	61.0383
5730419I09Rik	2.85403	14.2668	19.3204	31.6864	18.2973	26.3796	9.79604	27.7931	11.5096	13.8354
5730455P16Rik	10.3243	10.7638	3.66792	8.08008	0.830001	9.15976	8.10495	12.5469	12.896	28.2261
5730469M10Rik	272.582	116.357	181.083	27.2746	44.7596	199.546	200.141	175.059	97.8684	173.985
5730494M16Rik	3.64625	0.179499	8.46923	10.8017	1.66762	2.06581	2.9431	5.08395	13.7332	4.50246
5730494N06Rik	10.7085	32.9701	31.1138	11.0145	0.278659	8.16461	16.5034	17.082	19.5999	25.1336
5730508B09Rik	13.8407	1.44347	26.764	39.2895	0	16.9183	85.4133	104.792	1.13715	0
5830417I10Rik	5.84965	4.89442	6.04019	7.11191	2.23273	10.1347	3.87146	4.64028	8.78015	4.82976
5830418K08Rik	4.62285	1.66723	1.24408	6.87364	1.88611	6.81872	5.60874	7.10669	7.1698	4.37031
5830428H23Rik	13.0122	26.6981	1.46083	2.66712	1.10616	6.99983	3.48939	17.0944	12.405	9.1643
5930434B04Rik	24.5769	8.40195	16.9379	18.9376	18.075	86.4076	30.6087	57.9787	103.989	104.349
6030419C18Rik	0.0185208	1.86754	12.4962	40.1701	0.075638	9.10358	17.0003	27.1327	65.9551	56.1241
6030458C11Rik	0.679723	13.5463	7.05566	10.6635	3.15327	9.98077	12.9439	14.8546	4.30394	2.19404
6230409E13Rik	5.42573	4.60813	10.9059	8.0285	9.0555	1.18583	2.70371	7.31109	1.65118	21.495
6330408A02Rik	0.694877	0.242953	2.1849	0.350576	2.67253	4.90608	1.12745	1.97186	7.91515	0.562453
6330409N04Rik	5.22936	5.22722	15.1009	7.34573	3.53264	9.77467	6.44426	19.6558	6.76447	21.0573
6330439K17Rik	2.07277	0.725877	11.9869	27.8252	8.57527	16.5505	8.30132	11.7782	12.5854	11.9862
6330503K22Rik	5.2032	9.43183	377.453	621.786	25.4153	18.2939	9.09092	16.5731	9.06498	13.9352
6330578E17Rik	10.5771	20.1943	18.153	33.4893	22.5269	51.3892	40.2391	32.2325	49.788	52.4512
6430527G18Rik	12.1305	6.25875	0.542861	1.64132	0.0390698	0.880181	1.10237	0	4.80087	13.7923
6430548M08Rik	2.35894	0.00712677	2.73622	5.98417	9.97325	8.66481	0.148721	0.518466	4.62414	4.43661
6530402F18Rik	0.00475874	0.942555	7.75528	15.4555	0.991158	1.46642	1.71658	7.25137	0.14779	0.537052
6530418L21Rik	0.345576	1.41241	8.42696	35.6986	0.0112009	4.29323	4.36958	0.60123	0.340711	0.250968
6720401G13Rik	46.4731	44.0717	34.241	28.2311	3.38652	27.8734	37.2334	39.269	37.5444	23.4583
6720456B07Rik	87.5621	23.0488	33.2055	42.0156	2.9424	70.8733	55.3044	34.9905	41.2704	71.7508
6720456H20Rik	2.97834	3.25808	1.54246	4.3467	3.51823	2.60945	10.005	2.01193	0.923547	6.16373
6820431F20Rik	9.22243	9.07575	15.5566	18.84	21.1836	41.1245	10.1556	12.8154	20.8345	12.6418
7SK	117.58	123.644	133.364	90.297	134.257	56.4162	284.415	261.502	49.4804	77.2884
8030462N17Rik	6.62523	0.448833	12.052	15.1931	6.77768	13.4304	15.5845	15.9052	77.1901	121.498
8430403D17Rik	0	0	0.240774	2.0717	0.0148015	0.726289	0.809319	3.79807	27.1104	21.7777
8430410K20Rik	11.9215	35.2658	17.9365	4.39187	9.33882	16.2069	5.79328	11.5357	23.5875	23.5948
8430419L09Rik	4.57673	13.0318	19.7948	0.904446	16.4753	35.3992	26.9705	27.7597	10.616	6.1628
8430427H17Rik	7.29911	4.4295	16.6938	38.4707	0.129708	2.17794	7.68736	6.31393	43.81	51.4446
9030025P20Rik	27.434	18.9303	9.79771	9.61326	9.36273	53.5691	21.1729	27.2847	8.31293	6.96344
9030418K01Rik	0.0230098	0.0828638	7.20122	16.2772	7.49418	48.9379	18.2862	18.4846	8.09884	3.76359
9030624J02Rik	7.26908	4.98071	2.54955	2.98827	0.352274	3.23933	2.09381	4.73701	12.1512	1.55185
9130011J15Rik	49.4075	13.8514	8.30178	24.768	10.1332	17.0781	38.4825	21.3376	31.1604	33.5911
9130401M01Rik	1.62058	0.112233	29.9561	23.3863	0.127277	5.36154	6.70834	5.957	5.69204	1.40211
9330151L19Rik	8.54953	14.5413	9.17396	14.618	80.4537	37.0775	21.5309	31.7777	5.04226	11.2321
9530053A07Rik	0.00664327	0	3.67319	9.2743	0.0045218	0.0502368	0.0213961	0.0177597	0	0
9530056K15Rik	0.0566424	0.0611948	11.6886	21.8514	22.2303	27.1349	18.924	14.8698	52.254	11.921
9530068E07Rik	66.3035	46.9211	47.5072	24.0503	14.1515	38.373	47.8446	38.7133	22.0515	65.2481
9530077C05Rik	273.686	174.051	16.7562	7.4673	15.5957	70.1218	28.4912	21.8025	4.25789	21.036
9830001H06Rik	0.00656949	9.38644	6.00777	10.4854	0.0402442	0.00620986	2.67303	0.122937	15.4476	2.35447
9930013L23Rik	1.56298	6.71732	16.5623	6.38768	0	0	2.6401	1.00877	1.56316	1.12153
9930021J03Rik	10.6333	23.7852	14.632	18.027	17.8418	12.1236	8.56348	12.9979	15.2534	12.8042
A130022J15Rik	6.58311	7.37241	7.95564	0.761528	7.60652	13.6293	7.42371	5.95214	14.0415	7.10947
A130066N16Rik	0.800776	0.261032	38.9241	38.2557	0.0422888	0.508976	0.800404	2.08538	0.479826	6.49578
A230046K03Rik	20.2447	8.84102	13.9135	13.1476	3.09198	7.74944	15.0442	10.611	7.43354	10.3645
A330021E22Rik	0.0238543	0.0429525	22.0969	41.5853	0	1.19056	0.650478	6.07095	0.0705553	0.443833
A330023F24Rik	5.3869	3.14914	15.3903	5.28138	17.3183	16.1238	2.21761	2.00055	7.4609	5.49692
A330048O09Rik	56.0181	261.239	2.84839	2.7161	168.5	2.81617	108.369	46.006	1.04352	0
A430105I19Rik	3.5505	0.444652	7.91783	8.04573	1.50155	6.97163	8.20082	5.70674	0.844018	9.11394
A530016L24Rik	0	0	0	0.0123095	17.837	38.4448	13.7677	7.84607	28.0435	43.3491
A530054K11Rik	1.84322	1.78712	30.0452	6.74141	5.05634	1.53171	8.73081	1.97644	5.57912	1.78394
A630007B06Rik	21.5916	41.1575	62.0605	41.2851	86.9603	90.564	47.148	43.2912	43.4334	34.8826
A730011L01Rik	0.931434	2.99273	8.471	9.55246	7.63404	6.32466	5.10532	6.25935	12.0435	5.03044
A730017C20Rik	19.5011	32.6412	56.8888	65.8421	31.6483	80.4288	73.4546	58.5315	89.6745	79.8945
A830010M20Rik	0.821197	1.73931	2.72774	3.55785	4.9908	4.61009	3.26348	4.95625	14.384	1.54532
A830039N20Rik	0	0	0.0402402	0	0.23748	56.7251	13.5885	8.44628	54.4069	47.7113
A830082K12Rik	15.3549	20.8677	4.67826	4.02007	0.0152874	4.84048	1.10916	8.74615	10.8171	3.25402
A930001N09Rik	26.2162	12.1749	36.3772	24.8814	11.4745	23.1051	7.53188	8.66952	32.5029	40.9112
A930009A15Rik	1.44096	3.58529	37.04	23.728	46.6504	94.1069	6.38479	8.89499	52.8876	84.9862
A930024N18Rik	0.00663095	0.0119398	4.50152	6.66183	0	0.351005	11.2193	10.2638	3.0694	13.6522
A930033H14Rik	2.64992	17.925	1.10027	0.295079	64.7346	126.545	8.42088	6.13958	23.1608	56.6597
AB041803	6.49376	2.19768	13.9361	7.91833	24.0919	28.8129	4.98927	2.1334	10.7143	11.4308
AC027184.1	68.482	15.9874	19.6275	59.6061	1524.8	48.4915	370.957	325.492	291.064	390.681
AC099934.1	118.942	38.9542	61.2277	80.2999	199.962	98.4913	114.231	90.1743	221.736	230.549
AC157822.1	113.908	38.9542	61.0444	79.9721	199.421	91.3131	110.25	99.3805	212.203	193.381
AI314180	15.5882	11.4641	13.9264	17.481	8.60794	13.6823	13.4245	14.8462	12.9089	12.5924
AI314976	27.9921	27.6758	35.862	15.6167	25.6535	33.1025	5.20529	1.73174	28.4495	3.53257
AI428936	6.57861	7.16505	36.1488	81.9454	211.807	204.343	123.285	98.6909	118.538	92.8757
AI464131	13.9077	12.034	4.2157	14.7778	10.3549	11.7594	5.13868	6.51729	17.9607	18.9472
AI480526	2.12579	1.81892	3.13419	2.62329	28.0169	30.1045	7.50799	9.45177	41.5915	18.7155
AI480653	1.76783	1.19024	12.7975	11.1646	0	6.05939	13.2688	1.70547	15.2545	0.0586106
AI593442	0.331613	0.378449	0.649656	0.36984	284.153	248.312	600.46	606.049	267.622	262.812
AI597468	18.7215	2.73733	17.2645	14.635	0.55281	15.6297	16.2387	9.76112	4.13712	34.8296
AI597479	7.1517	0.79204	1.70042	12.2172	0.123891	9.33379	11.2604	1.84498	15.8031	13.4746
AI646023	17.3392	42.7266	4.28366	0.0493662	0.0116391	0.0323274	0.257011	0.259043	0.413047	1.13007
AI661453	25.52	29.1308	6.07338	11.8534	0	0.833516	16.7281	0.429863	11.307	2.37317
AI846148	2.66127	12.1504	3.40388	5.52518	0.454255	7.16512	20.1499	21.2332	0.487392	20.5068
AI848100	136.212	237.113	119.066	39.7881	11.0363	14.4934	24.6691	30.9868	57.3033	59.3407
AK129341	0.251683	0.763942	4.07554	13.5859	2.92207	1.33227	5.7051	10.3424	3.26481	0.95411
AU022252	2.01692	2.56094	1.2061	1.96992	1.42693	8.23217	22.6181	5.01095	0.911855	1.71769
AU040320	1.81009	7.22023	22.834	4.26657	5.80949	7.5807	7.91703	10.5853	10.8812	6.00034
AW209491	0.534946	0.845767	0.568829	5.16581	1.09235	6.04327	2.50733	2.75554	24.9107	27.5792
AW549877	21.3962	31.6145	25.1285	24.2576	21.408	9.62718	22.7212	19.8756	6.63826	26.9341
AW554918	1.93307	2.215	1.49037	5.91683	3.34412	4.0362	10.1557	1.34941	11.3024	3.33014
AW555464	8.48376	7.25398	1.15614	10.0862	28.3888	13.709	3.44729	1.67882	21.8161	13.9805
AY036118	134.102	51.058	74.0422	63.4412	82.4276	45.066	116.563	89.1586	168.282	155.502
Aacs	11.0607	6.77175	1.94447	17.0289	0.802983	1.94641	11.0993	9.11727	0.475815	3.69646
Aagab	7.44398	15.8375	5.15134	6.28987	4.84025	15.5031	5.36027	1.99542	20.2871	18.1674
Aak1	3.56668	3.20256	49.8641	26.5913	51.7455	46.1391	20.2449	28.7743	12.8093	18.5716
Aamp	33.4703	15.4442	17.0296	14.7052	0.427924	20.177	9.46534	10.4043	22.4913	25.4083
Aars	2.74629	9.94602	4.235	7.62077	0.692329	7.41396	7.15552	6.93389	5.5615	3.82637
Aatk	2.42875	1.16093	0.281389	3.61688	0.546064	0.0484783	0.0471937	0.0195863	5.98639	6.15665
Abca1	1.5842	4.86665	5.62681	1.73464	0.00516758	0	4.51001	1.874	1.67667	2.91005
Abca2	3.2346	2.94042	14.7147	24.4203	39.1746	29.7738	21.7863	18.8895	11.7732	13.9753
Abca3	4.46878	4.76139	1.88766	5.08275	1.40012	7.32674	5.34806	3.15599	11.432	12.1302
Abca5	5.97794	7.0769	16.2902	4.58473	62.9491	107.755	38.8906	41.2491	107.309	99.4074
Abca6	0	0	0.191637	0.180332	10.2778	14.2456	0.0573739	0.272748	4.89294	12.9887
Abca7	1.11474	0.68539	2.6529	2.08565	6.05946	7.20342	8.86097	3.76921	6.49085	6.30859
Abcb7	3.60183	5.21401	1.88091	3.7091	2.56649	7.2627	6.69425	5.94831	10.7125	7.30831
Abcb8	5.44541	12.097	7.50213	2.64292	5.84221	6.36091	11.4367	3.50621	3.12631	2.15213
Abcc1	0.176024	0.0458244	16.101	15.2897	0.00866111	1.29903	2.60011	0.850428	0.232091	1.00265
Abcc5	0.507573	2.22022	1.68599	4.54305	11.8257	8.34126	9.89092	7.57223	6.75941	5.30157
Abcc8	0.0105918	0	5.01352	4.82915	1.36258	2.54305	1.72841	1.10431	8.25497	9.3286
Abcd3	17.2271	30.8462	14.7663	10.435	3.52296	4.80154	5.43957	7.69848	10.2912	3.18871
Abce1	3.21198	27.1096	10.295	16.8153	6.5026	14.8361	7.14765	8.82572	12.094	21.8598
Abcf1	9.68735	6.90662	20.3953	11.3089	1.42076	14.975	9.28922	15.087	12.2685	22.9999
Abcf2	13.799	16.6588	17.3145	16.5933	16.7951	46.7271	17.2889	108.399	68.3644	37.8706
Abcf3	11.4722	8.58944	15.7809	22.8511	7.91908	12.475	6.71223	18.3699	29.1345	13.673
Abcg1	24.5291	10.7777	26.6467	19.2484	10.4179	9.53546	40.4321	13.1563	7.39247	7.4857
Abhd12	17.2421	22.5153	28.0807	29.6432	51.1615	26.4319	14.99	13.6096	107.519	146.028
Abhd13	11.7006	12.3172	20.6516	3.53793	4.68358	19.169	8.94927	7.03659	2.54029	5.77093
Abhd14b	65.7824	105.234	36.4132	45.2352	16.4986	16.0067	17.6375	2.83497	28.7521	20.3573
Abhd16a	10.5651	12.6189	20.1592	22.0749	17.3021	29.5292	18.2544	15.8192	40.8185	31.4058
Abhd2	3.9967	14.0268	5.34613	22.9323	0.288757	1.52899	4.9433	7.79287	2.02525	5.02455
Abhd4	34.5724	81.3498	14.6644	9.58097	7.1895	8.21141	12.0109	12.1394	6.975	35.6467
Abhd5	2.8197	7.6876	2.37764	4.10753	2.22022	19.2535	5.10493	7.07294	21.7505	3.11742
Abhd6	28.6392	3.58566	4.20928	6.01768	2.68621	11.5906	24.0865	13.4218	11.2622	29.1732
Abi1	8.25869	51.8184	5.48923	10.6301	5.09254	11.6883	22.4427	20.0362	9.52951	39.1296
Abi2	9.62638	13.5894	16.5184	22.6583	5.60974	19.251	12.9398	10.7128	21.2885	8.51525
Abi3bp	7.48619	5.33872	4.7753	0.332898	0.0215456	1.5958	9.65119	0.860323	3.48754	8.7941
Abl1	8.37694	7.8554	7.93012	6.13361	3.3897	5.54541	2.10507	1.39662	2.71249	1.76594
Abl2	0.895166	0.712935	9.55239	3.81863	2.59623	7.78283	3.29495	2.16955	6.52466	7.1223
Ablim1	9.6485	7.23031	5.7016	1.38849	0.0134271	0.029006	0.275314	1.63481	0.865474	3.60682
Ablim2	0.096759	0.040206	13.6441	32.5352	143.906	176.853	43.6847	36.9599	39.0484	20.8975
Ablim3	12.9057	5.84061	6.16088	0.490985	35.936	81.7953	43.4611	35.5313	0.0680425	0.017542
Abr	5.32055	5.60549	3.72106	15.15	5.13502	5.71718	5.47474	6.75153	14.9636	9.87771
Abtb2	0.0173909	0.947258	3.34866	6.72946	0.00887793	0.0410971	3.9908	10.0422	2.80337	5.44373
Acaa1a	3.80845	4.49326	7.51179	7.65984	13.9399	7.73907	3.92919	6.86163	10.0959	7.87413
Acaca	20.918	9.13481	11.0237	4.01576	5.93383	3.66408	5.29995	4.15605	7.82613	11.9293
Acad10	0.00864384	0.319068	0.0448624	1.63629	6.34536	3.84838	4.34759	2.14903	6.66005	0.632763
Acad11	7.56048	5.28234	8.29755	3.1993	3.55135	24.554	24.4277	11.1936	30.4955	36.9131
Acad9	0.122887	6.32615	2.8521	2.85764	0.135118	5.5042	1.4546	0.589649	5.83884	9.06791
Acadm	21.0823	37.1237	20.4262	1.26161	0.0182646	6.01988	3.76424	1.26732	10.503	19.7933
Acadsb	26.1258	60.7321	20.931	26.3411	11.3351	28.8789	13.9516	12.6617	75.8347	50.1692
Acap2	10.6005	4.84254	5.98444	11.9649	0.641239	4.75701	6.11162	4.6388	4.91799	3.49365
Acap3	0.532997	1.00416	13.6779	8.51188	10.4503	3.8906	3.6505	2.69144	1.31373	4.7417
Acat1	6.69244	4.22208	9.69232	16.9319	29.0558	7.19021	15.441	18.2829	11.466	9.45086
Acat2	2.20607	14.0515	8.56054	14.1449	0.231552	7.32779	10.1044	20.4485	4.16199	21.2085
Acbd3	17.7532	17.0244	28.5719	9.47249	7.79354	30.605	11.4973	17.396	38.8848	27.6513
Acbd4	18.0015	3.66585	1.44594	0.0441916	17.0301	13.5386	3.55652	5.06067	15.3711	30.2999
Acbd5	14.1257	35.0386	59.5292	28.8476	21.1242	36.6566	26.9081	42.943	45.8037	51.1812
Acbd6	5.41961	24.8308	14.827	7.50105	5.34579	8.24878	10.1328	23.114	9.98473	13.2911
Acbd7	20.6445	0.978233	154.21	161.689	163.075	599.903	283.087	453.268	656.63	339.099
Accn2	2.01734	0.304455	18.3501	21.0283	58.3258	76.8714	71.9397	71.8239	70.8429	59.3625
Accs	0.0376261	6.60566	0.449152	0	16.5508	1.86131	1.17481	0.871756	0.0231852	1.38197
Acd	8.12474	0.030864	16.9385	37.9405	1.05003	33.4419	40.3554	39.4537	28.4418	15.1357
Acer2	2.80241	0.626636	1.36132	0.824903	2.46103	7.27868	6.63071	7.37426	1.56025	5.8829
Acin1	10.3196	8.40303	17.8082	17.5622	24.0837	23.8633	8.12432	18.446	32.5872	6.47856
Acly	13.813	5.54501	14.9414	15.8306	1.05481	16.6392	16.813	24.5515	17.497	12.4078
Acn9	0.290194	2.51543	11.1804	0.935189	0.440981	2.92169	1.37659	5.35833	10.26	13.6888
Aco2	44.1223	25.9527	36.1055	33.2731	9.83799	34.777	35.2588	32.6949	29.6562	48.3403
Acot1	11.0335	77.3849	21.6527	0.269706	0.0342402	2.09223	32.5474	6.14129	0.694347	3.04316
Acot7	29.9419	4.49098	60.2381	82.6928	42.3825	75.4663	46.1428	30.2685	81.677	49.0157
Acox1	14.6557	12.6557	34.6468	44.3937	2.41309	11.7851	32.7366	11.5469	15.5305	24.7908
Acox3	2.73842	3.11374	2.09505	1.86975	10.5881	4.30938	1.61422	4.81946	1.77741	1.4037
Acp1	7.40109	22.9733	28.7861	7.35388	7.89725	8.35817	14.5451	8.2059	21.0598	16.3286
Acp2	11.6765	11.7099	2.62462	7.80222	7.87889	14.5698	15.1579	13.4514	29.7276	19.4966
Acpl2	19.6275	12.1694	8.57645	2.88293	6.73644	7.3268	2.62278	3.68662	5.0634	2.64705
Acsf3	0.0713293	0.27828	27.8148	51.8928	14.541	8.60786	12.0992	5.68883	9.03676	1.08783
Acsl1	56.8999	29.8205	23.8719	8.64334	74.8159	94.678	41.9806	21.1166	11.4477	12.5249
Acsl3	825.522	383.926	277.456	66.8598	10.8561	43.9483	188.453	116.096	135.653	76.4042
Acsl4	15.9293	20.8808	58.3735	54.0655	29.664	45.6994	44.0322	46.5017	70.7229	50.4592
Acss2	0.0877363	1.10586	4.06074	6.9378	9.76397	16.6842	12.6521	7.55384	9.77715	18.9098
Acss3	38.2687	52.049	17.0791	5.99166	0	0.566747	5.57653	0.262004	8.25305	1.71449
Actb	468.005	319.167	253.345	494.746	10.0947	33.3121	160.459	124.098	112.733	141.247
Actg1	178.28	111.126	127.878	229.82	15.7552	26.5245	144.249	99.3611	47.7726	69.9702
Actn1	2.94304	13.9991	23.7812	6.7539	24.8407	26.9853	18.8316	5.50925	9.2756	8.65088
Actn3	0.027186	0.0489516	95.0436	54.5691	0	5.37939	0.0681011	0.193806	0.33504	7.17272
Actn4	149.228	102.9	49.0828	21.4338	26.3603	45.4166	97.7469	61.0004	63.524	39.2478
Actr10	8.92003	14.9932	11.5334	26.2599	4.67346	30.2383	19.0266	22.8701	67.993	33.91
Actr1a	15.9533	19.65	17.5924	15.36	10.6439	14.429	39.2034	11.5059	26.8463	35.9263
Actr1b	12.6764	2.83095	7.67289	26.9481	6.84103	11.8736	30.8503	21.6754	10.8343	76.2382
Actr2	19.4524	18.9015	23.6654	25.0466	4.98059	7.13587	15.5599	6.26457	8.36201	7.7394
Actr3	27.1352	59.8371	69.5759	88.7525	16.9538	85.8548	30.1756	45.0343	25.6397	66.0059
Actr6	0.384988	28.4219	2.52564	12.5752	22.2634	12.6642	1.25647	3.58163	1.57141	5.91836
Actr8	10.5965	8.74976	27.2867	6.18052	35.6254	16.1992	10.1549	7.04068	15.4881	29.5113
Acvr1	0.0271541	0.75297	4.7466	10.079	1.55254	0.10267	0.116608	1.75673	1.1726	7.85175
Acvr1b	16.758	8.76136	15.3184	8.3669	0.114392	24.2526	12.5525	10.633	27.7301	1.08625
Acvr2a	11.6322	3.72062	17.3983	15.2537	17.0563	21.6245	5.25863	22.7738	8.71725	13.8501
Acyp1	44.2791	20.8051	25.526	25.0647	0.388056	24.7897	63.3078	60.4566	45.6698	40.8364
Adam10	8.34276	18.5573	51.9597	19.94	5.08464	3.64126	13.8119	10.1416	2.69106	9.72916
Adam11	0.0138783	0.0249896	22.6078	40.8501	0.0283392	0.0174914	0.0198659	0.247343	0.102622	0.0634967
Adam15	4.53058	7.57515	2.66965	2.36022	3.31274	3.73517	0.319995	0.261814	5.84377	9.42913
Adam17	6.63884	5.57766	1.12634	3.87794	0.0523989	3.5899	1.36564	1.225	1.50171	12.4505
Adam22	4.07009	3.01089	12.2367	2.22252	5.54797	15.5551	3.11224	4.36717	6.7126	7.07577
Adamts1	49.3346	5.5309	8.10206	0.428393	0.0101003	0	0.775297	0.211571	0	0
Adamts19	0.00562053	8.98695	5.47251	12.9763	3.39719	0.425028	1.3456	5.75479	0.0166242	0.454304
Adamts2	4.48888	3.00954	2.86921	0.410115	0.00573604	0	8.9658	7.02144	1.59939	0.0771129
Adamts6	7.6765	5.2845	1.39853	9.47199	2.90045	5.31138	4.15989	3.44823	12.4338	13.6426
Adamtsl1	0.0482528	2.68909	1.12196	3.76716	2.43372	7.4985	1.00239	1.84464	0	1.19215
Adar	1.00481	2.6652	3.16914	5.68528	7.45746	0.935187	3.8461	3.22342	8.69873	10.0078
Adarb1	1.72401	0.297442	3.72885	1.55733	9.35919	12.2101	7.62072	7.08432	2.18488	3.54115
Adck1	3.77061	1.52002	0.23367	22.226	29.5568	12.7885	23.249	15.8573	16.1129	10.677
Adck3	1.20896	0.0356864	2.4687	5.65827	0.0505873	10.6596	4.05861	2.45045	9.13001	9.75527
Adck5	1.79293	30.0678	1.4668	1.46635	11.2781	1.80968	9.0533	5.17899	6.17941	2.32884
Adcy2	12.8293	0.370061	2.49534	0.0770547	2.5307	0.0235476	9.67471	1.21538	6.19848	7.24694
Adcy6	2.85921	1.68734	5.99013	1.74723	7.05775	14.2798	2.47064	2.69158	4.53138	8.78088
Adcy8	0.0156352	0	1.98002	7.38972	6.19377	6.64081	16.9926	12.2886	4.90969	13.5519
Adcy9	6.71153	13.8386	6.10765	3.35278	6.04865	2.50903	2.86588	1.55139	9.44046	1.58537
Add1	20.7477	45.8441	15.2672	16.7962	6.49753	32.8487	14.7505	16.7009	12.2376	26.7694
Add3	13.8934	30.7354	6.70364	0.814807	3.88244	3.0322	3.66049	6.7866	8.57683	10.7887
Adi1	180.227	81.5744	47.8054	68.2847	3.94681	61.3829	25.5873	45.2774	133.174	80.2886
Adipor1	30.7607	13.0624	27.7047	40.2868	9.80448	27.4093	30.7043	25.7556	42.5971	74.7147
Adipor2	106.947	110.963	32.5259	11.5762	56.8408	80.2812	48.9942	30.7485	64.6063	49.7837
Adnp2	0.578695	5.88262	5.49365	11.508	5.68282	8.13561	5.00972	5.66781	6.61316	8.14359
Adprh	31.5268	7.06988	13.6199	4.98092	8.18667	34.7965	12.8591	23.3402	36.6772	32.3908
Adrbk2	9.41831	16.931	16.525	7.01753	0.0393936	1.61204	1.41251	4.56943	9.86582	1.33575
Adrm1	6.59607	9.32362	4.56864	9.01285	1.22555	4.52745	9.09651	4.93927	6.29145	9.87109
Adss	2.69142	19.3953	30.3767	33.794	3.03747	21.994	74.6656	53.3827	6.86492	4.94321
Aebp1	19.9179	33.5022	0.952587	0	0	0.0610886	0.0277525	1.03661	0.11469	0.384386
Aebp2	4.45032	7.01504	8.536	10.6453	4.03886	11.5238	7.95005	3.58919	5.25189	1.67735
Aes	156.377	69.0768	77.4679	71.1973	71.6604	49.2722	38.5095	32.2059	162.83	185.573
Afap1	19.3275	24.1057	15.4419	36.1889	44.3182	17.4396	1.72693	5.26046	8.78468	13.0339
Afap1l2	12.4702	29.5222	20.2027	6.59167	0.00957648	0.177323	0.357475	2.28181	8.46151	1.28742
Aff1	13.5952	8.17822	5.81407	8.69687	18.028	13.037	24.8417	9.66616	18.5187	12.9866
Aff3	8.80961	14.9048	2.81808	1.29713	21.6555	31.1721	34.0682	32.7016	9.29109	7.37991
Aff4	38.256	52.7658	31.9465	30.6818	12.0879	21.4427	35.9797	26.0421	36.8061	14.0625
Afg3l1	10.7228	1.12173	4.71544	5.29995	10.9422	12.0171	4.97757	1.62119	3.65258	4.08619
Afg3l2	6.01017	3.09201	10.9772	15.7979	6.87406	19.8961	25.6634	11.5675	35.2641	16.7373
Aftph	18.7099	5.39951	19.9868	20.5687	234.142	189.637	50.7225	53.1621	117.97	133.822
Agap1	9.72578	1.28572	31.1131	70.2436	2.62563	6.68749	29.3004	21.9046	11.7372	9.37103
Agbl5	3.11596	2.16928	3.219	3.41361	8.55703	5.86265	10.375	4.82107	9.67269	13.7686
Agfg1	4.76446	2.77953	5.11018	11.3459	11.9269	5.83659	5.92123	7.38345	6.31802	13.4762
Agfg2	17.5135	12.2837	5.9142	24.3827	0.563405	0.0260807	0.770151	5.03415	3.88658	5.51232
Aggf1	9.76803	18.3293	9.82278	7.89032	12.5876	12.1904	10.6999	18.6415	8.92761	37.2047
Agl	2.36793	6.9046	4.27378	3.00071	3.19562	2.11825	3.28544	4.17819	10.5662	0.440476
Agpat1	5.94245	9.45699	3.68289	15.0291	28.6941	17.9253	3.05849	9.74195	7.62503	14.7402
Agpat2	8.97574	2.39435	15.2855	11.5624	12.5205	37.6618	13.2051	10.4012	7.57476	26.5512
Agpat3	10.252	6.79319	11.7484	9.96942	21.4362	15.979	15.5285	16.1926	25.7009	25.1683
Agpat4	0.174771	1.06647	24.9951	33.9253	1.34821	3.06545	27.6442	23.1275	4.83906	0.0296156
Agpat5	8.70208	16.6808	15.612	10.1439	19.6417	11.6282	18.2304	22.7044	2.33072	0.741832
Agps	4.09763	9.4033	11.46	8.16617	1.9895	10.3464	4.36923	7.32274	6.68154	8.91958
Agr3	186.897	162.459	26.7744	22.1659	0	0.0510077	49.1843	1.44258	3.39163	14.6898
Agrn	4.18578	11.5132	2.5659	1.76165	0.0269205	0.0373856	1.15351	2.49352	1.17469	6.12731
Agtpbp1	4.1928	1.76232	7.71605	14.3569	7.47679	6.75224	7.51091	8.31916	8.25242	3.76743
Agtrap	20.3872	13.7675	19.9349	12.8841	0.670028	8.392	5.66954	5.77624	2.00513	1.81284
Agxt2l2	1.67644	2.23476	2.54851	3.27856	0.905503	4.53418	2.10458	3.11549	0.683793	7.53402
Ahctf1	10.2674	10.9361	14.5431	9.8637	9.68423	12.0521	5.99259	8.19818	6.05765	25.5302
Ahcyl1	15.7	17.71	38.0627	24.5225	10.8704	16.7711	15.9461	21.431	11.9483	20.536
Ahcyl2	4.76843	10.2833	10.4585	11.6021	0.530253	3.11281	15.3103	10.5467	5.37358	19.8161
Ahdc1	2.00014	0.307581	1.06388	0.791595	7.04594	6.3178	0.173384	0.75556	6.65542	6.96754
Ahi1	3.96934	6.5447	9.2238	17.7781	17.8085	9.44093	18.3389	36.8576	28.0717	24.0807
Ahnak	5.65359	24.8587	18.2641	3.36207	2.09538	1.19666	0.106273	0.965354	1.32786	5.85373
Ahr	6.84843	7.9481	0.220497	1.91333	0	3.46968	2.42188	2.9075	1.45135	0.505375
Ahsa1	32.2999	49.3605	9.53899	37.0246	7.07661	23.7407	40.7797	68.9642	24.215	9.08592
Ahsa2	18.3323	3.74067	8.04902	22.4456	36.7843	32.1304	18.7617	32.7651	21.0096	10.7138
Aif1l	23.2012	22.2768	22.0091	3.19416	23.5375	103.076	40.8178	15.1835	111.573	97.6427
Aifm1	21.944	7.67387	7.1488	8.82876	18.4744	28.2056	21.8366	17.7461	18.3368	45.9962
Aifm3	11.7198	3.30393	0.464548	0.809809	37.5136	47.5384	12.8763	10.2143	4.12	4.75207
Aig1	4.30626	2.54699	7.22894	7.1169	10.4529	9.11689	4.29856	3.53749	2.2648	10.2295
Aim1	19.2482	14.3525	7.74535	0.993208	0	0.00668548	1.97039	0.00945379	7.51	5.4579
Aimp1	31.4612	40.6564	0.921975	17.9012	15.13	21.0337	11.2168	4.12408	47.5988	26.3787
Aip	7.33824	33.4967	10.4561	2.02694	0.16588	38.2405	6.11938	0.506727	5.94678	22.3002
Ak2	13.3946	1.47845	51.7991	27.156	6.20599	116.419	33.0097	19.1654	32.1692	28.6139
Ak3	23.4432	24.8672	15.0247	16.7855	5.49248	12.3472	11.28	14.7409	5.482	7.43513
Akap1	0	0.075297	10.5666	0.894345	23.1041	23.1747	13.372	7.4581	10.1599	0.245988
Akap11	21.648	19.2768	30.2312	30.7907	15.5612	15.107	7.0903	23.082	27.6336	20.1614
Akap12	6.13214	25.0025	41.6447	32.4321	0.51459	0.333494	0.0405821	2.56005	27.4608	24.9045
Akap13	10.7251	12.3093	24.8291	22.0671	3.356	5.36647	10.3237	15.5875	6.12356	11.5225
Akap17b	0.200961	0.495583	9.73172	3.98367	0.76719	4.60859	3.28779	8.46731	6.06024	15.8038
Akap6	0	0.0045994	0.00530291	0	7.7404	5.55337	0.049361	0.566774	3.906	7.85348
Akap8	14.0318	32.819	34.9362	23.9121	61.088	131.027	26.0824	31.535	23.1656	34.0533
Akap8l	21.8692	23.2832	29.9461	34.8397	58.2685	49.983	34.8399	41.3809	42.0333	32.6247
Akap9	25.913	20.5136	79.7781	69.2667	226.937	251.339	191.412	242.547	134.374	130.567
Akd1	0	0	9.72644	7.18011	0	0.0611446	0.133929	3.39677	0.314319	0
Akirin1	13.8273	9.95084	13.9821	24.3029	8.86319	15.8223	16.9093	30.8887	20.9772	27.1276
Akirin2	14.2853	55.9157	19.6969	33.2252	1.43973	38.887	16.011	33.6	37.9229	39.131
Akr1a1	69.855	179.289	48.5452	40.424	0.64262	26.6828	43.031	28.1967	105.944	40.9558
Akr1b3	2.44717	41.9031	1.07976	0.264004	17.6327	54.3698	3.34309	5.81125	12.2871	21.2538
Akr1e1	13.5885	44.3528	31.1968	20.0071	28.3952	9.86011	6.75561	5.85723	7.73503	15.8408
Akt1	13.0487	5.69245	10.4293	37.0876	1.18917	2.28661	5.18716	3.90066	2.75408	2.59612
Akt2	4.24035	10.1318	6.75695	5.39203	16.0407	16.603	7.45034	7.66867	6.55378	5.45169
Akt3	35.5939	20.7094	36.0343	35.8098	18.0871	49.3107	54.5403	39.4048	76.9221	39.9637
Aktip	28.706	29.135	3.74855	7.61307	0.554847	4.02668	11.6779	5.43628	12.5738	10.0257
Alcam	0.0515596	0.583561	8.9837	21.972	0.0376012	0.132286	0.0474455	0.00984543	0.0490181	0.696459
Aldh18a1	0.405747	4.20962	2.19278	9.46657	10.4815	3.0561	1.13394	3.99444	3.37171	0.775951
Aldh1a1	150.62	308.059	86.6135	1.32762	0.0260846	0.0482996	0.109712	0.204898	0.528962	1.12994
Aldh2	5.2239	8.73366	15.9145	0.669096	0.364297	4.64808	0.275325	2.5039	2.94345	0.484644
Aldh3a2	26.7201	5.56344	15.3772	1.85366	0.219201	0.300001	4.29414	1.6969	0.931816	2.56959
Aldh4a1	0.929941	5.89914	1.76417	16.5115	16.6646	5.86022	2.46148	2.08599	1.6361	0.62761
Aldh5a1	16.1244	9.32398	1.33051	1.96514	0.0568992	0.0877979	0.309121	0.198645	0.776097	11.566
Aldh6a1	15.5107	55.1883	6.90018	4.8575	0.668067	5.59474	9.33975	4.27375	3.69478	4.28649
Aldh9a1	26.3365	10.2678	19.2758	29.3438	15.1601	10.8679	11.578	12.5469	17.1401	9.06366
Aldoa	80.8665	41.9408	122.274	179.971	12.4643	52.3339	92.5924	70.2366	46.8819	61.7511
Aldoc	50.4415	44.8775	13.0314	3.96771	0.0984707	0.319083	7.74844	1.00985	0.938999	3.02758
Alg10b	14.6784	8.27367	6.85128	11.7707	1.09201	9.03259	7.72807	12.3778	38.8571	4.6145
Alg11	2.89749	5.53145	25.9931	15.7659	2.14854	17.8026	16.7227	15.7181	37.5097	21.5623
Alg2	42.5764	9.32121	40.6523	26.0522	48.6311	28.1956	27.4939	22.7804	39.9309	90.7616
Alg5	8.18571	5.80762	2.03188	3.87134	3.17949	19.4001	2.10943	0.792867	2.1163	18.4544
Alkbh1	16.7883	0.764574	6.50123	10.8684	2.85045	5.9102	6.64983	5.25004	2.80226	2.62268
Alkbh5	13.3295	12.1545	25.3173	20.5948	11.4492	29.6632	21.6841	10.6915	10.7925	15.679
Alkbh6	2.6788	2.22275	13.4936	11.3146	5.07566	5.3342	10.7283	15.0186	6.12252	6.64677
Alkbh8	1.23996	3.8459	13.3918	12.9738	0.351254	3.31975	1.94676	2.96992	1.15537	4.15371
Alms1	3.83165	2.86094	11.5204	7.13876	0.375387	1.09228	3.27619	9.14805	1.72832	7.66594
Alox12e	220.856	112.156	4.87424	0.1263	0	0	0.129517	0.173661	0.466619	0
Alpk1	1.89977	10.5368	12.7247	5.76988	0	1.30803	3.17682	1.61976	0.369979	3.38615
Ambra1	18.1951	1.22225	12.8424	8.99535	18.5247	12.752	14.6985	12.5199	8.9337	7.16188
Amd1	88.5098	77.6811	37.9228	18.3664	7.08895	11.0366	9.10663	19.0431	19.7735	31.4672
Amd2	34.492	44.8321	22.4005	13.9583	4.23261	5.97866	3.61502	8.76093	8.26331	15.3061
Amfr	68.5125	22.6494	36.3885	36.8474	12.0027	50.4449	27.6493	40.8454	85.0055	56.7915
Amigo1	39.5843	9.92173	45.4429	25.4545	36.5969	12.1532	10.9825	4.04964	19.5671	10.9664
Amot	10.444	8.11575	38.4394	6.09022	0.0637368	0.306848	3.15998	1.00967	15.9531	33.8741
Amotl1	3.04603	6.44563	1.89217	0.428191	0.05934	0.0499441	0.014181	0.0706249	6.0206	9.89522
Amotl2	3.22345	3.99461	1.0302	1.04221	16.315	25.5269	0.0895371	0.702319	0.240513	1.36733
Ampd2	12.8256	5.53361	1.02037	0.972983	9.36019	4.28404	6.77074	10.5116	2.30303	3.43228
Ampd3	1.30542	7.11911	12.8706	9.8472	1.7962	6.00615	11.8949	6.92963	0.996419	0.192665
Amph	0.0246402	0.103525	14.8517	5.94485	24.1343	24.9062	44.0004	31.2231	51.854	54.8017
Amy1	15.4567	36.1633	15.5309	4.26547	3.38777	36.6307	14.3308	24.9431	21.9357	8.42629
Amz2	14.5076	5.06554	5.89886	6.10138	2.17698	4.76794	6.44377	7.70901	12.252	9.19676
Anapc1	5.68787	8.20183	19.8965	7.67804	9.18907	10.6818	6.43652	8.22989	9.76219	4.16853
Anapc13	176.261	320.06	102.841	35.8127	60.163	63.0455	35.5239	52.279	50.5632	60.537
Anapc2	8.41193	8.80015	23.7061	12.0278	3.65302	10.103	3.53061	10.379	15.8402	5.18959
Anapc4	17.8983	7.38494	14.2708	9.73102	11.0152	12.6511	9.40248	6.96104	9.99506	8.59959
Anapc5	32.5004	33.416	13.9181	24.8844	12.1903	41.9352	16.422	39.4397	12.7776	5.67214
Angel2	12.0294	6.47698	2.54116	16.5604	4.92231	13.9287	4.53138	9.51591	16.8675	6.48717
Ank	8.657	17.7344	15.5579	5.80965	12.2005	24.4325	28.5529	46.3833	16.4575	6.85073
Ank1	0.0116196	0.0139483	4.72002	4.16918	1.45921	2.42735	6.37447	1.18557	10.8545	1.4029
Ank2	46.9411	66.9763	25.2614	1.45864	0.521849	0.474514	3.24501	1.03293	12.2314	12.8154
Ank3	4.9611	6.50525	32.5183	48.418	17.9161	11.7273	25.7424	23.5084	29.3329	27.0594
Ankfn1	0.0329741	0.0593738	40.0237	80.8609	150.51	146.39	87.1907	51.7152	47.188	34.3636
Ankfy1	2.86508	6.35072	3.57458	6.90931	3.842	10.0979	6.50456	5.01134	6.69107	6.27538
Ankhd1	20.7025	27.2846	20.8099	15.1124	13.9355	23.6701	20.1997	19.1265	20.6183	39.5981
Ankib1	12.8072	16.3884	8.49211	10.3921	3.20014	6.19556	1.64841	7.33973	4.98152	15.9015
Ankle2	30.2613	49.8012	33.483	11.5974	0.533669	19.1838	12.0379	8.80061	8.77811	14.9314
Ankmy2	28.4555	18.2247	12.0198	14.5789	0.459765	2.0675	2.87765	6.7071	14.7621	7.21103
Ankrd10	3.71139	6.67085	13.7836	11.3772	0.0135574	11.3594	10.706	12.2824	6.77497	1.55933
Ankrd11	8.37725	14.2893	15.0885	22.9646	23.1057	27.764	14.2242	22.6948	25.1624	23.4876
Ankrd12	10.3735	16.9019	20.4003	27.7813	28.3208	28.2105	9.90365	11.033	25.4383	31.8181
Ankrd13a	15.0518	9.36835	17.1785	23.1045	10.611	10.7313	18.8799	10.7439	14.9534	7.20277
Ankrd13b	1.01103	0.0369018	8.05542	16.8366	26.8107	26.4364	30.9712	18.1528	19.2355	22.7952
Ankrd13c	1.7739	8.06778	12.7597	12.0971	4.14945	6.67568	13.0001	4.76449	12.809	9.08131
Ankrd13d	3.78456	1.4205	0.0221321	2.98097	0.152383	4.67579	3.57087	5.72844	17.8786	38.9228
Ankrd16	0.0442847	0.701711	6.03106	10.5529	2.52295	7.93674	11.8667	11.8625	8.54668	21.3554
Ankrd17	18.0323	19.1631	44.0369	30.4984	9.45969	43.2526	34.803	37.1745	29.0245	41.2609
Ankrd22	4.54822	0.311301	24.4064	22.3284	31.6911	47.3922	4.76864	13.6521	1.31772	0
Ankrd24	3.52378	2.23292	72.901	123.279	37.6085	31.2932	30.4303	33.1517	30.7673	7.09826
Ankrd28	7.64344	12.5257	8.37135	7.83114	1.39281	5.7838	4.37212	2.7486	4.02009	12.1311
Ankrd32	1.73469	10.6151	9.04485	4.12148	2.72266	1.47533	4.33742	3.61216	0.989226	2.87676
Ankrd40	8.50554	22.0295	9.30236	26.6445	3.13381	13.7611	11.7583	13.198	11.1294	21.8638
Ankrd42	6.95881	8.37197	10.3893	14.6934	5.69229	3.71433	2.04302	4.00114	3.50648	3.78074
Ankrd44	7.9811	10.8335	1.68767	0	0	0.21612	0	0.0113189	2.97425	10.2024
Ankrd49	4.0692	5.76469	8.47889	4.03514	0.64152	8.73934	21.1524	29.5955	3.0753	3.17138
Ankrd50	2.57063	4.82902	11.5202	29.3704	1.6656	1.13318	4.94569	5.99663	2.18413	7.28954
Ankrd52	8.11955	5.11511	3.31168	9.934	29.5902	8.81702	1.60866	1.06821	8.60538	12.0735
Ankrd6	0.378274	4.14712	9.07583	4.98239	0.0782204	1.69278	3.18716	11.1238	5.38886	1.98628
Anks1	5.70916	4.25745	4.22267	22.1451	15.6389	8.04461	1.14307	1.83543	2.94832	2.4301
Anks1b	12.6592	0	5.40278	4.30383	0.0473536	0.0584549	1.67082	0.268644	2.41592	0.463697
Anks6	1.08167	0.189357	9.42937	19.7648	16.1565	0.170409	0.102147	0.415006	1.31823	1.1914
Ano10	28.0128	9.53022	6.18459	11.4261	13.6262	32.5336	15.9911	16.1137	16.8589	9.48028
Ano3	0.0541549	0.00650083	10.7031	26.7926	8.78766	10.9138	16.6511	12.19	29.3979	18.3241
Ano4	0	0	0.201178	5.96326	0.0833165	0.0385683	0	0	58.9155	37.5535
Anp32a	12.3009	46.0139	23.594	21.3995	34.3367	14.7047	7.9058	20.1293	39.1395	48.7252
Anp32b	124.25	241.724	201.916	145.239	258.927	438.617	309.901	224.178	253.567	262.141
Anp32b-ps1	17.0168	24.181	14.4576	17.2089	22.878	66.6984	24.6948	20.9251	42.5293	29.0533
Anp32e	28.9171	34.5889	71.6213	99.0902	11.9838	76.6633	72.077	53.2799	53.0537	64.9961
Anpep	0	3.14083	0.0140358	0	0.110444	0.0766891	0.515339	0.198815	93.5061	76.1973
Anxa2	62.8679	210.037	38.3932	4.19185	0	0	0.067916	0.319447	3.43039	5.53146
Anxa4	3.93522	7.51282	359.454	535.132	1.41805	0.0640424	19.7721	19.5914	4.16649	0.3272
Anxa5	177.451	282.122	250.681	101.52	29.4247	56.8776	169.685	50.1795	276.552	274.846
Anxa6	0.725003	5.3991	6.35502	33.9427	34.6715	67.5669	101.867	34.8872	31.6363	22.1001
Anxa7	23.2317	29.0561	23.0641	18.2953	0.212016	0	0.445872	0.185046	13.5892	15.0562
Anxa9	62.3059	43.919	15.2068	0.453924	0	2.24818	0.0271635	0.0676404	13.4894	1.50491
Ap1ar	56.1691	148.104	79.8117	110.683	32.7671	105.815	77.1523	137.11	74.4378	44.3785
Ap1b1	10.9736	7.37603	5.1181	22.7346	30.9036	7.34998	11.9475	10.9796	10.566	34.2216
Ap1g1	23.5622	35.3945	19.8299	35.716	39.3857	23.0004	22.425	31.2483	72.3946	43.8259
Ap1m2	15.361	12.6885	30.919	41.2784	42.0895	58.3372	53.4588	76.3619	37.8024	62.9394
Ap2a2	12.0979	9.84343	13.133	25.2154	35.0816	75.4754	50.969	25.405	23.3842	14.0705
Ap2b1	11.5655	19.8812	9.96863	15.6957	26.1489	20.4321	12.6448	7.8878	18.8362	10.8544
Ap2m1	20.5114	24.4825	22.4462	13.284	12.6434	11.2421	14.3609	9.76355	20.7401	17.2178
Ap3b1	4.5079	27.8163	20.6404	23.9161	0.732672	13.9612	3.65594	5.24948	26.7052	7.28283
Ap3b2	0.0666783	0.0375195	24.3977	31.5763	93.5388	172.09	70.9757	58.9573	127.089	141.088
Ap3d1	26.4028	40.1237	27.8441	40.4327	30.3422	48.0596	34.9169	32.0161	79.192	81.48
Ap3m1	9.10319	6.77196	3.81852	6.8272	1.52678	4.85547	12.4982	3.0982	1.11128	3.8428
Ap3m2	23.1165	6.64676	30.1513	27.9835	110.857	150.669	24.2326	35.3074	167.577	162.868
Ap3s1	3.58184	7.79051	23.1548	18.6042	1.91903	3.18462	11.0602	35.1258	66.3711	61.711
Ap3s2	9.00269	7.23359	9.39193	7.56759	0.277135	30.7552	16.2509	15.8553	24.5939	15.1373
Apba1	0.0874561	0.102701	44.6012	55.251	115.411	189.246	105.525	82.4905	352.292	332.934
Apbb2	10.9969	2.25419	10.6018	16.8787	0.470773	4.76627	9.18715	3.33349	16.8056	13.8486
Apbb3	5.82787	2.8182	63.9287	50.7104	15.642	20.8566	29.7806	13.1986	51.5618	11.6242
Apc	30.7129	31.5113	24.9064	22.5074	6.93282	15.0187	17.3649	21.794	6.72014	12.2679
Aph1b	4.88647	5.91761	18.0534	6.65546	2.26114	3.61067	24.1141	6.57232	7.75985	4.99658
Aph1c	6.23767	4.49085	8.93296	1.6894	0.102885	7.31548	8.88734	19.733	24.0306	4.46448
Api5	6.51452	15.6264	9.8588	12.5436	25.8745	87.3014	15.4496	19.0198	29.261	26.1711
Aplp1	0.143913	0.2392	37.7139	22.6134	14.9194	29.0487	70.7974	22.9653	22.0525	85.3099
Aplp2	113.662	91.9384	195.097	184.963	115.12	132.928	132.459	129.951	113.99	140.386
Apoa1bp	85.689	44.3	33.6897	32.5553	21.3615	24.7076	80.4205	30.4453	24.8991	83.3947
App	479.397	686.469	365.539	122.546	150.531	244.842	178.318	199.537	204.278	271.553
Appbp2	8.95551	8.70206	10.4627	20.0219	4.9301	10.4713	17.3905	17.3456	18.1289	37.3287
Appl1	5.84425	7.79361	19.5762	10.1336	6.06211	8.37034	6.97819	12.3751	10.7025	3.95417
Appl2	15.8966	25.7423	24.7744	32.5023	19.4259	58.2053	20.4264	36.8637	38.4713	19.645
Aptx	8.04674	6.81133	4.32896	1.52702	3.52098	5.20559	4.09935	7.0157	7.55126	9.1258
Aqp11	88.5554	157.311	54.7333	20.3964	232.597	258.136	332.216	298.627	1.23218	21.4501
Aqp4	60.3357	92.285	8.33833	1.41634	0	0.083954	0.0317836	0.277008	0.328371	7.75085
Aqr	5.86712	2.4521	4.28458	3.69692	3.2072	3.86808	6.08653	2.83288	7.11619	5.85115
Araf	7.83435	27.4986	16.5308	20.9787	77.2614	29.6825	19.6194	14.8879	37.2604	25.1862
Arap2	3.78818	13.5826	5.28459	4.36682	0.00614406	0.00568833	0.62344	0.0402187	3.46193	4.74022
Arcn1	18.363	15.1585	16.3407	14.9652	12.1204	13.0387	13.8785	14.6234	26.2131	12.6417
Arf1	158.068	176.161	80.2211	101.925	14.6376	48.8438	86.6887	58.1615	93.1639	153.129
Arf3	56.3262	60.4643	164.045	175.735	117.25	453.309	273.162	348.993	599.341	772.284
Arf4	45.4586	31.1904	15.7161	11.731	3.67418	6.78568	9.50843	40.2761	6.35604	19.6354
Arf5	20.844	13.7519	22.0024	18.0556	3.16703	23.5458	46.7483	45.4203	71.869	40.3901
Arf6	40.892	37.613	34.1121	24.7142	17.975	8.54681	23.3543	23.1755	33.0758	21.4241
Arfgap1	5.92124	7.34545	12.7694	5.39183	2.47407	7.66598	4.56836	5.56382	6.08352	16.5035
Arfgef1	20.4316	25.6871	35.1029	27.3483	61.6237	88.9569	66.9844	56.5231	274.312	237.743
Arfgef2	15.9894	6.48831	12.9377	12.2317	5.34295	8.45735	6.36938	9.16138	14.4037	16.272
Arfip1	16.4856	12.618	12.1822	17.6558	0.563702	8.22979	14.826	11.4673	23.7311	10.6116
Arfip2	14.1559	27.8496	1.29948	13.6159	10.6076	4.41988	6.01926	5.42053	3.41004	3.53289
Arfrp1	4.21306	4.82058	25.5337	6.17408	8.46662	15.1263	0.397558	3.03482	14.2388	13.6838
Arglu1	188.618	192.008	182.793	142.906	119.223	205.553	299.317	285.726	102.086	128.533
Arhgap1	26.8143	13.1338	19.3455	27.1422	3.06904	10.1363	27.5688	20.2374	8.50078	15.5306
Arhgap10	6.15494	3.65279	18.7457	4.47518	17.9974	51.1625	25.5693	34.9393	22.622	42.9449
Arhgap12	9.13137	15.8248	10.2657	6.92783	18.9642	7.6397	8.74371	5.04054	1.20601	10.5911
Arhgap17	25.578	7.79392	14.4683	15.1213	57.2357	40.1037	22.3209	19.2533	25.7773	19.6596
Arhgap18	0.884534	6.90579	6.88273	5.97325	10.2857	20.156	23.8491	7.58134	5.80166	4.46916
Arhgap21	15.742	21.1788	10.8526	6.44684	7.52069	3.41725	7.71065	2.64678	8.71401	7.76535
Arhgap26	5.56104	6.8581	8.20241	1.61574	14.5196	8.98559	10.4507	10.4086	1.64035	3.90012
Arhgap27	3.17958	1.78085	2.26536	1.8608	5.80832	11.8753	11.0347	0.710161	0.888466	1.15307
Arhgap29	11.8283	20.7616	7.34529	0.640339	0.00640494	0.0118597	2.38413	0.645666	0.157716	2.86539
Arhgap31	9.21574	5.472	0.117286	0.104849	0.0384538	0.471719	0.169319	0.30206	2.78149	3.78024
Arhgap32	9.69815	5.28078	13.4967	7.46101	1.40591	4.84806	4.43331	3.8765	13.3633	23.276
Arhgap33	14.0542	31.2211	2.18273	2.12398	0.024259	0.0898383	0.127542	0.301716	0.404094	0.0271773
Arhgap39	16.2365	3.05113	8.7724	11.9229	21.1822	12.1879	7.11995	5.28175	14.1512	29.0889
Arhgap42	11.7938	26.5694	3.44108	0.0462584	0	0.00785356	0.700194	0.0111055	2.34069	1.95766
Arhgap44	6.00534	0.642695	5.10364	6.55799	0.719732	4.96807	10.7485	9.47036	5.28516	1.59221
Arhgap5	31.8274	27.2328	43.4954	37.0391	1.82993	13.8073	45.9219	20.4217	57.4378	35.8717
Arhgap8	18.1167	5.35672	0.523658	0.00917899	1.31796	28.7519	0.0318585	0.0198329	3.32436	1.93474
Arhgdia	136.017	60.8783	178.453	47.5076	25.3291	37.481	44.402	37.135	69.7532	81.2848
Arhgef1	4.91617	10.7927	4.16237	5.00894	11.2676	7.07806	1.72799	1.23475	7.56538	2.0705
Arhgef10	0.808688	2.41494	1.33009	0	0.232581	0.0430658	2.36612	3.28851	5.01542	7.02642
Arhgef11	1.94753	5.82075	3.43805	4.32336	3.59807	5.07817	3.96474	1.51411	3.63449	3.85916
Arhgef12	18.1699	20.2888	17.4247	11.9013	2.48781	7.52466	5.3796	7.84491	8.35398	18.6225
Arhgef16	8.89492	0.585859	1.94695	0.491363	15.535	18.3175	0.328757	1.02331	1.11803	4.4075
Arhgef17	7.0572	6.97381	10.9005	13.2332	0.0618261	0.0667802	4.0144	2.11124	8.31357	8.41937
Arhgef18	4.21419	0.765002	4.92243	1.64268	6.29607	2.45092	1.46225	2.12959	7.11468	0.805158
Arhgef19	17.8493	1.72706	0.340963	4.12912	0.0134147	0	0.275061	0	10.6773	0.080152
Arhgef2	5.41576	7.12109	3.66369	2.08778	0.0225576	0.156633	1.70187	0.716155	2.43831	3.89598
Arhgef5	28.0346	38.733	15.4464	0.516091	0	0.155882	0.0208285	0.298227	11.4624	3.7577
Arhgef6	13.4224	9.75693	2.20912	1.05478	0.0250476	0.0347845	0.0131688	0.57386	0.802714	0.332052
Arhgef7	2.66968	2.40895	3.15635	7.29856	0.286701	2.41925	3.14819	3.37275	5.98301	1.64572
Arhgef9	12.4173	14.5106	25.0593	6.70075	11.3774	3.56304	1.90242	4.50562	10.3608	23.2918
Arid1a	19.8496	24.3023	12.7051	19.0513	25.1426	29.0755	22.3306	23.1722	36.6416	29.8261
Arid1b	3.18868	2.23742	6.58526	7.86728	10.9568	5.97708	5.30475	3.75586	5.39593	2.59021
Arid2	8.51016	5.11066	10.5655	19.559	12.4037	12.7974	14.1026	14.2496	5.39823	11.6904
Arid3b	0.0131522	0.4618	2.04783	5.23573	29.0788	24.9452	3.39582	0.808683	6.70555	13.5342
Arid4a	32.1337	11.1853	21.9719	17.2149	4.70187	14.4721	6.78427	17.8176	6.47901	17.544
Arid4b	9.03203	16.9868	19.2872	16.7506	8.68236	23.4205	22.5938	17.9404	20.551	18.6949
Arih1	15.6767	14.4417	28.8085	25.0084	5.07237	16.4815	28.5897	26.1898	31.281	16.2537
Arih2	3.92312	2.28649	18.5646	17.7454	35.1006	15.8442	13.6685	5.98538	9.05361	31.1283
Arl1	27.9524	22.0064	21.1667	22.2436	56.6034	27.8348	22.2601	9.52942	50.4408	35.5725
Arl15	8.35721	15.4973	12.4136	33.1036	1.38496	7.64916	13.3744	6.79418	19.5881	5.94469
Arl2	14.8771	2.94014	1.28062	6.33017	0.0926179	11.3187	12.9234	4.94718	12.8252	4.24723
Arl2bp	22.3176	26.8604	46.2783	17.4607	1.06043	9.54773	37.159	17.0761	27.5906	11.1474
Arl3	63.5855	21.1982	105.446	58.1848	15.1795	62.3664	6.88461	59.4479	12.645	60.821
Arl4a	8.60218	1.25091	21.3651	34.0615	7.21115	5.81357	18.2691	8.26636	1.80298	1.48017
Arl5a	6.58423	8.83503	9.14966	20.876	0.881142	12.7226	14.4288	10.8489	102.636	95.2314
Arl5b	21.1218	9.60768	6.52888	5.43488	1.75543	3.64817	7.44957	3.79153	3.88915	4.65789
Arl6	0.125002	17.4663	25.1464	16.4868	0.638128	10.3271	31.161	23.8599	16.0091	12.5249
Arl6ip1	126.187	27.7933	160.12	250.231	83.8909	61.986	73.4747	72.9019	125.076	141.204
Arl6ip4	21.8667	1.14935	9.35182	10.4248	23.8711	30.7545	1.95792	23.9386	35.305	28.7036
Arl6ip5	15.0951	16.0791	12.9505	14.3787	44.8987	21.6609	8.82527	4.2299	35.0188	20.3585
Arl8b	27.6585	76.897	46.3564	40.9253	34.0733	27.9562	18.8757	25.0698	35.9496	15.9
Armc1	8.32695	39.0158	7.23083	23.4191	25.7611	9.00522	23.2141	15.1517	29.1974	3.61861
Armc10	1.97056	24.4357	26.831	9.14288	7.60757	8.1347	8.75142	9.9186	5.28203	3.87398
Armc8	18.2241	36.947	22.8109	16.6025	39.1223	40.6235	25.5451	33.8427	14.6237	17.6386
Armc9	1.41552	0.718895	2.95542	2.97882	3.96923	1.97845	0.816117	2.40418	1.93534	2.49398
Armcx2	5.63627	12.0764	10.8241	5.84947	0.035449	1.64098	10.965	9.71506	4.6298	11.058
Armcx3	4.22274	11.7655	19.5018	27.1773	0.574848	8.05317	26.6756	25.4097	9.33451	14.055
Arnt	4.76915	15.422	5.60714	7.51882	11.6193	20.1763	13.5092	17.7354	22.0849	18.3608
Arntl	4.19607	10.0579	2.49423	12.6685	0.201391	13.2212	10.4438	19.0314	7.78337	15.5608
Arpc1a	9.64425	16.9241	13.7226	42.9139	8.57411	18.9086	17.856	35.8877	24.1589	24.9293
Arpc1b	0.837692	7.73615	7.59648	0.508685	0.0734591	0.116589	0	0.412165	2.5765	0.572153
Arpc2	109.316	132.032	99.7248	80.7214	14.2387	37.613	78.1559	46.2706	75.1039	51.2322
Arpc4	17.7583	14.128	21.8202	8.71605	11.0423	14.8546	21.4041	12.5853	34.9442	39.5654
Arpc5	35.3513	115.586	40.1161	56.6409	14.1408	25.1383	46.4755	19.8684	26.1402	66.6364
Arpc5l	4.10695	10.2786	4.67408	3.89694	9.24303	8.69149	6.94675	3.99677	7.69917	11.8149
Arpp19	32.008	21.6629	21.8022	8.14957	7.19496	3.99076	7.17931	11.5269	6.9713	9.41601
Arrb1	10.1733	5.23985	2.1437	0.0087108	0.0766735	0.0488031	0.0503892	0.884601	6.49701	4.53108
Arrdc1	21.9938	36.8557	3.03677	2.23644	12.2678	9.9159	3.45487	19.2172	16.1009	29.0169
Arrdc3	13.9738	10.9096	18.5021	4.0281	3.60205	9.95709	3.4682	12.3215	37.3404	15.9626
Arrdc4	57.5526	12.3944	43.4987	9.08601	10.8338	24.709	14.6951	12.2854	4.91974	8.99381
Arvcf	0.897386	0.00724597	1.01087	3.79893	0.0164345	0.129331	0.00432023	0	10.0219	10.4823
Asah1	52.8918	27.177	31.0449	24.4076	22.716	17.638	19.2101	9.472	41.6101	19.1839
Asah2	20.5513	22.9151	2.17454	0.485122	1.42972	3.10269	0.571277	0.733737	0.165674	1.22157
Asap1	11.1808	4.89724	14.491	12.709	21.4049	41.7442	34.0851	22.244	51.8161	31.6841
Asb1	0.259144	0.163317	5.91794	5.14076	3.21028	18.3147	4.52093	8.82139	3.41087	20.044
Asb3	9.42126	3.66138	10.0736	6.60642	8.38553	6.3443	7.46173	4.74484	2.78658	3.01012
Asb7	3.51301	10.5123	5.87649	4.5654	8.12823	15.8788	6.9189	3.68226	13.4804	8.87798
Asb8	21.6877	8.81738	3.27574	8.77839	50.5297	46.9668	37.5477	52.3929	30.5124	71.4615
Ascc2	14.4282	25.3328	11.637	6.34051	52.6886	14.9118	3.10249	7.20301	12.4541	14.0195
Ascc3	12.1569	8.20401	29.833	16.5472	4.88461	26.6232	16.8546	30.7273	43.795	24.9647
Asf1a	8.3007	14.9247	14.3355	17.6081	16.1392	17.9669	8.96309	27.9794	10.0875	17.3377
Ash1l	31.5017	41.2082	35.7217	35.2899	28.3394	59.374	22.6029	29.9837	44.1709	38.5832
Ash2l	1.19822	1.20064	6.38019	5.09884	7.29924	10.5964	7.78823	1.40728	4.52273	7.60006
Asna1	14.0988	21.6843	17.4224	32.863	34.9157	28.3198	15.1586	16.3214	38.9704	20.2539
Asns	1.38079	6.16389	9.87376	14.2129	25.8654	22.6416	5.54864	4.07582	12.4507	23.6027
Asnsd1	13.8085	6.08208	10.9845	7.03242	0.698899	13.6413	11.8186	5.78994	15.6498	7.88109
Asph	5.47034	8.21469	6.0348	6.19835	0.63479	0.581551	3.44402	1.10518	5.009	3.4602
Asrgl1	22.295	10.5829	1.69784	1.99353	5.73278	2.41148	11.1716	9.07163	36.7083	13.5522
Asxl1	8.76298	22.661	9.01922	4.63726	0.749478	4.25005	4.98992	6.28351	8.38211	6.45876
Asxl2	6.74219	12.4447	16.4258	16.3541	22.2718	15.5227	10.869	9.91663	20.7403	13.0437
Atad1	30.2608	54.3219	111.804	54.2814	22.7029	29.3113	43.3229	15.9721	37.0089	58.4447
Atad2b	14.6511	10.1132	7.89732	18.1757	8.41885	15.3561	23.5125	10.3788	4.07036	3.77947
Ate1	15.122	6.0541	15.0212	20.9329	68.8208	41.6671	10.0896	29.1511	22.3556	31.2829
Atf1	25.1198	9.69131	5.37333	20.5078	0.857527	22.0353	35.5433	10.7913	27.5546	4.47013
Atf2	7.13769	15.8748	15.6787	20.6704	27.5052	27.349	10.6832	24.6927	15.1772	15.4541
Atf4	76.5618	99.4017	71.8775	139.823	21.8058	47.8828	89.5112	40.0567	61.3259	69.8072
Atf6	30.1506	23.6521	18.4572	44.9825	53.0996	56.6945	44.5167	46.5391	34.2422	43.2114
Atf6b	20.2422	13.1543	6.91177	17.1477	11.3047	15.2677	14.1949	16.7835	15.6291	16.3059
Atf7	10.1761	10.7564	14.5013	7.98175	12.9422	32.3603	13.3525	5.77667	7.45958	6.12152
Atf7ip	20.3682	22.288	29.6494	19.1059	38.5481	40.2796	41.2646	29.3662	24.5221	38.5336
Atg12	22.1106	26.226	33.0341	15.1562	0.322342	4.53617	9.30966	11.8724	64.962	46.6404
Atg13	6.41226	1.41623	2.08157	13.1782	15.7909	12.2587	10.8482	3.03358	9.85589	6.23562
Atg16l1	0.554575	2.39365	3.09841	4.01939	2.7367	8.46968	2.70547	1.90408	4.58319	0.567994
Atg2a	3.18741	1.21538	1.91085	6.95097	7.29522	10.7821	5.82276	6.04218	1.97627	4.1436
Atg2b	2.88258	4.43064	2.56473	9.80319	4.88438	10.6637	4.06346	7.93036	4.12766	5.40799
Atg3	119.303	142.549	62.3166	13.8988	7.01231	23.5322	13.0598	14.5598	45.6705	44.9415
Atg4b	6.55961	2.7612	6.7549	2.94002	6.00538	2.00388	3.6517	3.73947	4.6834	1.76228
Atg4c	1.11914	2.4379	6.8889	28.3421	2.18937	15.9791	11.7291	29.3325	7.23371	5.74098
Atg9a	12.5064	0.891628	30.669	5.90673	4.04457	8.50929	16.1255	7.55232	3.7836	12.9544
Atic	12.4989	0.385521	3.54604	3.16118	0.281749	4.59636	0.3218	2.17502	8.59839	0.798176
Atl2	12.7142	1.62874	5.23964	10.495	34.0478	18.6431	21.0789	18.3982	5.12633	2.95194
Atl3	26.3311	30.5977	12.8269	12.1546	2.56645	16.4401	7.67136	8.71918	11.9225	10.9992
Atm	1.27335	10.9251	3.8863	3.14466	15.0778	4.02333	7.20553	8.7679	3.8863	1.90328
Atmin	8.39407	9.67291	7.50196	13.5459	0.812554	13.0735	7.49336	13.2686	10.9903	8.61096
Atn1	19.0566	32.9579	18.9192	24.9436	15.3757	23.5661	30.7628	19.2335	30.5545	13.8039
Atoh1	0.904325	0.135695	222.839	1108.68	0	0	3.18226	1.07447	0	0
Atox1	336.034	827.738	133.748	84.508	3.56351	17.4124	116.523	103.544	20.3599	137.435
Atp10d	0.00334167	0.920612	3.68378	3.86991	73.0126	51.2536	19.6274	13.7664	28.9251	15.3858
Atp11a	144.096	79.9301	136.952	129.68	144.143	204.005	131.066	114.332	205.181	140.509
Atp11b	27.5018	27.6366	37.0154	13.5068	0.49375	8.55801	2.33206	7.83113	11.1675	10.1924
Atp13a1	4.49559	4.31806	2.89837	12.9427	78.8407	54.0121	44.8141	34.0368	6.31256	15.6377
Atp13a2	6.60443	2.74675	1.27038	12.1679	10.4961	7.07334	11.6796	13.8816	14.3696	11.0522
Atp13a3	8.52141	12.9775	16.6428	9.03607	44.2072	66.0576	43.1823	50.6365	28.937	23.5691
Atp1a1	30.8972	92.99	82.1046	115.305	52.5506	79.216	103.623	105.588	95.5831	87.5124
Atp1b1	326.009	692.732	339.753	171.255	10.5909	36.5398	212.685	240.288	326.72	353.952
Atp1b2	69.0014	80.0982	84.3398	103.864	70.0039	89.1945	95.3684	59.2797	17.6214	25.4857
Atp1b3	68.0825	55.0335	92.8529	14.7002	43.2643	23.5992	59.9307	7.1082	45.7174	54.274
Atp2a2	28.9062	15.2552	50.6644	67.852	15.9881	36.0618	47.8644	34.3503	66.2422	40.3836
Atp2a3	0.00496599	0.0178837	0.26805	0.0122885	0.202809	1.10782	5.27805	12.0411	281.125	341.082
Atp2b1	13.6945	33.9113	52.2352	49.8092	5.92853	43.1609	69.4239	42.8702	85.765	71.4776
Atp2b2	13.176	0.609231	32.3618	32.8483	170.591	148.872	72.1095	54.4528	9.24428	7.89597
Atp2b3	0.0435277	0.00979709	19.677	25.6216	0.0999927	0.0925758	1.16241	0.610911	0.249442	0.323618
Atp2b4	0.551992	0.418496	3.93244	30.0142	0.118648	10.5563	2.69479	1.73196	3.88831	0.00443069
Atp2c1	22.5718	17.7924	14.1715	18.3556	8.8664	5.54662	2.13205	8.33357	8.51923	10.4053
Atp5a1	63.8445	86.0841	99.9982	140.565	60.4357	162.308	172.082	192.884	215.88	281.464
Atp5b	108.151	90.9667	149.329	162.56	31.4207	226.285	557.065	476.7	129.452	119.393
Atp5c1	77.4942	150.625	74.6479	69.4531	26.018	110.411	150.101	167.851	86.98	98.5014
Atp5d	96.8082	64.8813	32.6162	35.2078	25.4704	44.4364	125.69	48.3274	27.8611	50.7831
Atp5e	109.457	104.448	106.968	139.252	43.5489	50.5112	104.892	198.869	75.7795	80.2651
Atp5f1	19.2873	19.6595	17.4542	18.4648	3.88755	14.5176	50.9533	47.1039	23.8752	12.1888
Atp5g1	21.0744	11.1128	17.2942	22.2929	11.1621	13.4152	36.7598	30.9549	10.6206	18.417
Atp5g2	114.751	33.0627	77.0814	52.7589	6.86984	50.8822	76.4144	124.398	37.7052	14.0326
Atp5g3	54.6994	40.2502	26.1865	48.6939	32.3373	46.1469	119.888	87.9501	33.3605	30.68
Atp5h	89.9362	90.7049	75.2568	92.1382	136.2	99.7005	132.761	171.852	79.3158	65.9591
Atp5j	56.0034	66.7294	27.4486	28.9852	5.16697	50.7041	96.0777	141.182	50.9028	37.0441
Atp5j2	69.345	117.537	21.1411	30.3654	14.9649	56.668	95.306	97.7885	23.0941	51.66
Atp5k	84.2534	83.7117	71.4149	74.1662	33.0351	63.6646	194.388	330.174	65.1021	74.6676
Atp5l	167.309	148.782	191.144	142.046	31.5441	106.145	495.439	334.631	146.712	196.77
Atp5o	26.8988	10.0548	22.1733	29.3739	43.8559	32.4385	55.6867	79.0475	16.7052	28.0803
Atp6ap1	65.6762	61.8131	82.3153	55.352	59.0555	71.0104	95.4347	76.5503	157.38	103.122
Atp6ap2	35.0206	15.8188	23.084	42.4869	8.673	17.3471	11.3674	23.6733	21.8809	27.9574
Atp6v0a1	5.63979	14.496	35.5583	75.6005	19.101	59.233	46.6895	38.4111	25.1641	31.4376
Atp6v0a2	6.58232	7.31082	11.6015	5.37226	2.60538	12.2009	10.13	1.30885	22.3944	26.405
Atp6v0b	43.9477	33.6379	37.5886	26.2303	32.0892	41.8682	37.5582	26.1842	49.4873	25.5849
Atp6v0c	62.4559	25.0902	62.2964	42.5253	45.5442	33.8149	47.083	21.8366	53.3054	56.5781
Atp6v0d1	78.2082	15.2227	38.7158	91.5702	10.782	48.2522	40.0733	27.5276	70.6898	55.7444
Atp6v0e	58.4824	35.5504	38.8177	46.786	3.97409	32.0495	36.2967	37.9033	54.8641	91.3981
Atp6v0e2	10.1351	3.63444	29.4514	18.7743	0.438469	3.08519	11.972	13.7004	48.2474	28.2067
Atp6v1a	52.2078	36.1353	39.2303	30.9069	15.8068	48.3654	59.7012	69.4481	109.576	103.358
Atp6v1b2	12.868	6.9609	28.4489	41.8303	19.2503	32.6449	26.9608	35.4974	46.351	41.0212
Atp6v1c1	27.6261	54.5406	39.8537	21.1986	1.96637	21.2315	23.6169	14.6103	60.1831	29.7919
Atp6v1c2	0.0253386	0	0.0263019	0	21.3948	43.2084	31.2017	12.3961	39.3838	8.71408
Atp6v1d	17.2434	39.6942	19.9355	23.1442	4.48692	22.8611	42.1635	10.0701	53.6818	39.9306
Atp6v1e1	22.345	79.6062	73.3175	81.888	14.0223	30.3741	45.4037	59.2695	52.5183	33.0805
Atp6v1f	96.3901	70.6775	38.9259	22.4051	33.7028	58.3947	40.4446	22.6882	59.2892	47.3705
Atp6v1g1	89.4437	162.136	68.0203	48.3428	10.5688	76.6626	147.076	105.565	190.094	119.847
Atp6v1h	5.05662	32.5249	10.911	26.2078	10.8675	14.8287	31.6601	44.7763	17.3901	30.341
Atp7a	10.8787	5.012	1.66439	2.86063	0.729637	2.35579	3.5234	3.14665	1.08795	4.13971
Atp8a1	8.37816	2.1582	23.7707	21.8361	40.0587	44.9029	26.7911	30.9742	3.34347	3.17428
Atp8a2	0.0163424	0.0147132	5.13152	18.3798	18.9045	33.9232	21.6809	18.3711	0.120842	0.211849
Atp8b1	1.8651	16.3297	5.65586	4.75127	4.69824	26.5758	13.1769	5.92228	1.20448	2.04327
Atp9a	14.162	9.68247	11.7622	8.08037	15.3833	5.02421	11.5506	2.72799	9.39588	9.16163
Atp9b	17.2272	5.34133	26.2425	22.8071	24.1935	15.7993	5.38072	5.92034	21.6761	22.9576
Atpaf1	2.3326	0.510296	5.7779	9.95279	25.0472	9.1356	8.01195	12.4911	6.42643	21.3998
Atpaf2	10.3581	2.26925	1.71932	8.98438	32.7192	36.8046	13.2721	10.5886	6.81609	12.3557
Atpbd4	3.71058	15.5749	14.2452	18.2193	4.53313	9.31749	10.8256	9.45581	2.89036	3.36944
Atpif1	29.7743	34.7365	21.0072	21.3016	5.94606	16.515	41.2848	46.9017	21.5857	15.2656
Atr	3.46833	8.52318	2.16525	3.22225	2.64639	3.74515	2.23941	5.65065	0.743832	3.51534
Atrn	19.4368	15.0054	24.1103	12.7378	4.32208	16.6516	18.8908	13.7692	20.091	12.0097
Atrnl1	12.8028	24.5769	12.1511	12.9693	2.43417	12.2747	12.4778	4.18531	9.57853	24.5429
Atrx	22.0369	17.922	29.4125	33.9195	42.7038	50.2584	42.7051	47.6273	44.3044	37.326
Atxn1	21.7636	10.4165	27.3879	20.2298	24.2072	25.0773	11.5865	8.68782	17.4818	12.9686
Atxn10	22.2689	26.9731	40.7844	44.398	2.89468	12.4199	34.6627	14.7911	21.9814	13.9235
Atxn1l	7.65576	10.4345	12.8046	15.7582	11.0078	12.1347	9.60321	4.80686	9.56465	16.5967
Atxn2	32.1473	35.9589	10.4921	13.3579	14.276	19.7321	13.5329	23.8397	41.4435	19.7941
Atxn2l	28.6284	22.071	50.0707	88.1163	64.9606	35.3244	63.382	43.1004	44.1323	54.5103
Atxn3	1.01856	1.9825	8.33743	6.05507	0.0396165	4.42887	3.57209	1.43927	1.83628	9.91945
Atxn7	14.6697	7.91056	13.4622	19.4345	22.2122	30.6659	18.9934	12.3385	19.9501	11.9281
Atxn7l1	1.33609	2.09658	6.57357	4.67425	0.64144	2.43483	1.72891	1.56197	1.32553	4.40424
Atxn7l3	3.82467	1.60424	2.3913	9.96029	5.39285	1.87683	1.55771	3.50461	5.40212	9.42392
Atxn7l3b	31.1358	63.7477	78.5501	68.0055	25.6791	48.3777	61.6522	67.8824	37.1525	104.085
Auh	1.85877	2.9181	4.39879	2.99413	0.782592	5.59451	9.29584	5.2399	7.42892	13.6646
Aup1	14.5639	13.7066	11.1849	14.0843	11.6401	39.427	11.1575	26.5756	8.14752	5.93709
Aurkaip1	15.2511	21.3649	25.4344	10.7302	0.24259	13.5038	2.93347	15.2446	33.2938	12.7733
Auts2	1.92362	1.56913	5.8395	1.81696	0.583265	7.69121	3.35586	5.25032	11.0212	10.6985
Avl9	21.8996	14.0154	22.3894	13.4913	2.89895	13.6986	12.5665	8.96212	12.1399	11.4044
Azi2	13.6564	11.6753	10.2819	10.0533	7.92588	11.5421	4.62617	17.726	9.33617	15.0008
Azin1	9.33525	6.26747	25.3657	19.9342	9.60853	18.0542	5.33638	17.5639	16.4137	14.7826
B230118H07Rik	9.83224	4.58017	7.84496	9.18431	0.112372	2.91304	0.0525157	3.20388	0.406923	4.76519
B230120H23Rik	0.799005	4.57601	4.3556	4.79301	0.236838	6.09572	0.669631	6.20131	7.91313	7.91663
B230208H17Rik	5.74336	2.83524	7.51937	9.05423	21.9781	31.1203	10.637	12.6063	31.3302	51.5576
B230217C12Rik	0.0116817	0.0631029	9.31264	4.39381	0.357806	34.3413	2.42045	17.863	0.656482	0.712621
B230219D22Rik	24.9003	35.0586	36.1367	30.9408	29.7407	117.654	211.347	172.025	48.5491	48.8533
B2m	325.897	493.031	212.589	16.2993	0.186808	0.288253	0.39286	10.1903	38.0627	66.3652
B3galt5	0.0298064	2.94419	19.9605	25.7622	24.3717	33.7131	11.9632	15.9593	0.075566	0.0259756
B3galtl	5.291	0.019684	8.45384	0.879159	0.044645	0.527002	3.46802	6.9554	17.6784	2.59248
B3gat3	41.0499	5.6926	4.99901	13.2345	1.40485	9.78583	11.8353	10.9915	23.3529	34.9995
B4galnt3	6.64957	1.1936	7.56898	28.8595	0.0422999	0	9.94838	5.29789	0.704611	2.86437
B4galt1	12.7844	13.8632	9.92715	11.4648	9.04333	7.16643	29.824	13.4456	18.9982	4.07138
B4galt4	13.242	15.2905	12.1347	12.1279	35.6835	71.0607	20.945	36.7371	42.4689	32.1071
B4galt5	2.24024	1.65518	15.191	25.8798	1.85218	3.18791	8.54844	6.31439	39.1444	32.123
B4galt6	9.93387	7.87846	12.6082	1.28495	0.0645423	0.0512185	0.0484762	1.37611	2.55757	1.38415
B630005N14Rik	6.46923	8.61382	21.6123	23.2755	4.47666	12.2182	18.2031	19.0052	0.955785	7.49862
B930041F14Rik	7.56125	32.2389	16.1809	8.8094	2.77768	8.827	24.879	1.31045	0.815556	33.0433
B930095G15Rik	33.4581	35.8224	34.8862	11.9355	0.0383608	1.52716	5.2841	1.75775	0.527866	5.31464
BC002163	112.009	71.495	36.2967	21.4296	37.3694	51.2785	141.301	168.393	33.9513	17.9421
BC003331	8.00119	12.6149	10.1584	12.5691	0.209801	13.5239	3.68827	10.6606	25.9543	2.18391
BC003965	0.173563	8.40683	2.41417	17.4372	0.088603	26.8241	14.8601	11.391	7.14852	11.6997
BC004004	4.98183	13.0435	13.2832	16.3074	5.88294	9.82196	7.55228	4.10146	3.21644	13.1481
BC005537	23.4633	32.8557	32.1768	46.6751	6.26839	35.6188	54.3663	21.4441	31.0168	20.6582
BC005561	13.181	10.3267	17.6019	11.1228	12.2173	13.6269	21.6773	24.2088	10.5551	11.2399
BC005624	25.9456	30.3236	10.7272	8.39634	31.2861	9.35284	23.6163	10.0996	21.1658	3.15516
BC005764	2.08262	11.9003	17.032	22.7886	3.51521	15.6124	22.8949	38.9889	29.3753	14.5498
BC006965	50.937	107.999	29.3884	2.89662	0	0.910977	3.56268	0.230903	7.15313	0.353578
BC007180	0.489019	3.10285	56.8912	44.4334	28.578	64.213	17.605	18.7506	1.21911	0.0639252
BC016423	9.07089	11.9626	13.6357	17.9219	11.6657	18.5871	10.5923	8.43901	14.9167	12.0117
BC016495	9.43958	32.8366	2.68563	6.04333	39.5434	14.7923	7.29756	3.45831	8.12788	10.9525
BC016579	12.1436	1.14177	14.3316	0	22.0607	48.9462	5.94696	5.11747	23.7624	15.2721
BC017647	30.7191	38.0211	38.8291	35.4322	0.843938	4.85851	18.45	2.57134	36.8839	58.4352
BC018507	8.35455	7.88161	13.4286	13.3976	10.2847	10.6006	9.85332	7.79195	19.9354	9.34887
BC024479	0	3.05324	20.5269	3.4163	0.631671	20.122	17.1587	8.33103	19.875	29.1101
BC026590	22.899	9.41221	35.8767	13.1153	3.1128	14.1783	15.7494	5.19468	1.51686	1.02609
BC030307	0.124184	0.487873	11.9296	0.342217	1.2218	4.87685	4.84197	0.196173	0.11687	15.7108
BC030336	8.47641	5.23714	12.0764	4.03418	3.46172	22.8135	14.3275	16.6658	21.9793	36.2375
BC030867	0.0691964	0.0467236	85.7437	71.7124	0	0.114465	8.46877	15.3306	0.0127916	0
BC031181	142.248	90.7005	67.4453	80.9798	73.1924	125.867	122.623	101.581	81.7173	201.164
BC031353	4.95179	2.54542	11.309	14.9171	119.869	63.9096	29.0882	24.6946	24.925	22.0361
BC032203	7.21109	9.41712	0.521361	4.82351	19.4134	6.82764	2.5292	4.95529	14.7379	11.1252
BC037034	3.64958	0.842814	1.4928	3.886	41.4451	3.07788	14.3251	1.17876	7.90532	11.018
BC046331	0.765053	2.34366	8.3952	10.3815	2.80997	7.29746	15.5522	15.0073	13.1509	19.3729
BC046404	2.34761	6.03555	22.1272	4.22488	5.94734	1.82749	1.96775	2.65133	2.58067	21.9987
BC051142	0.177564	20.5319	16.9409	4.72818	0	1.31356	0.596749	1.38279	0	0
BC057022	0.54271	0.0300681	21.4417	14.0287	3.78493	12.4225	9.18778	3.08026	15.0519	16.4135
BC057079	1.08973	2.04986	10.3874	18.1014	0.852206	0.543529	4.24901	3.39668	1.45385	3.71635
BC067074	7.97989	9.7813	12.0931	2.39596	4.90943	0.736913	0.967513	0.266766	0.00922336	1.9451
Bace1	5.23021	2.4102	20.6184	23.9115	9.87011	4.01447	9.05678	19.8466	7.19109	10.0053
Bace2	163.656	44.0368	18.8284	0.0868515	0	0	2.48692	1.72646	2.75102	2.7085
Bach2	0.0125757	0.0135865	14.5107	9.24232	0.606032	1.85917	4.33382	4.34359	0.171101	0.395087
Bag1	122.981	116.747	107.341	32.5692	13.5883	74.0724	30.6628	32.3783	54.2283	46.6718
Bag2	34.4704	10.9248	13.3453	16.512	3.35292	46.7395	19.5534	16.3132	1.92888	2.85939
Bag3	60.2547	41.1165	34.3355	5.96106	0.702724	5.89366	15.6477	8.55058	11.1817	14.6338
Bag5	5.48977	15.4959	13.9152	18.1257	53.9147	53.7111	13.2917	22.7548	4.71658	20.6199
Bag6	22.3209	12.2976	22.7139	16.545	38.9937	16.8617	22.9527	10.9119	29.9137	15.5786
Bahcc1	1.55682	0.254841	4.21143	3.97498	4.39761	6.86746	4.42659	1.01525	0.631404	9.1194
Baiap2l1	9.63001	17.326	27.0608	3.28719	12.9186	15.3923	3.08651	8.51893	4.32088	11.5971
Baiap2l2	0.0480671	0.0173101	11.5955	32.5072	41.2042	25.5894	36.2361	21.6393	41.5424	16.4059
Bambi	12.7953	0.196758	9.58189	0.00643804	0	0.0098372	1.2234	0.278212	0.0230859	1.72204
Banf1	42.8881	65.5925	16.7983	15.6699	1.30614	11.4275	6.07735	16.1593	14.9461	63.8471
Banp	4.03742	1.61631	3.54648	4.47184	3.40754	7.75988	11.6364	1.99799	10.7604	1.03126
Barhl1	0.0671586	0.0725562	26.4766	57.7578	4.19637	24.3771	8.0247	21.9395	5.13481	12.3726
Bax	32.7279	28.1428	11.4664	33.1747	8.03875	6.66491	2.2709	7.64448	4.54752	12.3064
Baz1b	15.6031	6.36539	22.9099	19.9785	4.27659	19.5121	10.9839	14.7441	17.7429	10.7382
Baz2a	13.156	9.40212	23.7203	22.1453	7.72865	8.52805	11.5466	12.6375	25.876	21.2278
Baz2b	11.2097	9.50073	16.3938	13.5689	7.93617	11.0565	10.6799	12.5882	9.07646	10.8208
Bbip1	7.17665	16.0551	18.3057	14.9825	11.1423	8.35357	7.40752	29.9147	15.657	14.1109
Bbs1	10.2345	1.05765	8.43844	40.9128	23.3935	13.6008	21.4958	17.4363	26.2615	10.7425
Bbs10	4.64875	8.42208	0.0395532	1.76795	0.0194521	3.33171	17.8461	13.4718	0	4.70711
Bbs2	6.72468	6.63828	8.79575	20.6328	0.100598	2.60781	15.2763	17.0115	10.7221	16.905
Bbs4	8.68678	11.1832	29.8141	11.6158	0.168534	13.6724	12.549	19.389	7.23199	11.3128
Bbs9	4.99052	4.56109	9.13086	7.3492	14.591	5.28117	5.32162	6.96264	7.18779	4.07454
Bbx	6.71836	8.82275	18.6121	14.859	3.14411	8.44998	6.62598	5.62158	4.56783	12.7238
Bcam	42.2771	42.2769	40.2338	34.2938	0	0.0929906	13.9499	0.10958	10.3902	40.6085
Bcap29	12.2537	19.8168	25.4671	9.83063	23.0486	9.92097	14.1495	4.55675	8.05855	12.0561
Bcap31	22.6111	64.6542	91.9178	59.279	8.87403	53.6061	42.5904	10.5825	41.2977	60.3383
Bcas2	6.46973	13.4567	10.4053	8.0491	0.0853899	16.1839	13.3335	10.3647	6.79387	8.57315
Bcas3	2.49109	8.2493	5.75319	11.8646	5.91401	7.54488	7.69923	4.98888	4.03458	7.75598
Bcat2	17.4545	2.41015	2.66709	5.53417	3.21392	20.8033	10.4994	4.26158	7.7091	8.30896
Bccip	0.591938	18.9537	7.6939	11.5907	0.945957	22.0894	0.88416	5.16016	8.71599	13.7375
Bche	20.8138	20.3151	23.4143	12.4814	0.00794417	0.470715	6.50726	5.27302	1.74906	5.97476
Bckdha	22.4979	6.49868	22.5396	37.1145	0.060408	6.01218	1.77854	1.89805	10.1281	0.789541
Bcl10	7.55822	20.1357	68.5763	102.794	0	7.49263	3.22675	8.78336	10.4805	16.4028
Bcl11a	0.205026	0.232974	0.136371	3.48243	0.00406464	0.0413946	4.14364	3.02255	0.123639	0.00910722
Bcl2	10.9956	24.1199	27.4989	19.2945	0.0521293	1.13762	2.89341	1.77443	41.8639	35.2849
Bcl2l1	15.3452	9.81547	6.40597	12.2621	0.147058	2.55543	1.95074	4.88721	6.67705	8.0938
Bcl2l13	1.04781	6.64091	0.549712	3.4493	0	6.21442	2.45285	0.151686	2.35514	0.923026
Bcl2l2	1.31656	3.15378	17.8148	7.03203	0.144021	23.7453	12.052	6.41071	16.854	15.059
Bcl6	16.0954	9.17657	11.7829	1.67082	0.735336	3.52236	0.0798424	0.0104641	26.5006	27.5434
Bcl7a	3.11159	1.79422	16.9236	24.8123	20.0288	15.2668	12.0594	5.72804	22.1269	16.1102
Bcl7b	17.6618	1.35537	0.407658	5.43945	1.42567	8.62073	11.2784	10.2364	2.16185	19.9813
Bcl9	5.17228	7.76869	7.60982	2.5731	3.62613	0.91559	2.8104	7.75137	4.45188	5.93783
Bclaf1	33.5635	26.7362	81.996	60.0709	54.2358	61.9216	54.3167	61.4514	72.0426	85.378
Bcor	3.4797	1.52371	9.04136	7.77572	20.7131	7.66103	3.16401	12.608	11.5058	1.97476
Bcr	2.48333	2.91119	5.43034	17.5814	1.46638	7.72096	5.29332	6.76747	1.16881	0.630193
Bdh2	126.436	199.063	47.9225	14.5772	0.0445521	0.0412475	8.92432	3.67461	37.4613	34.3059
Bdnf	2.48038	0.0151912	3.6431	5.44362	4.7634	4.57755	8.86267	15.4495	12.0901	5.80284
Bdp1	7.33263	12.83	24.4891	30.6492	24.681	26.2787	15.9387	16.7804	17.6459	37.3682
Becn1	0.909445	5.25357	0.56256	2.18155	0.00757985	3.29828	1.00425	0.883189	6.80165	8.69549
Bend3	0.165323	0.0156676	12.6719	11.9176	0.728473	4.95959	13.9374	3.08211	0.315267	4.73077
Bend4	2.39284	7.69477	10.1068	16.5858	0.00674879	0.0749784	23.6665	25.4196	0.415458	0.00504044
Bex1	11.0562	38.1041	33.9708	56.4962	0.270919	0.668863	13.4128	0.29557	3.43368	1.18032
Bex2	27.5904	143.967	59.8111	163.963	2.37217	46.3401	29.0592	56.5222	267.066	86.7684
Bfar	6.42231	4.69992	3.51061	6.91819	13.1262	7.65246	4.57969	20.4925	24.4329	3.33374
Bglap-rs1	5.10742	17.3333	25.0998	2.72763	0	0.603478	0	0.400015	0.0147525	0.59332
Bhlhe40	29.9444	21.7204	28.3374	13.7744	0.834699	0.303053	150.335	119.563	17.543	30.767
Bicd1	1.27817	5.02895	4.22982	3.61841	5.24337	2.88165	5.07924	5.79357	14.098	9.02504
Bicd2	9.74111	8.08968	10.7416	4.82296	16.9821	21.109	2.57566	5.79553	4.73276	2.78353
Bin1	6.99772	0	0.555335	2.4359	0.262187	2.73082	12.027	6.72203	106.494	90.3538
Birc2	23.7956	38.9544	55.0886	19.3131	26.3823	16.2203	14.7971	13.6859	7.65772	16.2667
Birc6	7.03518	8.1587	11.3881	20.4189	10.3391	15.2665	17.8808	17.8603	13.1506	14.79
Bivm	13.376	1.60014	3.51214	5.75817	0.0537667	2.8996	5.74548	7.88378	65.0785	3.70444
Blcap	3.73171	3.61575	19.0728	1.21559	5.94823	5.39297	2.99777	4.8383	76.4724	21.24
Blm	0.233303	0	0	0.177131	0.941972	4.04976	8.40209	0.481948	22.6934	2.1591
Blmh	2.29712	2.42883	12.9204	6.30117	6.88145	7.34729	1.90217	2.1898	3.39716	3.59834
Blzf1	8.30603	0.221242	6.94847	12.4902	11.451	12.1068	9.61891	20.2077	7.80627	11.8054
Bmi1	2.13156	1.9963	23.0576	15.5217	6.99379	25.3137	9.7345	22.7229	2.56675	18.2467
Bmp3	0.0758447	0	4.0064	31.1235	85.1114	104.751	23.6856	16.7839	0.0872396	0.0385564
Bmp6	58.1698	111.26	23.3813	4.3704	0.0149335	0	20.3193	2.2679	2.84447	8.22001
Bmp7	28.1112	15.9796	23.2329	44.8407	0.0799478	2.07249	16.722	9.9259	3.00122	2.9258
Bmp8b	0.324438	5.23337	0.617418	0.0919909	0.013802	0.0638911	0	0.0180694	15.4637	25.1623
Bmper	0.691416	4.63132	0.129187	0.787026	0.0423557	0.0522853	0	0.0554516	71.0346	13.0859
Bmpr1a	20.3989	33.2584	16.3224	9.86051	7.2178	3.66128	13.1177	19.5061	21.673	27.1236
Bmpr1b	13.3063	0.918777	2.78526	6.53091	0.74552	3.83364	1.25616	0.846674	10.7206	6.56759
Bmpr2	11.5311	31.3063	18.9556	14.6001	19.1485	37.5628	23.9161	39.5227	28.1786	34.2708
Bms1	11.3015	5.58599	11.9027	9.83425	7.8091	21.6549	6.6019	17.0284	22.143	24.2905
Bnip1	0.0205811	1.00985	0.18159	14.3236	0.0945586	3.76442	0.933527	3.96144	7.64727	4.72386
Bnip2	19.1434	24.6429	11.5351	20.3514	23.0791	18.9851	17.2841	24.6346	16.771	26.799
Bnip3	25.577	17.7838	41.9695	11.4033	12.1289	4.46544	3.23192	17.0243	14.4178	12.9611
Bnip3l	69.3591	84.2629	28.1889	20.9619	15.2232	27.9824	37.1435	15.3517	42.0506	46.1834
Boc	14.637	25.6881	14.21	8.38136	0	0.0111265	0.827715	1.51043	21.0633	6.40867
Bod1	35.6184	22.0913	9.05254	23.862	39.5414	30.6696	23.1213	10.1111	41.997	51.6037
Bod1l	21.5074	21.8997	16.5657	12.9116	9.11858	17.123	19.0112	13.8882	18.8452	10.8758
Bpgm	17.3667	19.5574	25.1285	35.9294	27.8057	48.557	44.4845	61.1796	50.6206	33.2519
Bphl	22.5577	26.7222	15.8009	45.6944	1.73166	14.7496	20.3253	44.378	5.8631	5.27027
Bpnt1	1.85421	1.08508	8.32434	7.01146	17.8427	24.3625	24.858	28.4713	28.604	18.9817
Bptf	13.8491	13.3276	17.8991	22.3053	19.577	29.1124	9.36339	17.0093	33.5161	13.4077
Braf	15.0841	15.8065	28.173	22.242	30.3184	29.2248	20.6805	15.1376	31.2356	23.8209
Brap	3.60161	4.23826	2.13136	7.01726	2.44579	11.022	12.5183	15.7088	9.89973	19.8515
Brcc3	2.65944	0.323233	1.64253	3.00251	0.0610933	5.41736	12.2199	2.18619	1.82884	5.21685
Brd1	5.31082	14.2977	4.34864	12.0931	6.27116	10.6372	16.6826	3.3168	9.08365	7.2541
Brd2	37.7193	40.549	40.7036	38.867	16.5354	16.5497	25.6292	21.1156	30.8605	45.299
Brd3	9.76303	6.97773	12.8542	13.6806	4.24121	7.34636	12.6574	18.2059	10.3781	17.7299
Brd4	11.7955	6.37345	13.0637	16.2123	17.6997	17.3251	12.9717	14.3356	27.2533	23.035
Brd7	6.92143	6.40252	9.78017	10.6117	2.67554	15.9781	10.5232	9.47893	6.99655	13.8048
Brd8	8.86184	7.27893	5.94476	7.73582	3.3794	23.9435	5.70884	9.0068	5.28893	8.08719
Brd9	9.04701	3.41506	22.742	7.84895	8.12401	28.9729	4.41164	16.726	27.5326	16.5735
Brf1	14.2312	9.85577	7.54918	19.4097	20.6626	17.8702	16.0652	24.2774	12.2054	9.23317
Bri3bp	4.07951	3.09397	1.50651	6.40581	2.27259	2.55183	16.344	9.54894	13.3729	1.85214
Brms1l	18.5295	35.6465	4.17992	2.16234	2.17045	7.43886	12.4316	5.19126	12.9079	5.56451
Brox	5.79321	11.9693	12.5512	5.29309	10.0703	12.3141	16.6888	13.2038	14.3889	7.24932
Brp44	6.43915	10.1917	17.7047	17.8787	24.9739	13.9068	17.2157	15.9055	18.1992	7.23374
Brpf1	16.9304	10.1781	6.78541	10.011	3.16601	13.4775	4.82632	8.72721	8.80884	3.7964
Brsk2	0.397709	0.0673998	7.06183	14.2237	0.764341	6.66957	11.8346	7.73016	3.39059	3.66777
Brwd1	2.04191	18.0831	9.67285	14.9391	22.5192	20.8733	11.1523	13.5206	10.9678	9.53353
Brwd3	5.78356	5.67393	5.80398	4.85489	13.7803	10.0198	6.66162	13.7656	11.8657	9.40338
Bsdc1	7.72788	7.29718	5.97638	19.7337	0.370962	9.03527	6.13108	2.71471	14.7766	4.17719
Bsg	84.0351	125.198	120.979	116.493	39.8275	56.9938	160.589	123.332	66.8098	135.899
Bsn	0.00822784	0.251859	2.30256	6.70454	1.86492	5.06466	2.5634	0.809444	1.71569	0.720262
Bspry	21.0784	15.9078	15.6813	5.41714	0.0227492	2.7591	0.430577	10.573	15.405	1.47818
Btaf1	3.98513	5.71614	16.1947	27.0175	8.60326	16.2099	12.1666	19.0496	17.4344	18.1671
Btbd1	42.0568	49.7248	28.8559	23.0595	9.24659	24.7732	27.0569	25.1459	11.9973	27.0905
Btbd10	4.86443	1.64434	6.27887	6.9415	5.80659	6.70917	3.16931	0.459258	3.20249	10.5006
Btbd11	0.0156835	0	2.56135	15.3975	0.245527	4.03732	4.73973	0.684811	0.00386567	0.330874
Btbd17	0.0987465	0.740853	32.2878	29.8311	0.0168032	0	0.538893	1.4299	0.51112	0
Btbd3	8.20906	3.47461	1.53645	6.49404	0.1298	5.06439	7.36045	2.42761	6.99674	2.46512
Btbd6	0.0628003	0.339238	9.12632	4.69311	0.87201	18.0699	0.431494	2.45114	0.297197	25.8977
Btbd7	27.5678	9.53669	7.62585	13.2192	10.055	14.1425	15.5186	10.9291	14.6276	10.0688
Btbd9	1.11842	3.35956	7.87706	9.24029	19.1401	24.9133	12.686	8.87194	6.46919	10.808
Btf3	61.3786	48.3353	41.1703	62.3765	16.9986	30.9337	48.6033	36.0827	15.255	26.8862
Btf3l4	9.60522	10.4603	13.8448	18.8077	2.35599	10.3936	5.58021	5.4903	13.6589	16.2676
Btg1	30.8738	44.2435	25.1903	20.1681	0.0855116	1.56358	0.23603	4.17017	10.3889	22.2731
Btg2	257.741	27.1832	64.945	107.079	0.019523	2.91006	20.5081	27.0929	33.2558	37.24
Btrc	2.52175	5.86261	2.41098	17.8326	0.431937	8.59388	6.94189	6.48647	20.7876	7.99538
Bub1b	0.527082	0	0.0254475	0	30.0235	80.3654	0	14.402	3.99716	3.29015
Bub3	11.4473	29.0455	30.68	17.1318	0.729658	13.0523	12.8787	38.7904	39.4259	15.142
Bud31	6.95976	11.9449	1.72573	26.66	13.8456	7.17963	28.12	17.3421	14.0771	16.5303
Bzw1	89.8218	111.696	55.8672	18.5432	0.0945141	12.163	34.6545	32.2458	57.3344	69.0645
C030044B11Rik	27.5956	6.71189	10.8584	9.98952	1.74494	11.2529	25.466	10.3982	13.6181	4.42651
C030046E11Rik	9.84523	3.11673	9.36432	9.67654	16.6291	18.1919	19.9817	16.5551	76.4404	76.953
C030046I01Rik	21.0688	72.5133	14.6947	46.6276	15.2722	78.6947	68.4208	52.6282	52.0326	14.105
C130022K22Rik	1.92847	0.0308204	1.56945	3.75198	5.30099	4.73521	1.13318	3.37849	7.99057	2.38418
C130039O16Rik	1.28526	9.49279	10.816	12.3208	0.0492526	1.62203	2.01979	0.773772	5.17735	3.66274
C130071C03Rik	15.746	6.37276	7.63442	4.84436	0.611392	10.8564	0.609914	7.36805	1.43057	9.23792
C1d	6.05252	2.18675	6.69149	2.50972	1.24663	11.1197	3.41101	16.7771	1.56302	8.2795
C1galt1	8.08581	44.6221	13.8777	1.52181	16.38	6.77371	14.6746	18.2421	16.893	18.5788
C1galt1c1	40.3296	15.8412	12.2052	7.51584	4.59096	34.3466	11.4389	21.5405	65.7349	62.8263
C1qbp	61.8853	11.7868	0.647128	36.9215	2.54604	20.1147	45.4674	31.9992	13.5837	1.6797
C1ql1	0	0	0	0	121.791	134.972	0	0.237981	0.0789903	0.0271527
C230081A13Rik	12.5572	8.99528	32.2494	42.9385	32.2325	50.6364	31.3944	24.8835	140.213	105.471
C230096C10Rik	3.61026	3.46233	0.61101	2.56358	4.04662	11.8552	2.57831	2.62267	10.7944	5.04512
C2cd2l	4.46733	4.07031	15.6017	51.2507	14.0791	6.76545	6.67856	4.22537	8.07086	13.3714
C2cd3	2.48732	7.26208	4.03116	8.6699	10.8289	6.86494	4.70456	7.72371	7.61283	3.88283
C330006A16Rik	12.5371	4.54533	15.5463	10.389	14.6442	26.0377	50.2775	18.4944	9.26261	18.363
C330007P06Rik	4.02328	16.1029	19.2547	12.9642	9.51982	8.81369	4.17153	3.73614	17.996	29.425
C330019G07Rik	8.2866	9.53538	7.78776	25.3325	16.814	10.8765	15.605	12.5195	9.1709	8.12711
C430048L16Rik	2.88873	3.45859	22.1517	12.3691	4.94133	31.3374	3.23928	10.8965	30.7769	10.2066
C530008M17Rik	11.9194	3.96265	21.0307	16.7674	0.688436	2.48424	10.7074	6.11035	7.90289	3.63967
C630004H02Rik	41.5497	13.1543	21.0908	13.4381	0.128198	0.971089	4.34426	10.7872	21.8863	8.22548
C77080	3.04978	0.0245522	8.90747	11.6519	0.129935	11.4884	3.45472	9.63547	23.7276	9.05279
C78339	7.53666	13.4605	12.9517	11.5951	8.6593	19.7213	22.6174	22.4917	24.1007	59.0144
C80913	8.98506	11.4838	21.4782	12.7157	39.2557	16.9001	20.6062	10.3233	4.74404	5.03136
C85492	16.4947	12.1992	25.3954	11.4779	24.0293	14.6081	6.19195	17.6383	26.4565	31.1323
CAAA01083517.1.42631.1	4.6001	11.5991	42.3907	43.5771	10.0502	21.9847	22.6509	23.9395	13.3919	12.6206
Cab39	11.0759	34.4085	26.5396	28.4876	19.8397	15.1991	16.8414	28.7979	14.191	16.9785
Cab39l	32.4877	28.129	23.1027	7.48632	21.7213	33.213	20.7233	28.0075	32.2138	41.5188
Cabin1	4.08643	3.35979	7.6373	11.4488	1.05574	8.6089	4.67885	7.30065	5.66594	7.33906
Cables1	0	0	4.26328	2.0632	144.355	100.385	7.75774	4.31347	3.57358	2.56671
Cables2	4.27297	13.1897	20.4065	37.438	5.81298	25.658	14.1112	6.2987	16.7134	11.763
Cabp1	0.0108684	0	0	0.618564	0.133158	1.35609	0	0	18.1143	21.0505
Cabp2	16.998	0	24.8431	14.0847	166.486	263.726	17.3309	8.56892	399.65	351.49
Cachd1	5.45855	1.92967	14.4433	10.9794	52.929	71.2479	17.2391	14.4761	7.30587	2.38514
Cacna1b	0.0184649	0.00474975	20.2512	35.2643	0.452458	3.36614	0.438948	0.0141037	0.101427	0.0844813
Cacna1d	0.0561152	3.20808	31.2271	25.0674	217.467	159.045	58.3401	60.7259	46.0291	33.7956
Cacna2d2	2.95883	9.09861	3.33742	3.52646	0.115337	0.640689	6.43235	4.55316	13.6799	5.69192
Cacna2d4	0.0180771	5.99735	3.1149	1.28605	4.80793	25.6484	2.37253	2.28342	7.26494	0.668551
Cacnb2	0.0398044	0.00511947	4.8696	11.9287	4.22654	5.09555	27.0531	13.5065	9.23354	13.2987
Cacnb3	4.05149	8.76331	3.10616	12.6567	0.635068	4.54479	5.31515	3.21334	1.24308	13.5499
Cacng5	0.0410413	0.0123166	13.732	23.9084	32.3908	51.5839	5.4195	4.15097	0.0606952	0.0312957
Cacybp	33.2819	41.3274	138.453	68.1807	8.17016	38.749	54.9041	47.1609	79.4243	70.5336
Calb1	0.324706	0.292336	46.2547	25.0221	0.0663042	5.81122	455.464	474.229	0.0480201	0
Calb2	0.270986	0.379511	103.827	85.1799	15.217	29.8274	94.8735	85.2822	690.391	915.267
Calcoco1	81.7865	15.5262	37.2721	34.9777	2.90528	14.5123	49.3262	27.4918	49.9605	23.1215
Calhm2	2.14686	1.00703	0	3.98807	16.1846	2.36472	0.0710169	0.996739	15.2878	0.00917126
Calm1	62.1695	62.6812	554.498	684.192	375.033	817.017	1151.67	1235.52	1950.07	1895.06
Calm2	605.526	794.501	797.711	952.596	609.292	1577.39	2275.68	2628.79	5742.74	5508.52
Calm3	41.2485	39.6408	116.125	142.151	25.1735	82.7075	57.7275	51.5042	46.7556	56.5191
Calml4	17.6968	48.9771	289.994	458.753	278.27	616.49	373.241	419.19	433.609	345.702
Calr	62.3855	139.977	99.003	76.7141	41.8558	58.342	78.8828	42.7472	97.1087	69.6595
Calu	35.0189	31.9569	7.86824	13.8347	4.62764	16.2681	12.7836	19.4197	24.2473	15.4727
Camk2b	0.0459793	0.310467	12.26	23.7687	11.9767	17.738	20.1552	17.9537	29.2985	19.0951
Camk2d	5.33844	10.2237	5.78366	3.16824	6.47192	5.65556	8.19821	5.6152	5.31959	9.47814
Camk2g	6.58761	18.3212	7.74078	9.96632	3.20755	5.95982	20.4233	22.1298	8.27933	7.28629
Camk2n1	14.9244	10.8598	9.73983	46.9046	20.7266	83.1494	30.29	36.3641	52.6781	35.3699
Camk2n2	0.0609421	1.17049	3.03644	8.52035	14.4353	5.10773	7.24047	6.08229	58.4317	57.4689
Camsap1	2.30037	2.79901	11.8611	12.8814	2.38704	9.16581	24.7634	3.73671	5.05196	4.45461
Camsap2	13.6566	36.9246	46.0396	20.2021	4.08278	8.05675	26.4442	11.2684	18.6517	17.5093
Camsap3	4.89362	0.36257	6.04241	10.8184	39.6591	8.7785	11.6144	10.717	6.5242	14.1819
Camta1	36.0806	52.7189	26.764	12.7645	10.3554	5.79174	8.16848	8.71806	27.9781	24.3388
Camta2	7.0512	3.77268	11.1985	8.36275	3.795	8.69331	6.28309	15.4302	22.405	10.0623
Cand1	20.6772	13.3693	21.1148	31.3567	7.97796	19.6491	15.8816	10.2769	20.137	16.5066
Cant1	7.57636	3.47826	8.73269	6.39573	18.0881	6.75774	6.20856	2.22007	2.83896	5.65339
Canx	80.4614	66.4514	86.4723	61.1291	14.0434	62.2497	43.0831	55.4913	94.4086	83.0963
Cap1	53.7043	27.8683	46.2487	36.701	13.4875	14.8284	86.0604	63.7284	7.64807	14.0798
Cap2	0.0236834	0	2.5895	8.92752	76.91	33.0878	16.1455	15.3219	46.5014	26.5114
Capg	45.4408	21.249	33.1966	5.58116	4.67968	20.6434	19.36	20.9579	25.3194	31.8354
Capn2	27.9488	7.56781	23.1889	0.824771	1.4774	3.56554	13.5102	15.9952	3.78705	19.3532
Capn5	5.71365	12.9484	2.30287	0.183387	0.0292899	0.00903911	0.0718631	0.025564	3.20315	8.47314
Capn7	17.7366	22.4886	18.4743	28.5606	13.5322	17.9861	31.6885	30.396	14.9139	14.1629
Capns1	101.247	132.683	48.2214	25.0566	15.5271	12.1829	9.56117	12.8695	46.2595	43.2997
Caprin1	43.715	25.9793	27.2518	29.7107	3.47439	14.5066	27.7169	28.513	19.8646	41.2914
Caprin2	3.74062	4.65065	5.66069	1.71647	0.0909315	2.63569	0.2942	5.07322	2.25431	2.42399
Capza1	12.8751	20.5092	13.8579	18.5573	4.47275	10.556	13.7905	15.2843	10.5086	12.9998
Capza2	8.71806	18.528	11.1201	10.6433	0.454598	10.522	8.33654	5.93965	9.64009	15.3736
Capzb	55.1219	43.7151	28.8151	43.0407	1.00643	20.9048	26.1238	27.2659	54.1733	39.4382
Car12	0.525779	0.0104036	0.179924	0.0357432	1.10902	4.5112	46.1247	45.6583	0.119625	0.255536
Car13	155.265	562.083	138.398	11.3899	0.163054	1.16455	0.134713	3.35451	42.2595	14.4396
Car14	54.0699	59.2921	19.6756	0.0637981	0.0631754	0.0779858	16.5963	2.37098	17.1578	20.1631
Car2	92.9397	77.3659	51.9191	4.75199	161.194	350.05	189.2	112.629	12.639	16.1191
Car7	0.0853206	0.076815	3.05547	0.052782	58.3646	123.334	79.8621	45.1619	27.0969	33.1645
Card10	0.466041	0	3.68318	19.1266	0.0108141	0.390469	35.4723	14.5542	0	0
Card6	5.50214	4.04804	8.0494	1.46257	8.32987	1.2596	2.93963	0.609047	1.39219	4.72005
Carf	9.0689	1.55317	10.613	13.7369	21.5887	48.1882	26.0395	27.0579	3.55776	3.91028
Carhsp1	40.7695	25.6414	25.4739	9.48717	11.4848	46.3252	18.7173	7.23487	9.20258	16.7199
Casc3	6.32628	8.2526	2.08771	20.2318	33.1042	26.2934	28.613	12.3176	20.7847	13.7007
Casc4	12.1412	26.3195	26.3953	40.5735	12.2498	30.7142	62.1927	54.8978	18.7963	35.0595
Casd1	5.54595	13.2761	8.01529	12.3656	14.6733	17.5274	8.03338	10.2523	12.1547	18.7671
Cask	12.0569	10.9529	10.8819	9.5828	0.105164	4.7708	11.7522	12.4447	12.7616	9.79606
Casp2	0.912221	4.88037	8.39354	4.18485	0	8.23959	2.269	4.36552	4.19154	2.937
Casp8ap2	2.83923	15.095	9.22838	4.14985	4.18152	13.8439	5.84465	4.76571	11.7728	8.5605
Cast	23.2338	21.5044	16.089	2.95333	0.657371	6.67987	4.48456	7.38877	5.2022	2.87395
Casz1	2.31186	7.17203	23.1925	19.0312	0.00875027	0.883034	14.0407	15.7288	7.7822	4.94393
Cat	28.5037	20.6201	18.4609	14.5164	0.061483	0.0569225	44.7053	33.4045	7.61436	9.71962
Catsper2	0.0136733	0.172343	5.22309	9.32999	9.53488	51.5699	6.79653	11.7153	1.26382	3.80566
Cbfa2t2	11.9	2.70776	7.49012	14.3633	0.606713	6.98698	14.4648	8.72922	4.89175	2.69568
Cbfa2t3	0.0329534	0.0494471	14.9139	32.8011	0	0.0311494	0.0235853	0.161508	0	0
Cbfb	13.3154	2.57928	11.0536	13.7214	1.10378	3.13385	7.04116	7.8033	0.452994	4.52032
Cbl	2.24526	11.787	18.4747	19.6805	5.28608	8.34401	9.24557	8.16754	12.1826	4.71413
Cblb	1.80741	2.4139	41.0015	34.5112	21.4272	27.9087	49.7091	26.623	13.7601	12.76
Cbll1	5.8106	13.3416	0.99885	3.65415	13.9509	9.48769	13.4378	0.692584	16.2121	9.79859
Cbr1	19.8228	29.2418	9.50697	19.9618	59.3094	69.4594	8.01176	25.7313	22.8253	30.199
Cbs	0.0156897	2.8675	16.5469	19.3929	0	0	0.0252662	0	0	0
Cbwd1	4.19607	0.858582	16.2345	13.6162	14.6829	5.5529	6.28623	33.9584	2.0873	27.0808
Cbx1	10.5871	39.5193	20.1955	9.63636	39.5904	31.0147	15.5238	10.2055	3.54894	11.0824
Cbx3	7.28529	31.0329	23.6226	25.6346	8.77325	17.5041	14.4481	20.1057	24.3948	18.7655
Cbx5	34.4052	45.3449	48.847	30.9021	6.32083	12.3701	13.6054	8.15062	22.3421	16.8937
Cbx6	4.43749	1.93348	8.17557	3.47897	0.290654	9.30973	3.1742	1.94934	3.15385	3.25238
Cbx7	0.493217	0.953612	1.49394	3.46136	1.70883	8.00212	1.15016	0.616037	8.32244	1.39341
Cc2d1a	4.14234	3.53847	11.5934	5.8161	34.4116	6.29432	8.44649	2.43776	1.23357	19.4805
Cc2d2a	5.10111	16.2866	5.07007	5.81818	0.284513	2.64873	0.972293	1.51062	0.429282	0.885387
Ccar1	32.0409	35.2636	40.3535	26.4263	78.0673	49.6238	50.4123	53.6075	29.8893	23.4366
Ccdc104	33.0111	23.6626	48.4727	57.6586	26.5612	38.9553	26.4722	43.3584	23.5334	37.6346
Ccdc115	1.49288	54.261	3.19513	10.0923	2.23132	4.13162	30.1377	5.8013	10.7203	23.0023
Ccdc117	11.8917	23.9191	12.8524	5.56192	0.524082	16.3354	6.6964	7.6929	8.39635	6.65412
Ccdc123	8.6181	15.0724	3.64893	5.68855	0.242077	3.53722	0.260079	1.1988	2.22583	3.4116
Ccdc127	1.10564	4.97464	3.57689	7.75296	9.19885	3.95744	3.35774	5.76482	3.2256	3.48954
Ccdc132	1.71563	1.30697	2.50416	6.27009	0.107793	6.66649	3.5392	5.72955	10.141	9.90236
Ccdc134	0.770203	0.624079	7.91492	3.89118	21.1009	20.7734	14.7321	7.92719	1.93636	2.01643
Ccdc136	2.80378	5.79899	6.47624	7.25835	24.1904	23.005	3.25412	2.44783	1.10198	5.11385
Ccdc25	7.96066	10.2205	23.0053	14.0748	13.8749	16.9866	47.9279	15.3	30.1113	18.2469
Ccdc28b	0.0258889	3.75259	7.73947	1.98594	10.8901	44.0979	29.9754	16.4027	25.0394	32.6521
Ccdc30	0.575554	0.3931	4.35099	6.4974	0.0648423	2.44633	6.05542	10.2612	6.82114	2.23376
Ccdc39	0.547216	2.55381	8.8024	14.803	4.17315	4.71515	4.69982	3.6423	0.820277	1.90754
Ccdc40	0.0217422	0.0313195	15.7621	37.4459	0.0088794	0	0.186735	6.18441	0	0.0198951
Ccdc45	6.57665	7.44486	10.6452	12.7581	4.79529	5.71481	32.9491	15.6615	7.24145	6.17226
Ccdc47	28.7523	33.7637	46.6441	25.001	50.3205	101.03	27.975	35.8745	60.97	70.4573
Ccdc50	7.71372	9.57668	19.7449	19.8239	9.40982	4.41905	3.57518	9.78722	14.2136	8.78252
Ccdc55	3.9396	12.5344	9.19923	11.3227	35.1894	30.953	14.1085	15.7881	33.6102	13.9456
Ccdc56	33.2406	25.8495	24.8874	18.8241	25.8088	36.5971	11.3764	19.466	72.622	64.6434
Ccdc59	5.2159	5.04621	4.79581	9.28904	2.65648	11.2284	6.51989	3.47784	5.61895	10.8009
Ccdc6	12.7328	19.0293	9.43088	11.9119	47.0181	32.7916	22.083	11.2219	18.4476	9.371
Ccdc62	4.22067	15.0571	2.16212	2.75798	1.62918	3.99538	14.1167	4.75428	1.22496	4.54203
Ccdc64	16.203	2.42797	3.8732	7.53758	1.77844	1.2537	3.87297	1.89101	4.32171	3.22961
Ccdc65	0	1.11082	6.43208	34.9411	11.7013	4.22449	1.57479	25.9108	9.67072	0.0418148
Ccdc66	0.820659	13.8454	4.2593	13.1226	9.9271	13.9126	17.3335	23.7752	7.6777	7.34618
Ccdc68	5.00862	0.735425	32.2654	27.6338	44.8386	39.562	13.939	16.9239	31.2658	14.6378
Ccdc69	15.6955	41.8303	13.5523	0.0175583	3.73818	0.0536575	0.0609415	0.0379379	0.0629614	23.0929
Ccdc72	143.972	211.424	266.584	102.335	39.8485	78.7668	352.534	261.727	85.9098	198.849
Ccdc74a	1.23124	0	3.62115	20.5655	6.45302	48.5708	34.6099	41.0891	17.3892	6.29043
Ccdc75	1.66134	5.0607	6.27563	3.82511	2.86952	17.4986	7.34215	17.1308	15.6652	11.0682
Ccdc77	4.11133	1.11609	2.58176	2.73755	16.6703	2.52904	1.39827	3.74406	7.28691	0.436754
Ccdc82	3.1591	2.08013	9.33181	1.4632	3.81234	10.361	1.13443	0.790376	7.20626	2.42146
Ccdc88a	2.86205	12.6214	4.66743	10.668	2.57068	3.7725	4.68	3.55855	8.27302	10.2312
Ccdc88c	3.64304	5.22719	22.1354	20.2538	6.73855	11.2345	9.38385	5.58701	2.74313	7.29972
Ccdc9	2.89542	2.54675	7.21715	0.730619	2.0032	8.50783	0.470357	0.432852	4.96512	3.31181
Ccdc92	0.0576172	2.97407	48.6038	41.4656	0.902005	11.3646	7.69081	9.93493	31.9107	15.2309
Ccdc93	1.99125	1.32032	1.2749	4.46528	1.764	2.3566	3.58425	1.73359	0.78619	0.573117
Ccdc97	4.04134	11.4608	1.81069	19.6054	2.13445	15.9475	12.4013	17.5674	12.485	9.25012
Ccl21c	0.0302136	0	77.7786	45.4941	0	0	0.0324366	0.161542	0	0
Ccl27a	20.0028	21.0781	25.6993	22.8786	10.048	8.73951	14.4387	17.7559	7.58716	18.105
Ccm2	10.6043	1.01511	4.00004	13.8973	3.40982	0.148401	2.88062	0.400625	0.527677	0.435329
Ccnc	7.15751	1.24633	14.7635	13.7276	3.83185	6.42643	7.88229	6.51064	7.3474	3.65163
Ccnd3	14.5955	14.4702	10.1647	18.0009	30.1837	14.1373	17.0178	5.81394	4.98777	41.7695
Ccndbp1	13.0182	7.54136	8.16126	31.8023	6.62256	20.9809	15.2584	16.8553	29.6276	32.5939
Ccng1	37.8073	27.2683	50.7554	52.1362	8.0663	47.0949	51.0188	57.7523	81.4226	31.819
Ccng2	7.02484	4.15291	6.97271	1.7716	2.57064	5.69556	12.8756	12.7682	3.12662	4.18425
Ccnh	1.47808	4.01501	20.7785	13.7628	0.586395	11.3051	9.68422	4.99007	3.80972	6.98157
Ccni	70.1647	54.1416	98.7362	73.9824	73.3154	136.22	268.107	248.641	139.191	118.232
Ccnk	9.40197	26.9758	15.2305	21.4605	19.416	29.6712	29.4352	29.2905	17.8411	65.2633
Ccnl1	32.1335	27.0796	16.7321	15.718	11.6265	21.4125	11.2441	25.6845	32.0906	15.5195
Ccnl2	22.3497	2.40673	23.6946	16.439	29.9415	63.1251	45.4971	51.8182	21.2439	17.1335
Ccnt1	7.53225	10.7161	8.10403	16.3036	6.29263	17.2394	5.74352	16.6449	14.5489	18.0565
Ccnt2	8.06838	5.86784	21.359	18.7642	12.3631	16.2414	12.9474	7.6612	9.20517	13.2898
Ccny	12.6263	33.3622	22.106	11.0986	0.719888	14.4653	17.0808	10.9955	21.2024	19.286
Ccnyl1	18.0405	14.6228	19.8299	7.98089	1.77907	1.66222	2.38558	1.55988	5.29574	15.2255
Ccs	9.82523	17.4681	70.6704	46.6916	18.9483	64.5425	45.4155	26.8631	32.2529	54.5639
Cct2	80.307	25.4883	60.4667	84.0465	5.78642	58.2976	96.4903	89.5484	60.7066	72.4288
Cct3	10.8783	21.6522	16.7318	15.134	2.80949	13.0372	25.7111	6.16017	15.2606	14.8929
Cct4	17.9164	3.27103	21.8117	29.5822	24.1435	28.2654	17.5323	18.5912	33.5773	36.6827
Cct5	23.4619	30.6296	73.7305	35.6359	22.229	33.306	37.6869	52.5633	36.9755	34.8985
Cct6a	20.2882	24.6889	43.1406	67.5943	6.22927	36.4017	68.653	54.5441	38.0808	32.617
Cct7	24.2147	20.703	38.3025	73.6029	8.88888	67.1911	61.0981	63.39	47.8792	81.8676
Cct8	7.90669	35.4165	23.6963	32.3847	5.93092	34.969	41.731	30.0371	53.8935	44.3348
Ccz1	17.8011	15.2761	22.9893	21.6564	7.05107	47.5817	48.5281	36.1688	45.0135	30.1444
Cd151	21.9067	24.6917	22.699	17.7413	0.186498	0.0246664	0.238126	1.46497	8.74093	1.13421
Cd164	202.412	242.618	131.173	37.4924	22.103	9.0644	18.1135	26.0725	51.8645	86.7639
Cd164l2	2.75059	0.313105	67.3097	38.2762	147.614	379.303	184.628	131.09	219.123	249.498
Cd24a	219.915	426.587	286.97	56.3226	2.48116	4.15669	11.5695	10.0543	53.0957	132.672
Cd2ap	151.358	93.9629	69.9446	34.7555	17.0405	30.1664	36.1076	36.5675	26.0477	16.8977
Cd44	7.26549	6.06559	17.8808	17.6471	0	0.00723683	2.07535	0.153502	4.48926	16.3755
Cd47	213.893	124.583	45.3554	8.6392	0.304444	1.95424	6.24243	2.39145	28.5388	39.6169
Cd59a	28.108	54.2362	87.3646	62.7812	0.177421	0.191638	3.57573	2.05179	0.835221	1.67846
Cd63	110.65	152.017	17.9019	67.1929	0.103883	0.144266	11.0872	2.31204	13.6177	12.6854
Cd81	166.202	140.813	91.813	59.7781	3.89252	7.18575	119.119	76.1319	23.5439	28.2966
Cd82	47.1883	53.2249	16.7049	16.9095	1.10489	2.98632	5.10631	8.21247	25.4001	69.863
Cd9	75.8792	28.8091	11.2406	2.74631	0.130997	0.266817	8.27844	0.583101	20.4168	26.9639
Cd99l2	6.24338	34.063	19.0369	5.83159	0.535298	4.56148	4.73844	5.19169	3.52081	23.286
Cdadc1	3.06262	16.6929	22.3107	16.1129	27.3533	14.527	14.9439	24.8573	11.3435	23.3116
Cdc123	17.3422	82.4714	34.3052	17.8964	17.5052	37.9828	22.6101	31.0967	23.4296	23.9421
Cdc14a	18.1091	15.8559	10.0052	2.6107	19.0868	43.3072	21.5726	17.4918	7.12727	23.2107
Cdc16	13.1085	43.4327	15.0369	13.573	18.0519	12.7983	9.04624	20.538	5.53703	12.8121
Cdc23	2.73849	5.13477	8.29284	10.8649	12.9595	7.83878	7.05356	7.94818	10.3942	8.52964
Cdc25b	0.0211041	0.0633342	26.0834	33.6227	7.55584	2.46036	0.649497	1.843	0.0104035	1.9204
Cdc26	3.08642	7.62918	1.91088	7.20357	1.59611	6.13184	3.59191	5.82942	3.14919	2.67382
Cdc27	32.4166	23.1122	14.6221	24.9901	10.8338	8.71291	15.889	31.1385	31.4905	22.7697
Cdc37	11.6605	11.9209	7.3155	20.8479	8.02403	8.68045	24.7388	6.85107	8.02215	2.01934
Cdc37l1	5.92801	13.604	18.3874	22.8769	17.4109	25.3387	20.3718	20.4251	16.8302	8.26184
Cdc40	6.27694	14.4126	20.7421	23.2987	1.19875	25.9743	33.3424	25.2007	38.1164	47.2099
Cdc42	65.3336	141.284	114.911	70.9342	29.1772	26.0602	28.4967	19.052	68.7028	35.9774
Cdc42bpa	8.26273	6.38767	44.3576	35.3049	64.6503	94.7567	26.9636	34.4284	44.521	29.6476
Cdc42bpb	4.12236	9.86193	7.87743	15.6443	36.0306	22.62	14.4714	9.74726	13.2841	24.981
Cdc42bpg	4.38595	11.1416	3.785	22.898	7.3931	17.8759	3.97004	2.21858	1.98404	2.09849
Cdc5l	21.6279	28.5165	14.4992	24.9464	8.85063	21.3313	22.8612	16.5129	17.7637	33.5997
Cdc73	2.89299	5.44991	8.17176	14.1359	5.88952	8.41103	6.20463	11.8587	12.5467	14.6266
Cdh1	55.2316	49.5552	146.694	152.605	0.0468314	0.18427	25.2065	16.7073	4.13789	4.93172
Cdh13	0.00235142	0.0550422	66.5125	10.5812	0.0096031	0.0044454	1.54747	1.20694	1.68657	3.5108
Cdh2	0.00325135	0.00585445	0.00674994	0.889034	3.33951	0.172108	6.25161	3.18995	13.7952	3.66439
Cdh23	0.0913454	0.047392	22.7628	60.1218	60.6902	44.5334	26.4912	21.2368	29.9714	29.0589
Cdh4	0.0145313	0.00654135	5.84498	16.3609	0	0.13049	1.01793	1.24311	0.376077	0.432148
Cdhr1	0.0609468	0.0109742	20.2824	57.0229	0	0.0115221	0.0785172	0.0162931	0	0
Cdipt	26.8825	4.35469	14.1336	30.9256	14.4727	10.307	16.1036	5.90473	15.5261	18.1431
Cdk10	10.9499	1.14965	22.8318	11.5532	35.1687	32.198	20.6321	1.4935	11.6848	13.4618
Cdk11b	25.806	21.3455	17.3406	10.1529	23.4503	25.2919	24.6056	34.4193	14.0789	11.1929
Cdk12	3.87009	11.5982	15.1453	9.73431	8.29526	11.7714	8.29047	15.0858	9.34393	9.15847
Cdk13	10.4961	15.7785	27.8876	18.1599	11.8357	20.0531	14.819	14.0298	27.8407	26.3551
Cdk14	5.82882	7.51084	8.50005	6.78892	34.4717	48.003	5.39176	8.6112	17.22	21.3414
Cdk16	11.0041	12.1884	25.0462	24.3691	22.0298	14.1559	42.3032	42.7093	14.3691	21.2495
Cdk17	3.96509	12.8236	20.8889	24.9401	2.7611	8.05098	14.217	20.544	23.7118	10.6338
Cdk19	77.1182	107.927	67.6648	12.0359	3.47666	5.40448	6.06056	7.29224	21.4192	30.9181
Cdk2ap1	17.3533	68.5144	65.502	44.8763	10.7929	22.8397	25.3901	10.1649	24.6863	24.2854
Cdk2ap2	8.46395	17.8381	9.88397	5.3749	26.5467	2.48504	6.45361	8.69938	25.3899	5.64734
Cdk4	18.8316	19.3161	21.7847	21.4321	16.054	8.46926	15.4683	10.3146	14.1815	15.2154
Cdk5rap2	3.81757	9.22458	22.4212	21.9442	20.1528	74.7844	16.0326	28.3119	17.2292	18.6338
Cdk7	3.85282	6.79105	12.4718	14.0609	2.01793	9.07519	5.97949	6.62134	6.6182	5.48954
Cdk8	4.2504	4.13694	42.0297	38.0159	33.4474	20.8231	45.5079	51.9181	24.9834	22.5795
Cdk9	2.21815	11.6135	0.968226	3.46925	7.50258	9.87074	4.46962	7.72404	3.94487	5.36921
Cdkal1	0.534002	0.515765	1.26577	4.06293	0.242315	5.03608	0.639186	1.4385	1.20123	1.29492
Cdkl2	9.54084	13.0913	14.469	29.7171	3.74118	36.7829	16.6538	27.7925	37.1211	21.3467
Cdkl3	0.817098	4.17597	8.28864	1.39235	1.57858	5.52219	1.55483	6.42233	12.4746	1.60431
Cdkl4	0.0715808	2.1589	11.0525	3.58685	1.99152	7.3921	37.1269	69.4396	105.608	60.5055
Cdkn1a	98.7553	57.2484	70.5361	51.9339	1.27676	1.13745	66.0495	22.9913	31.7008	14.7893
Cdkn1b	57.8722	95.2946	33.9564	16.1597	0.423519	1.36148	14.9434	4.80538	9.28709	3.497
Cdkn1c	1.81989	0.122273	130.093	181.613	0.0554652	0	0.247869	0.0726145	0.0200851	0.186413
Cdkn2aipnl	3.42886	2.29116	5.78374	10.374	0	8.15352	24.6176	34.0163	1.86196	3.22745
Cdkn2d	12.3802	12.8922	18.9765	31.7074	46.3468	116.245	68.2497	73.1432	125.446	119.83
Cdo1	21.0489	93.086	4.62605	0.572607	0.140004	0.356454	16.5433	0.916462	55.7682	34.9506
Cdon	35.0103	75.4609	17.4402	5.15697	2.37421	2.02457	5.25944	5.34409	8.13996	9.16162
Cdr1	0	0	1.29463	0	32.4135	3.23671	0	0.090933	3.30328	54.642
Cdr2	0.0754146	2.78376	6.22341	12.8998	5.64006	41.346	20.8581	14.3898	0.460057	0.4313
Cds1	18.0296	23.0535	10.0486	5.20613	12.3445	50.2718	23.1015	30.5071	15.9016	7.54428
Cds2	10.3407	4.84381	3.42482	12.3141	3.84398	12.1762	4.07591	1.90544	7.8376	10.16
Cdv3	2.90945	11.93	21.9837	15.9245	2.83523	49.7429	18.7535	26.5836	9.69606	40.6197
Ceacam16	1904.37	146.085	81.3179	0.615217	0.0655066	2.27429	1.11931	0.128641	80.9132	22.2362
Cebpg	3.20444	14.1044	14.5849	16.168	15.9624	12.1764	13.4128	11.9335	5.07692	5.50298
Cebpz	3.0062	4.62483	4.8645	5.30441	5.7574	12.3766	9.61996	10.9105	22.3719	6.7347
Cecr2	4.49179	0.369088	3.66622	3.6286	0.00402463	0.428502	1.44732	0.89573	0.381838	0.571112
Celf1	19.1924	16.4041	11.2616	13.6383	10.6393	13.7421	13.9875	12.8166	18.1569	8.05032
Celf2	19.0449	14.5769	26.295	22.1617	3.98102	7.58969	19.5166	17.5388	17.5743	6.82355
Celsr1	1.0135	14.1687	13.2585	11.0923	0.00967073	0.0940108	4.39039	1.13314	1.2537	5.08119
Celsr2	0.813209	3.83092	9.66608	10.2954	0.0697711	0.0947406	5.94988	0.87081	3.65171	9.96336
Celsr3	0.0227237	0.102292	11.4589	18.3311	37.4133	30.368	2.25171	2.3874	16.9809	12.8121
Cenpb	2.06111	1.45938	1.70489	8.0754	10.1821	4.77936	4.63295	4.84997	4.58807	10.265
Cenpc1	21.4647	11.0874	10.1066	13.4577	9.11374	13.2504	7.773	6.12048	8.62959	11.5462
Cenpm	33.3222	152.361	17.2266	0.108069	0	0	0	0.116752	0	0
Cep110	1.8869	8.53475	1.24308	2.32525	2.8204	3.6338	1.03447	3.68572	2.99142	4.38558
Cep120	11.9318	4.52306	14.7448	10.4309	1.11211	8.88838	12.8991	8.88438	8.85158	3.37325
Cep135	0.744294	0.518995	3.20398	4.05822	8.18026	11.4706	1.36701	3.68688	4.42986	0.139106
Cep164	0.749924	1.07395	0.528062	1.38364	79.8618	72.537	8.76664	9.25021	8.55458	5.00952
Cep170	3.31626	3.23903	16.4437	12.8657	18.1349	4.3716	1.48889	10.6106	7.2471	5.51331
Cep192	10.8387	4.3804	1.02891	3.15419	4.3987	6.38116	0.688572	1.38556	4.15819	0.548362
Cep250	1.31216	4.57971	22.79	35.7572	2.44707	5.93157	2.04383	0.6894	2.48267	4.04084
Cep290	20.9548	11.3248	8.79308	14.0474	3.29765	16.8816	7.19875	12.978	24.7161	26.2926
Cep350	10.7008	16.4238	13.4459	20.4301	21.2	22.5875	16.839	6.4135	27.4672	17.672
Cep57	6.24893	6.36028	3.04788	5.62013	4.03559	16.5107	2.76161	21.9217	2.49592	17.2231
Cep63	7.90987	5.24196	16.4651	13.8981	15.6198	15.1201	13.9943	8.91188	6.08574	8.67025
Cep97	0.145967	4.41144	4.26624	3.15518	3.26114	2.65672	1.22907	0.474384	1.06241	0.934095
Cept1	35.0121	15.8518	8.649	2.30133	5.72295	9.83316	10.6801	7.73992	7.66723	6.00708
Cerk	0.953751	1.8351	9.88881	9.33243	2.30366	8.26325	5.26004	12.6319	17.095	17.4878
Ces1d	298.952	255.684	82.8281	0.739627	0	0	17.3517	0.177567	44.4979	31.3518
Cetn2	30.5751	52.9598	77.8306	64.718	9.50005	51.0253	81.9846	43.6586	84.3074	111.021
Cetn3	80.0151	189.124	169.33	74.3796	127.956	91.7643	97.1473	91.0228	96.2036	96.0461
Cfdp1	33.629	76.6823	15.7734	42.6227	4.80422	129.07	70.3758	29.1978	95.604	81.9998
Cfl1	154.885	150.386	121.932	117.694	29.6214	14.6838	75.4886	34.7493	50.4736	74.8006
Cfl2	19.8742	17.5557	17.5928	10.8159	8.39705	30.4897	11.9611	6.00937	34.5892	3.72751
Cflar	9.24171	5.59509	7.1747	2.91338	0.0960517	8.50562	10.7207	2.67773	11.695	14.8159
Cggbp1	16.517	38.3144	28.1857	30.2233	20.1559	18.4744	22.0906	22.4344	19.5722	24.2788
Cgn	18.8683	7.81974	27.4392	6.02373	220.173	277.756	40.7846	29.0244	71.5912	60.0673
Cgrrf1	4.05613	4.319	2.76278	6.00445	2.63609	13.4833	16.3831	3.38723	29.8395	19.688
Chchd10	39.6035	20.0656	31.1943	30.6508	13.5162	60.2452	165.032	195.171	74.512	101.97
Chchd2	76.3877	51.8006	105.435	193.485	27.3777	101.497	142.934	118.497	126.113	111.156
Chchd3	9.82333	18.8339	16.2256	15.7692	1.07982	11.7086	10.4402	7.14032	1.84245	10.0195
Chchd6	9.59973	3.27022	8.57504	16.0505	1.01721	16.1079	32.6116	20.17	7.19818	2.37411
Chchd7	18.6808	23.8204	7.53648	8.21583	2.88862	9.5007	8.95966	25.1772	8.30136	7.96962
Chd1	8.12534	7.22327	11.7306	12.5609	6.06686	12.2172	4.30024	12.8063	10.3531	10.0253
Chd2	19.9628	38.8686	36.3767	29.8365	13.6534	24.3398	16.7849	15.4033	34.0924	31.7961
Chd3	1.80662	7.48253	7.21816	1.10421	0.0379664	0.316353	1.62349	2.60124	1.95686	1.53594
Chd4	21.2642	28.1071	65.9057	52.9668	28.7091	29.1702	27.1543	25.7828	51.0739	41.163
Chd6	10.5424	4.32311	22.0594	11.6319	12.6345	10.2559	12.2466	10.2139	11.3289	5.09118
Chd7	8.86863	13.5918	17.8903	29.4374	6.1375	17.784	12.4539	12.78	19.1164	13.7372
Chd8	5.17265	4.45646	11.2702	7.81382	7.2343	17.8579	9.6092	14.585	10.842	7.36808
Chd9	15.628	19.4618	10.2309	20.1238	17.681	28.8802	9.31956	16.6976	29.5799	20.5494
Chdh	26.0976	16.3977	9.78896	1.94465	39.0526	25.9936	0.219496	1.01344	7.22519	0.948416
Cherp	17.9375	2.55153	16.0436	8.20173	10.2474	11.7611	7.03503	6.09807	22.8269	6.43054
Chfr	0.458017	7.05273	10.7218	11.5878	6.11144	12.1971	10.8093	11.6321	39.5083	1.8908
Chga	0.125414	0.0501828	40.5879	70.654	4.97957	7.77149	22.4252	19.6321	8.07833	3.27278
Chgb	0.114856	0.155109	51.842	68.5191	21.6552	9.30068	51.429	42.7564	3.80765	20.3337
Chic2	0.972904	0.92868	10.0422	8.9821	0.949441	2.21601	4.48415	5.33758	4.61112	2.67553
Chid1	2.17108	2.56684	0.680626	2.40977	2.06292	5.01809	4.95625	1.18807	0.136476	1.7222
Chka	8.23797	7.23411	19.1581	52.6196	23.6894	35.6672	12.6187	14.7052	18.776	13.9041
Chkb	2.86424	2.87155	1.83828	8.36206	5.44281	8.95933	5.45154	3.51452	3.56775	4.47155
Chm	9.0191	1.49789	5.63889	3.12126	2.37814	6.31996	4.41141	3.04104	3.73079	3.16285
Chmp1a	8.43879	8.50286	10.3379	9.06744	2.64473	7.42172	14.967	4.02161	17.2745	3.04263
Chmp2a	119.754	75.2394	71.4187	20.6167	127.727	57.3881	27.7297	9.07564	77.3593	64.1142
Chmp2b	24.9413	25.7691	34.8057	10.1333	0.116543	2.40075	11.167	4.76804	36.0411	8.57365
Chmp3	15.2995	13.7452	15.5294	14.0374	10.1501	32.1275	12.882	9.77216	47.4719	30.2738
Chmp4b	30.5208	39.0449	47.6763	22.715	29.1932	21.9402	24.6408	31.9245	25.9263	28.3148
Chmp5	31.0769	57.512	23.1902	17.6017	6.13429	21.9338	16.1442	12.8772	27.2179	21.4329
Chordc1	10.9064	33.8371	19.1607	19.5422	21.7121	25.2057	12.8325	21.7164	46.0838	44.2041
Chpf	0.0260949	0.0587338	3.19627	11.2841	0.439603	3.97129	7.14379	5.58084	12.2238	10.7352
Chpf2	0.751948	4.7477	1.03396	1.33512	0.0797642	10.1633	0.581866	0.169693	17.5905	3.418
Chpt1	9.05476	16.3893	3.54507	0.366421	0.0386004	0.291854	0.754271	0.193719	1.9476	6.86618
Chrna1	0.418554	0.0538326	5.82187	13.8565	0.183145	2.20429	21.0296	34.671	38.1122	16.5236
Chrna10	0.292205	0.206702	59.818	96.3102	354.447	418.871	199.572	185.163	5.24737	3.8834
Chrna9	0.225931	0.203408	284.041	274.107	81.5696	52.2244	54.6307	45.3225	2.72441	6.87802
Chst11	17.0771	4.85292	8.23522	13.9137	6.67579	16.8734	12.4652	13.7124	1.13679	2.40974
Chst2	0.0714589	0.643351	1.23917	0.421264	149.205	295.856	126.948	152.827	531.84	496.009
Chuk	7.76763	4.47347	26.5591	31.8801	14.872	22.3731	17.3146	24.3757	1.89805	7.37345
Churc1	3.55169	2.51331	9.58263	3.64203	5.81327	7.81184	4.62408	4.03932	9.19022	2.03035
Ciao1	25.118	20.162	18.3924	11.0223	2.22783	18.4547	5.53059	9.42978	15.1158	20.392
Ciapin1	0.216587	4.2733	3.50147	2.73676	8.75119	21.8843	16.1232	15.4608	9.26842	12.9946
Cib1	22.7619	6.9038	18.3871	17.6786	0.0521946	7.24846	4.22599	5.84244	1.89007	4.54144
Cib2	5.92954	0.494299	275.607	270.745	230.612	555.062	273.219	349.862	393.255	294.513
Cic	4.91918	5.00645	7.56944	6.07686	14.1782	17.4395	8.60776	8.30421	6.91338	18.2311
Cinp	33.2709	18.2404	14.1034	5.67278	1.15191	8.82674	11.4037	8.18209	9.83362	8.74967
Cir1	12.4361	12.8407	19.7512	16.7118	18.8846	16.4951	8.03918	15.9571	3.25351	18.9154
Cirbp	0.906408	28.5798	18.9638	39.326	26.0355	53.9206	13.5801	37.0201	34.2415	52.3448
Cisd1	56.6363	45.2617	50.4269	54.9276	15.1664	75.1468	75.2963	74.4426	33.3101	29.6648
Cisd2	34.3216	13.4626	11.9879	11.9818	6.48516	14.726	18.8044	18.9424	28.0474	20.9887
Cit	1.21523	0.0613791	0.183996	0.0147614	0.0417638	0.019333	6.38779	6.25594	0.0327676	0.0311919
Cited2	181.379	59.9873	52.2318	28.7875	5.44224	34.2874	56.8392	56.8569	73.2525	43.2476
Ciz1	9.91255	1.6763	8.86553	4.16231	41.4977	7.27993	3.44886	8.72949	12.0989	3.40963
Ckap5	24.1661	11.8679	10.7371	10.6684	15.4282	10.9723	19.8233	13.2113	18.4084	7.99326
Ckb	185.814	63.7401	385.351	569.723	66.9939	114.422	333.25	240.402	178.701	171.133
Ckmt1	1.22932	0.132433	22.8817	28.5347	314.509	350.771	66.2815	87.9737	26.0271	9.77463
Clasp1	13.0863	8.69785	32.9745	38.7515	90.2655	110.31	75.6975	46.7484	26.2571	28.2926
Clasp2	12.5486	4.57254	22.5269	19.7574	1.66108	12.5303	19.2699	12.2916	19.8759	11.7641
Clasrp	31.5485	11.2078	11.1773	3.40603	24.5497	11.1456	9.10165	19.3427	8.89894	11.239
Clcc1	12.823	8.39203	12.9224	8.51088	2.01026	8.09245	3.03691	6.5462	21.0185	4.49467
Clcn2	6.2232	10.0843	8.16404	5.77076	3.44146	11.3534	11.2068	18.7905	9.13252	14.9835
Clcn3	7.5891	2.96261	7.24296	9.42392	12.5543	6.1949	9.01335	6.62036	17.1895	10.119
Clcn4-2	4.8922	3.89906	23.2028	10.3694	15.4175	20.2412	13.9791	14.518	24.2211	10.7459
Clcn6	6.77954	2.61814	3.52324	4.08467	16.8127	3.25851	1.06755	2.23301	5.01306	4.65742
Clcn7	5.14894	1.32957	7.00625	3.74019	19.6316	8.0384	2.96872	1.52354	5.56259	3.49926
Cldn12	5.81142	2.02794	9.84687	5.44644	0.0657076	0.803005	2.54949	3.45815	7.74733	59.9398
Cldn14	15.5993	20.6941	11.044	12.1081	68.471	35.54	42.6833	12.7601	12.2051	7.66571
Cldn23	49.8255	120.355	16.7931	3.47654	0.0289782	0.134144	2.20913	0.113814	1.34318	18.4829
Cldn25	5.71986	10.8705	24.1105	7.29219	0.334306	16.0945	5.22893	9.40991	9.09455	24.1255
Cldn7	16.6399	28.9683	19.7321	8.62829	0.357378	1.52709	5.5356	2.6273	15.9278	8.08951
Cldn9	361.084	262.125	154.944	142.191	115.954	109.773	352.919	146.134	234.166	286.972
Clec16a	4.07385	3.0904	7.46555	7.73176	7.69609	6.44777	9.72583	11.1933	12.2773	5.09596
Clec18a	0.0525296	0.0709394	62.8422	41.563	0.0536321	0	0.451156	4.77459	0.0194213	5.08711
Clic1	109.756	8.24219	22.3954	12.6256	0	0	5.43067	0.116914	0.17247	7.11433
Clic4	0.0478857	5.389	10.8028	10.4769	0.0162969	0.120705	17.2563	14.2096	0.0531129	0.030429
Clic5	4.0801	16.4681	20.9042	5.27886	31.4674	112.429	41.3197	50.4782	62.6707	42.4402
Clint1	18.1072	11.7497	87.8093	113.351	29.4569	15.7453	20.726	21.8935	17.6726	29.328
Clip1	7.7919	8.10401	15.443	6.94244	0.699379	0.0252931	1.31855	0.715328	6.3473	3.26464
Clip2	0.0105007	0.151262	0.457796	1.82539	5.58567	9.96553	4.08656	9.44616	8.19167	2.80251
Clip3	0.0131423	0.0354964	4.13351	24.1305	56.5037	6.99405	13.8905	24.2247	5.35458	1.36293
Clk1	104.995	85.393	73.4028	39.0975	36.9512	86.6042	58.1433	61.5212	58.4313	42.8264
Clk2	4.77096	13.4385	6.2264	10.9669	10.4597	16.7666	13.7188	13.5482	14.5359	17.7827
Clk3	12.8919	14.9391	11.9194	19.2943	10.2637	25.565	10.4085	8.74258	42.0655	6.07796
Clk4	38.8835	30.5798	17.8916	21.0012	30.8081	33.0302	32.7592	22.9183	12.598	13.2469
Clmn	4.69115	5.00678	13.2108	0.432744	0.0133913	0.00826532	1.79063	0.0175317	0.12608	0.883463
Cln3	9.71715	1.70721	1.71406	0.381672	1.20424	1.3036	0.131497	3.29869	10.5531	2.44223
Cln5	20.4462	15.7669	10.2028	4.15753	9.05193	13.864	15.7813	23.7599	8.53059	23.5869
Cln6	7.91934	0.504426	12.8843	53.9507	47.6113	30.3506	46.5239	35.8324	64.8051	82.8016
Clns1a	6.95882	19.7304	74.8933	34.9322	10.9578	45.4233	10.7974	10.5048	27.0082	67.135
Clock	25.3435	15.5535	28.9486	39.8102	21.3249	20.2371	18.1962	14.0584	25.6805	23.8517
Clpb	1.14277	4.37258	2.80627	3.3842	7.02751	1.5903	0.332271	2.73677	1.66263	1.00454
Clptm1	28.0225	20.4781	29.2395	36.0853	4.36971	29.4356	47.4408	29.5376	79.6814	54.4544
Clpx	2.49194	12.5015	10.1753	5.19126	1.27212	7.08076	5.2861	13.9456	22.0562	23.3519
Clrn1	0.0339972	0.0244864	13.156	9.20347	72.9897	119.867	52.2367	56.0584	88.2575	65.7645
Clrn2	0	0	24.5118	0	16.2811	62.8147	0	6.75842	104.15	219.638
Clstn1	185.029	117.741	43.9578	21.9868	11.4064	16.3989	61.703	20.2418	32.4034	38.7004
Clta	63.6258	58.0043	55.05	57.3243	41.1158	67.8964	37.5712	89.8568	130.875	142.852
Cltb	4.35294	8.81775	5.27898	14.4642	23.0246	42.3483	16.1133	8.12277	27.0565	22.89
Cltc	28.5644	50.4224	42.4337	55.2821	23.7419	59.5491	67.2552	73.1367	81.1507	107.799
Clu	1358.16	358.025	244.813	10.8159	17.9752	36.4275	191.958	153.943	55.4351	53.4674
Cluap1	1.8527	7.5837	3.17735	8.22939	9.35216	16.8383	4.48453	2.52258	15.946	19.3047
Cmas	25.66	11.7249	10.0947	7.9283	3.34818	5.98588	4.39068	13.5785	5.18424	12.2876
Cmpk1	38.0805	15.8925	57.215	38.2921	1.11175	25.3406	21.5443	27.2442	51.1566	25.8453
Cmtm6	14.0281	23.6533	13.9361	8.44105	15.6405	9.93956	5.09847	6.96492	14.7755	15.8337
Cmya5	0.827705	0.378573	1.57592	0.125957	12.1565	14.4596	1.01215	1.0827	0.00327293	0.0641284
Cnbp	88.8314	151.163	151.463	147.486	42.9934	92.6683	155.096	136.569	96.3336	142.572
Cndp2	0.891095	15.6887	16.2127	7.76356	0.126361	20.3091	8.37075	0.33086	27.2533	22.1214
Cnih	36.1811	13.3545	40.2963	46.7908	0.545749	22.0739	58.964	33.3577	18.1817	49.1159
Cnih4	13.0907	1.90262	8.69841	4.61204	1.87296	7.81009	17.0316	10.2594	4.31901	22.5271
Cnksr1	24.2707	23.712	6.56292	2.89298	0.0190983	0.61886	1.76722	6.07581	30.9001	5.67702
Cnksr2	2.76027	0.0556744	5.89383	8.91356	0.0172192	0.366665	2.98449	2.53987	0.523774	2.25915
Cnksr3	9.48681	5.19356	1.33381	11.1626	0.04187	16.0096	12.6063	0.895323	12.7765	0.437797
Cnn3	98.1718	115.921	34.4936	9.55774	0.0534715	0.123763	3.50004	2.31014	10.882	20.587
Cnnm2	2.58716	0.0398162	1.92807	11.8464	22.1702	27.0193	16.1349	16.4928	13.1243	17.4687
Cnot1	33.7019	44.9998	28.2344	35.2077	13.4358	33.5019	27.786	26.0509	15.1413	27.9028
Cnot10	6.12202	5.06482	16.3163	112.356	8.63434	30.6722	10.3126	10.2227	9.44797	9.02816
Cnot2	13.5976	12.3496	28.7835	25.4139	23.1024	22.2125	23.1154	22.2426	14.6428	11.3172
Cnot3	7.63196	6.18021	5.24378	3.60364	31.6868	23.7159	12.4297	4.34548	10.6255	4.81978
Cnot4	7.78915	6.86806	12.8364	20.5705	7.21476	13.9043	5.58397	11.9142	7.69747	8.48347
Cnot6	9.29594	17.3028	14.2661	19.7043	2.47909	14.0413	30.4508	12.643	15.7073	14.7458
Cnot6l	3.96954	3.37463	23.5244	18.5317	3.70235	5.55263	8.24474	2.97759	8.37511	2.60615
Cnot7	15.5208	7.41469	10.5972	10.3347	4.71947	15.7401	9.75581	20.2584	6.5762	1.77271
Cnot8	18.1568	8.90339	15.4908	10.3892	6.52128	11.1159	36.0802	28.5384	14.0071	24.0795
Cnp	3.70428	3.67239	14.5576	48.0073	2.16326	3.12001	10.8241	6.14588	1.5454	8.18822
Cnpy2	53.0697	81.1643	35.3866	37.6164	18.0085	19.5978	32.446	12.7534	140.378	67.3283
Cnst	1.30846	6.26855	7.61456	6.79062	0.0483591	3.38029	9.49304	7.92182	8.76027	12.745
Cntfr	34.0214	19.2147	0.273986	4.40878	0.057748	0.178215	0.161926	0	1.28258	0.47443
Cntln	3.99548	7.35392	8.46343	11.8378	5.20285	5.22881	2.64027	4.02768	12.5167	7.43939
Cntn1	8.19318	6.53288	10.8047	12.4418	0.0908329	0.0998633	0.0417862	0.022297	0.13157	0.1908
Coasy	20.9931	8.25191	7.88095	7.84313	4.18402	7.5917	2.95593	3.96153	20.5217	10.3373
Cobl	63.6567	221.239	89.6049	23.6444	5.17627	6.33293	22.3075	23.9381	5.78286	17.1685
Cobll1	27.0239	15.3972	10.2011	3.15064	0.00641952	0.0118867	0.0843771	0.193301	13.4643	6.84178
Cobra1	14.427	4.63689	4.06117	18.682	16.8675	6.77529	4.42998	14.5857	12.4195	17.842
Cog1	4.38315	4.68817	16.8806	58.1084	30.6025	9.20932	8.14893	4.40639	5.0848	8.93423
Cog2	6.3615	0.899372	4.67193	2.19351	9.51556	7.79284	2.89328	8.05567	0.641263	1.78299
Cog3	20.5729	12.4263	39.138	23.3021	71.9054	47.9237	40.1518	24.3938	28.2568	14.4845
Cog4	9.53769	3.86817	5.9778	5.70817	1.86301	9.26022	17.5751	8.44149	21.7318	7.02617
Cog6	19.324	11.9477	9.71863	5.60685	25.3156	22.8248	21.6652	3.11202	29.0574	15.4835
Col11a1	0.00271569	0.122248	0.118396	0.00672004	0.00554537	0.00513405	4.23622	15.3693	0.208841	1.57797
Col11a2	10.0855	5.35749	9.67593	1.13052	0.00783951	1.28467	17.5664	10.6637	5.13262	21.652
Col18a1	3.65311	2.90556	11.3372	17.2244	0	0.0070616	0.256647	0.379455	5.25336	7.548
Col27a1	27.0813	29.9135	2.86399	0.0199341	0.0246744	0.0304589	10.897	6.53607	20.8426	31.4727
Col2a1	0.213109	3.9939	1.34532	0.0699536	0	0	43.8293	89.4446	0.00643188	0.0530625
Col4a2	0.213956	6.49936	0.0329023	0.828473	1.19741	0	7.92031	7.90173	0.0175786	0.0120852
Col4a3bp	10.631	18.1826	10.4667	10.1221	0.808817	8.00594	5.09761	6.17035	10.5585	22.9027
Col9a1	1.64357	7.55072	0.478334	0	0.0209105	0	3.18818	22.4618	0	0.0858951
Col9a2	12.8034	15.2575	2.55074	8.50245	0.0173026	1.64998	16.9476	10.1936	0.0877188	5.54385
Col9a3	17.4246	102.508	28.2328	0.471599	0.0416961	0.334562	19.0574	39.0669	18.0785	12.8925
Commd3	36.2541	16.1325	24.6054	11.9346	38.0378	43.2171	29.4721	20.9425	41.9636	14.1273
Commd6	70.523	44.0429	20.6743	16.4448	5.38757	27.7525	21.3611	13.0461	21.2404	27.4404
Commd7	8.4458	4.83138	8.64301	0.927415	3.6949	2.18428	6.45826	1.2891	8.5081	11.0092
Commd8	11.5762	5.12634	8.70933	5.08801	7.982	10.6506	10.5359	11.2352	2.52844	11.1993
Copa	19.4599	21.7416	24.017	25.2085	26.2224	19.8843	35.9076	19.4389	35.3395	57.9527
Copb1	21.0838	20.365	13.359	16.2142	4.56133	14.3582	25.639	24.4104	11.6144	17.2487
Copb2	47.3488	49.9842	37.5372	40.3704	45.65	20.6432	18.7545	26.4263	34.1959	19.7679
Cope	4.42696	18.9282	8.6547	15.4158	6.85168	11.6962	19.4977	17.7103	9.17265	28.1152
Copg	3.65545	3.78036	6.76506	7.08762	1.22769	8.70653	5.29535	9.1036	5.8861	10.8306
Copg2	19.8814	12.0771	21.2089	10.712	0.0119615	9.24701	12.0053	12.0268	6.41062	7.68292
Cops2	40.3911	37.2427	43.7831	63.4234	17.1565	15.7721	35.9533	37.3166	49.2207	42.8584
Cops3	1.82986	8.92761	16.7244	7.45903	6.51178	18.5887	19.0987	7.084	2.21207	5.97506
Cops4	2.3365	11.4895	7.03674	8.00498	5.31666	3.7041	7.15966	4.01945	7.25946	9.02024
Cops5	19.0437	13.2856	12.7049	24.7883	4.75444	19.1388	13.1908	32.8677	13.2499	18.6663
Cops6	15.4964	49.4849	17.8968	18.3892	34.0822	23.5036	19.0339	14.4106	9.07782	21.0355
Cops7a	48.5427	25.3442	4.63917	21.1132	3.21982	16.9166	9.95965	9.67203	26.3235	31.0997
Cops7b	99.5018	44.0416	21.8094	12.3422	3.1602	11.1307	10.7364	6.54324	1.43046	12.1732
Cops8	9.87544	14.6816	19.2315	15.3348	8.74609	43.0962	43.7983	43.3666	27.5467	30.4689
Copz1	34.4828	16.109	59.3621	32.3944	0.329752	26.6215	25.0806	56.8991	89.3502	52.7368
Coq10a	12.4524	1.69863	13.8833	7.04201	13.7625	23.8584	8.52976	18.5221	10.3549	21.2928
Coq2	12.553	7.57639	10.9139	14.8389	1.14287	17.3264	9.27053	6.51931	7.34595	20.4704
Coq4	0.979885	4.44573	7.16003	12.9256	2.09543	8.38723	1.35018	13.5516	1.17528	0.411843
Coq5	9.12804	21.3507	8.28569	4.98583	0.052579	5.71978	4.63029	21.5112	1.14239	3.45571
Coq9	5.3996	12.0876	5.25738	12.5436	10.4825	16.018	7.05026	8.62884	11.7432	11.6387
Coro1b	3.83652	20.3859	20.5202	11.2992	18.0161	13.5863	12.6056	22.8476	28.7939	2.61356
Coro2a	0.028422	0.0146221	28.1287	29.6395	0.00829102	0.0153521	0.0348722	0.347344	0.018014	0.0123845
Coro2b	0.474087	1.06906	9.01438	18.9511	0.0361897	0.075387	4.8899	3.55344	0.884587	1.97986
Coro6	0	0.470495	2.60381	0.894441	6.08259	3.47435	0.916368	0.0931376	18.3166	14.3326
Coro7	2.19488	1.41921	1.85641	3.29287	4.69118	5.73973	4.61028	2.10706	3.35573	8.08003
Cox15	17.3038	1.68341	6.29961	7.87893	1.24361	6.04973	11.6887	9.28316	14.8453	4.23668
Cox17	20.2004	16.8424	17.8232	22.2983	19.9788	32.66	19.2304	23.3972	23.4901	21.4177
Cox19	6.41741	23.1373	17.5996	12.561	3.57112	11.2076	18.8707	18.6219	9.35907	11.5614
Cox4i1	431.966	351.209	280.083	311.957	98.7433	269.657	310.409	490.352	137.601	262.948
Cox4nb	10.6326	3.35044	5.36393	4.39389	8.68464	8.05051	7.28844	3.48202	11.6518	5.57818
Cox5a	17.2556	10.7447	19.8843	34.4698	13.5819	47.855	88.8309	80.9813	49.5202	36.1702
Cox5b	38.7358	110.63	52.7136	115.688	139.651	124.036	442.769	339.522	180.765	172.774
Cox6a1	392.784	293.489	325.119	377.17	109.01	181.438	707.524	976.137	406.13	305.439
Cox6b1	188.927	111.743	140.263	97.5359	102.756	80.898	270.901	293.765	122.65	131.63
Cox6c	39.555	29.9854	29.4586	31.8382	10.8545	28.2577	45.2752	49.2357	21.5178	35.6677
Cox7a2	99.4409	233.981	133.513	123.25	7.74155	65.295	246.823	215.163	73.7106	71.6106
Cox7a2l	188.722	83.4516	72.0079	125.321	58.4073	67.1722	157.368	84.9013	130.318	168.98
Cox7b	129.874	101.835	77.0931	55.7545	13.4982	34.5913	111.553	174.118	9.32866	33.3409
Cox7c	135.092	113.4	101.14	85.1501	145.03	116.212	240.201	237.851	144.164	139.508
Cox8a	499.919	508.784	322.974	307.39	94.7226	256.813	822.125	730.037	222.387	272.779
Cpd	121.577	59.7756	36.6844	5.66628	6.25369	3.74881	14.4323	3.34896	4.16144	11.7511
Cpe	0.251322	0.407281	205.884	122.095	220.519	190.455	273.145	321.119	109.979	115.465
Cpeb1	0.0375364	0	0.597441	2.73236	1.13695	25.5822	6.38054	2.52541	25.0728	10.0753
Cpeb2	13.4957	15.7606	24.3481	5.24394	8.54932	5.60397	13.2868	2.42164	10.4993	6.56489
Cpeb3	8.31969	1.40762	10.7363	7.80776	13.7455	29.1499	7.80394	8.92679	22.128	26.4661
Cpeb4	76.9	52.4147	94.8721	39.0256	101.122	36.7833	91.9209	78.8606	82.6706	36.3423
Cplx2	3.15237	1.90806	3.88024	4.15067	27.0096	6.27168	11.4163	9.18183	2.28374	7.39822
Cpm	1.93041	7.75948	2.66565	0.304673	0	0.0748182	0	6.47723	3.47914	5.8277
Cpne1	1.75524	1.72745	8.62761	6.71736	1.6076	5.83958	2.0368	1.56412	5.82145	2.86716
Cpne3	25.0449	43.1494	10.9944	6.04271	0.285369	3.13565	1.73723	1.47474	11.6826	7.02774
Cpne8	31.4781	17.9294	3.20342	2.61826	0.0514425	0.154787	2.58966	1.76789	0.0465709	0.720387
Cpox	0.11524	1.31913	9.07417	5.54035	0.201701	12.6361	2.35066	2.31057	18.9782	54.8845
Cpped1	6.30821	9.73472	4.55016	9.11404	5.23685	13.0878	11.9273	24.4069	9.06828	4.67963
Cpsf1	2.38149	10.1138	8.29638	3.95266	5.70506	6.44588	11.156	7.17398	10.1363	8.67242
Cpsf2	8.90135	5.98826	9.30124	13.5529	0.816121	10.1771	11.9718	5.6193	4.88908	4.80101
Cpsf3	6.55635	20.881	25.5636	27.4665	25.7299	28.2952	14.2314	12.899	13.423	10.2646
Cpsf6	5.33741	7.67863	13.6035	8.87604	12.2797	16.5202	6.91417	5.67012	10.2773	11.9074
Cpsf7	22.4124	14.5964	12.1912	12.4605	18.0685	21.3368	20.1084	30.2497	14.4957	17.9116
Cpt1a	16.5891	24.6213	24.7662	8.89671	0.809502	0.161422	0.733338	0.733702	29.2776	7.11554
Cpxm2	14.1971	2.30274	1.28466	0.0802078	0.0120341	0.0111415	3.54942	0	2.11788	11.8819
Cr1l	77.4582	12.9484	25.5316	29.4154	17.5009	17.9785	20.7341	26.7176	15.7134	15.0404
Crabp2	33.7042	111.768	15.8146	5.39977	0.0810161	0	0.0212972	1.11369	6.98234	13.3723
Cramp1l	5.707	3.29973	10.6795	15.6209	15.1783	24.5951	15.5475	17.9815	8.39936	19.4065
Crat	5.01826	2.35759	5.85072	4.16135	40.4222	11.806	1.57287	3.39616	10.5742	6.35421
Crbn	4.72452	4.30368	3.62686	2.68153	7.7758	6.61507	8.41006	3.19479	8.58211	5.45995
Creb1	7.83713	10.5949	9.15198	11.892	11.474	12.9525	11.6384	8.99323	16.5971	12.4221
Creb3l2	11.1304	10.2899	21.6644	36.15	25.603	21.9884	23.0366	20.1674	32.1862	25.1629
Creb3l4	39.3772	10.35	26.3956	29.9354	0.031895	0	0.0503066	1.04391	3.32634	3.07294
Crebbp	25.7958	21.699	26.2073	29.2626	35.4348	42.9033	31.4849	21.1131	38.6499	36.219
Crebl2	19.6206	12.3141	8.06336	6.35224	38.6997	28.4864	4.16978	5.03972	16.5004	20.6249
Crebzf	6.09245	4.3824	6.8752	14.7377	5.74266	15.483	11.411	16.6104	15.991	23.9542
Creg1	11.425	25.9701	38.3097	34.0825	6.75631	11.5658	5.60238	39.4179	17.0605	26.8728
Creld2	13.6126	9.62442	37.2014	53.1438	98.8586	159.679	51.3147	61.2171	111.405	58.8209
Crem	2.74313	3.12586	0.99041	2.73267	0.478059	10.0378	2.65568	0.578635	0.587937	7.3767
Crhr1	46.6668	57.8095	16.7183	4.8632	0.0217513	0	10.9555	0.0569531	0	0
Crim1	13.9636	13.95	52.1019	30.0013	0.0357309	0.057891	15.3901	19.8107	34.4756	14.6107
Crip3	0.293311	0.124268	0	0	200.396	153.827	5.64951	17.2045	17.8356	12.1566
Cript	31.6482	53.6488	57.5934	18.991	172.072	35.0995	32.3815	12.9407	39.0561	29.5063
Crk	23.2924	17.7906	10.2214	10.8799	22.5189	36.5505	20.899	19.8618	14.6445	10.1047
Crkl	2.54583	4.11955	3.18524	12.5742	19.6157	18.5201	11.2897	14.1562	11.4254	30.8122
Crlf3	1.5082	2.78489	1.19659	3.12592	20.4399	12.8943	6.74481	11.8133	12.6724	27.2206
Crmp1	0.0234504	0.0140751	5.06314	11.4317	2.49003	9.81246	17.5475	16.1325	13.0861	11.3967
Crnkl1	5.41701	34.0406	2.06789	17.3212	1.21202	4.59165	5.88148	8.37153	2.704	19.0823
Crtc1	0.874806	3.6107	2.39554	8.60958	2.5909	3.18795	2.13768	2.95936	3.32278	2.87575
Crtc2	15.0601	3.04509	6.3568	15.249	12.7797	14.06	9.45605	8.51107	5.73143	7.31727
Cry2	21.0841	5.12568	8.76978	15.1252	9.46475	6.36218	9.59585	2.93971	51.8003	39.2997
Cryab	196.657	212.32	453.754	463.879	1.94323	0.167357	43.5273	1.00579	27.5908	56.838
Crybg3	3.27117	4.54058	1.32332	0.511329	0.615043	1.62219	2.06049	1.50743	7.85215	9.01082
Cryzl1	1.50617	4.18739	7.61705	7.37956	5.97889	15.3761	11.4935	24.465	9.98785	11.5311
Cs	38.6148	26.3161	69.5387	45.4819	60.4445	72.2304	98.8311	64.7296	69.6416	65.0004
Csad	93.0684	164.87	42.883	6.26033	44.8983	23.5968	33.5373	17.6124	15.137	10.2594
Csda	140.423	109.534	78.6558	54.8753	21.5127	43.9079	99.7974	91.3078	42.4919	38.4493
Csde1	73.9443	102.391	186.222	136.148	40.8298	172.684	103.74	115.085	110.684	159.231
Cse1l	6.98781	10.9794	20.3201	33.9184	4.82402	15.533	22.0466	16.58	18.2484	16.3533
Csk	2.41449	1.99336	7.8656	14.6416	17.0126	12.5212	8.48337	9.03155	2.85095	12.939
Csnk1a1	40.4119	43.2066	43.1641	35.4787	13.676	22.0422	21.4741	20.8752	26.2132	21.4451
Csnk1d	25.0515	19.4116	13.0136	22.164	3.15656	18.3054	15.725	13.0085	9.7938	11.4801
Csnk1g1	1.52012	0.378628	9.09463	7.07329	1.4089	6.20313	6.82886	8.17444	0.599272	6.93489
Csnk1g2	16.575	37.9694	17.3244	19.7064	5.33171	29.5779	14.2176	17.2551	24.9603	25.7082
Csnk1g3	8.32003	6.40517	18.4127	8.90577	11.0662	12.5472	25.9764	20.2478	14.2197	7.90997
Csnk2a1	8.1351	12.5699	22.3878	7.55694	14.2699	7.93803	7.82016	8.27782	9.44302	15.5323
Csnk2b	12.2644	41.6575	8.62969	19.7025	1.41056	15.2358	14.3117	26.8904	27.7619	16.6157
Cspp1	1.29029	4.91272	13.2073	16.4508	12.2901	8.21087	6.83549	6.25686	4.69048	4.90542
Csrnp2	13.6975	10.3692	10.8204	8.23382	0.0129791	1.23768	4.68794	0.0849604	1.175	1.50251
Csrp2bp	11.4747	20.551	6.02499	4.4884	5.47027	6.48891	1.24028	4.55061	0.561253	2.12789
Cst3	532.422	176.504	73.4105	30.6792	3.55319	15.1558	40.3199	47.3487	90.3434	107.509
Cst6	8.05813	6.04767	5.16752	3.89274	1.7078	2.78579	0.00712603	0.86949	25.9838	35.4608
Cstb	82.6166	138.276	50.7184	30.1184	0.804616	28.2247	49.4474	60.6288	48.5612	159.249
Cstf2	1.52267	2.61316	4.40661	4.25567	6.49854	4.83373	5.74447	2.32934	8.28073	3.58133
Cstf2t	2.46169	8.10959	2.10521	11.8715	0.414133	9.14907	4.14441	29.4646	3.88877	11.0922
Cstf3	2.97986	1.39762	4.64899	9.64214	6.98658	4.03956	5.10036	4.26929	8.10781	2.19743
Ctage5	16.2365	29.5752	18.051	12.8949	2.81458	13.8001	5.73186	9.23461	13.541	8.21968
Ctbp1	7.83039	13.6806	14.976	24.6165	11.309	15.8373	14.3898	28.5849	19.9427	14.0891
Ctbp2	0.316223	1.25267	7.99169	6.44781	10.9514	14.1883	16.5263	15.8028	7.18943	19.3485
Ctcf	5.63361	18.1212	13.6225	12.5718	15.2832	19.9542	11.6154	9.01612	18.9452	17.7101
Ctdnep1	21.4539	27.9826	17.2168	19.7185	0.368137	29.4478	24.1291	26.6043	28.9904	34.112
Ctdsp1	10.3045	17.8888	3.78862	8.0292	2.00779	0.297417	4.91487	2.41829	17.2168	18.4264
Ctdsp2	34.3286	10.1623	15.7369	7.89892	31.412	11.1199	1.96779	6.46418	12.9255	16.5511
Ctdspl2	5.13963	1.54667	5.27912	3.05502	0.683072	1.84362	3.62475	6.02496	2.9389	1.40943
Ctif	1.54217	0.390138	9.25204	21.4934	12.7958	23.7657	35.001	45.3047	10.2725	16.5413
Ctnna1	107.497	174.714	45.9352	14.1531	3.92442	10.7927	10.2555	19.281	45.2448	49.1674
Ctnnal1	7.0279	1.30676	18.4421	7.41202	37.2786	37.3351	11.7677	12.6656	15.8053	7.96158
Ctnnb1	19.0969	24.1991	60.8729	77.9216	23.5989	44.6011	16.1674	16.4858	45.8961	43.8158
Ctnnd1	92.9732	130.04	100.566	39.4169	0.0878016	2.97382	22.5078	11.6577	60.5318	49.8541
Ctnnd2	8.26584	4.65513	19.4249	21.7982	16.3172	49.94	27.5741	28.084	18.1133	22.1553
Ctns	5.05792	2.17241	18.7692	3.85622	8.76472	5.26353	9.77245	4.7346	26.8322	9.64807
Ctps2	14.6296	18.7888	15.6991	3.89785	4.05041	6.40752	1.73582	6.17913	6.08058	6.76201
Ctr9	6.05048	8.27557	5.85627	4.59573	7.38841	7.73425	7.51946	10.6476	2.65475	7.08865
Ctsa	23.8226	17.6269	8.38326	3.8194	17.4	14.3849	21.1147	16.4902	16.2047	5.83609
Ctsb	197.692	102.148	51.3769	18.9358	3.60553	10.7468	25.0946	6.74754	28.1264	62.0366
Ctsd	121.195	236.804	84.4233	78.1759	51.5321	40.0533	76.7527	51.0721	70.1627	44.9815
Ctsf	56.8461	20.8016	123.308	214.385	145.661	98.7573	82.241	60.2763	118.847	157.472
Ctsl	93.3094	80.4328	84.3002	3.36799	0.325377	10.4933	14.4553	10.188	48.878	45.3422
Cttn	10.2975	11.7942	3.80544	12.9265	2.86154	6.80062	3.25743	22.6952	47.6569	38.622
Cttnbp2nl	8.18758	41.952	7.1323	8.23523	0.0214207	1.56671	2.94501	11.8345	5.3755	6.57532
Ctxn1	0.471372	0	4.00331	35.7879	0.131254	0.445567	17.5738	4.46775	72.562	0.0326764
Cubn	2.21301	0	0.405515	0.0494337	0.00453252	0.465791	0.0190639	0.00593392	31.0241	6.87191
Cul1	33.6316	31.1167	40.4111	31.7521	32.8331	28.5162	19.0521	60.8317	51.5626	19.5938
Cul2	5.52021	7.99207	3.22203	8.25558	13.9251	13.9036	11.5372	4.55766	5.85111	7.56703
Cul3	32.1884	49.1504	52.3781	39.6591	44.859	59.591	55.293	64.081	46.1304	54.8927
Cul4a	14.9626	14.8637	12.4388	32.6655	4.90556	34.2987	26.9643	43.4026	12.2805	25.4156
Cul4b	9.82208	14.2768	15.6331	14.2953	5.58092	8.04646	15.6898	16.9343	22.006	32.9837
Cul5	6.31144	16.4077	18.584	17.1319	21.624	10.8449	16.5895	14.4769	7.8186	14.4308
Cul7	1.21746	8.22224	3.1003	7.13474	3.11281	4.10772	1.2589	2.08373	1.63216	2.88766
Cul9	0.0334039	1.72023	3.22468	7.679	1.41195	4.81207	2.05128	1.1609	5.65634	1.56397
Cuta	75.7049	48.4433	21.3891	58.0223	24.4016	34.1317	37.9676	111.035	96.0053	53.2457
Cux1	27.8108	31.4253	9.19936	12.7726	10.4347	6.07516	10.354	6.06865	10.736	12.6259
Cux2	1.74919	0.156364	2.53038	3.18875	18.3086	1.27232	2.98664	4.44402	8.29715	9.31786
Cwc15	47.5409	73.4895	26.5609	45.4151	9.30286	30.3457	28.0029	74.716	35.4679	16.8479
Cwc22	2.75632	1.80665	1.59616	3.32468	1.68772	7.66731	119.9	5.64204	3.6044	4.84852
Cwc25	0.072661	1.38311	1.87481	11.7063	4.32398	7.7514	0.874793	4.55093	7.75992	21.862
Cwf19l2	16.5261	15.1354	10.6053	8.69267	0.609619	3.85047	8.21928	5.01921	15.1781	8.25617
Cxadr	20.3394	53.2623	22.7911	15.9436	4.19314	17.776	47.6836	31.293	7.25399	13.8328
Cxcl14	0.0863151	0.0518069	22.0408	55.8357	0	0	13.3902	14.9218	0	0
Cxcr7	6.58769	23.0045	6.69992	3.1401	0	0	0.0252285	0	14.4456	8.6371
Cxxc1	0.550954	0.757572	20.4429	5.27988	0.797752	19.1462	18.0566	2.73153	1.36293	6.46228
Cxxc4	0	4.11335	0.114907	0.118286	0.0308241	0.00951257	4.34317	2.28676	9.71094	58.1828
Cxxc5	15.1971	13.2039	40.0366	50.7933	10.1397	44.842	18.1997	13.6144	17.0439	25.8009
Cyb5	160.339	138.867	54.8515	24.6045	1.84919	13.9276	28.3914	11.7776	38.6214	26.1102
Cyb561d2	2.29583	0	1.25266	6.3548	1.1119	8.62494	23.3835	18.7273	30.3179	27.0904
Cyb5b	39.5641	20.7077	14.3784	17.1986	0.910403	16.3379	5.42248	12.4251	20.7108	58.2613
Cyb5r3	107.55	146.006	46.5912	39.514	2.09322	5.04101	10.7694	19.0199	22.397	44.2207
Cyb5r4	5.8399	5.54324	2.60141	10.9579	4.33562	14.1551	7.76015	6.64803	6.66899	6.19904
Cybrd1	40.4065	0.787181	0.0815809	1.11826	0.160484	0.39931	18.6838	1.79902	0.0508503	0.0224738
Cyc1	22.2718	20.803	35.5671	57.2591	109.301	100.986	159.828	133.642	77.0812	50.9495
Cycs	11.2406	8.43448	10.0285	9.77054	3.69702	14.8272	38.5187	44.1993	11.3709	9.18824
Cyfip1	4.59569	5.35976	9.19313	4.5954	1.41604	1.13325	5.7067	0.0864092	0.495395	1.57743
Cyfip2	37.1649	28.4156	73.5518	78.1824	33.6962	57.2039	52.4848	39.2056	79.589	96.6563
Cyhr1	9.05854	3.0949	14.7379	19.3432	14.3494	4.59868	23.1134	11.3236	15.5699	8.87509
Cyld	5.99577	5.06744	33.0448	34.9728	11.938	33.3295	31.2635	42.248	58.6666	66.1642
Cyp2d22	56.9747	49.0966	8.40941	0.140517	0	0.0178923	0.0609635	0.0253011	3.84903	2.5692
Cyp2j6	14.3894	37.699	7.40029	4.67139	0.0742742	0.027506	4.11586	3.36447	4.74448	9.81868
Cyp2s1	16.2355	4.61892	0.0661543	0.013142	0	0.0200808	0.00570169	0	8.68679	2.68907
Cyp39a1	27.5569	17.076	9.86181	30.0245	0.0175407	0.0324792	0.110665	0.11482	10.3027	2.4367
Cyp4f39	0.0644095	0	0	1.50086	0.131523	2.07004	30.3216	16.8457	34.5454	18.5982
Cyp51	6.54106	8.68197	23.4243	10.7124	7.55921	17.8259	26.4273	17.3392	50.0775	34.3875
Cyr61	25.2038	84.3849	50.4717	17.9998	4.06655	1.4424	22.7822	15.4531	44.904	60.8616
Cys1	0	0	0.493832	6.46256	0.0202387	0.131163	1.05342	4.55737	30.2974	33.6776
Cyth2	10.1917	8.46369	0.387233	6.0926	13.7421	10.7481	12.2232	9.81331	12.8656	25.0671
Cyth3	19.0725	25.7189	3.47695	1.96128	0.0228756	0.783614	3.18713	3.29433	5.11104	1.44368
D030016E14Rik	6.20234	3.83196	11.188	12.064	3.22202	18.1965	10.4419	8.96646	24.3404	38.0399
D030056L22Rik	12.3386	5.29382	5.61657	9.57759	0.223531	18.3891	22.6986	13.8797	23.5666	13.2604
D0H4S114	12.1161	27.1531	285.268	448.871	0.404887	0.394584	198.911	208.738	0.802539	1.46423
D10Bwg1379e	0.01596	0.0689708	7.08395	19.9323	11.0154	3.24656	8.72132	6.69008	4.28156	5.46682
D10Wsu102e	1.67412	3.75461	12.242	3.42139	41.3122	9.86221	5.23141	1.73825	9.54961	0.786468
D10Wsu52e	31.6911	12.9296	9.55651	21.1934	3.19467	11.755	14.2013	6.27364	12.2063	10.6605
D11Wsu99e	10.3977	8.91227	9.39097	25.034	13.5684	18.2517	3.81498	7.36717	3.35156	4.76964
D130017N08Rik	2.88212	1.84443	0.594378	3.59743	0.103933	5.2803	15.5187	4.18411	13.2856	0.93149
D14Abb1e	7.00884	13.2224	33.2382	25.1665	8.51814	19.5072	13.513	17.8522	11.5124	19.5694
D14Ertd449e	47.789	9.87335	36.7515	45.4827	43.2775	71.4768	143.332	89.7641	110.734	177.554
D15Ertd621e	33.8024	15.9535	12.8824	15.2743	74.4826	9.93178	31.0601	22.0892	15.8283	36.2532
D17Wsu104e	3.68242	10.711	7.05678	8.29447	23.3053	14.1018	22.8331	15.5553	26.0947	35.0819
D17Wsu92e	12.1192	15.7333	9.99226	20.7513	24.407	42.8367	12.5803	16.4138	20.5693	36.8715
D19Bwg1357e	20.6576	13.7492	1.47829	16.2895	0.448584	7.50423	1.70784	4.6375	4.91805	1.57118
D19Ertd737e	11.4954	33.299	18.3267	47.404	4.94728	12.7908	3.83239	6.58028	16.6953	10.9276
D19Wsu162e	6.81638	6.98331	19.4577	5.42371	16.3907	31.2607	10.6488	12.3787	15.4685	0.591469
D1Bwg0212e	0.502029	4.16903	7.79342	10.1793	9.5628	20.6251	7.8673	15.6444	5.01979	8.76481
D230017M19Rik	5.94803	1.6021	5.72515	12.1641	21.511	3.38274	9.09825	2.73341	2.36268	1.82174
D230025D16Rik	8.92021	3.45331	7.40749	3.89041	0.0569214	3.04602	3.25602	1.66927	10.7184	8.88514
D330022K07Rik	6.24364	6.12703	13.4022	2.81983	97.1896	138.378	6.47541	3.3156	5.8631	31.9773
D3Bwg0562e	0	0.826947	0.15255	0	0.090028	5.6956	0.00394438	0.235728	2.73304	6.48854
D3Ertd254e	1.06527	87.9183	29.1605	14.7564	3.22925	13.2461	19.8075	9.04257	3.71926	9.07779
D4Bwg0951e	17.6461	35.1316	10.6901	12.7844	0	4.07503	4.34354	2.058	9.80358	10.3316
D4Ertd22e	2.23078	7.32388	3.84568	5.36406	0.386306	14.4998	13.6078	3.45594	15.1546	7.38126
D4Wsu53e	126.804	99.9995	99.2008	84.6799	84.2371	295.686	215.857	202.457	164.923	213.606
D5Ertd579e	14.155	25.0164	14.6335	15.1041	21.714	26.3016	20.1043	21.3784	25.0693	27.4981
D630037F22Rik	4.1359	2.89794	11.2126	10.2254	3.05692	7.90805	5.10564	4.21528	3.95615	4.02999
D630045J12Rik	15.3082	5.58238	15.8518	15.3891	1.79965	3.16277	2.89085	0.912203	8.397	5.90868
D6Wsu116e	47.9986	27.6633	17.8402	10.8813	29.7523	10.6769	24.174	10.5001	25.2819	9.58971
D730039F16Rik	17.3726	18.0492	0.91448	0.850739	9.14832	2.47796	1.39564	0.0574431	52.4962	27.0845
D730040F13Rik	7.40087	8.48153	6.56258	6.79389	1.02018	8.34172	3.4839	4.1988	3.02095	3.78638
D7Ertd443e	1.42308	2.10147	8.0034	23.0572	5.11993	27.4445	25.7703	12.8423	4.3205	13.8487
D8Ertd82e	10.844	0.00983177	9.07984	14.1634	0.0167244	0	0.0820673	0.00729849	0.278588	0.0582909
D930016D06Rik	2.52425	5.42493	6.43584	9.72208	6.88844	29.1495	10.5714	11.1951	15.5687	12.9771
D930020B18Rik	0.576945	0.0526004	3.69941	14.114	18.7602	17.0926	0.619393	1.05428	0.237609	0.0111378
Daam1	7.4911	5.0022	11.716	15.3808	0.0891933	1.72587	1.64128	1.40125	6.00109	12.3638
Dab2ip	10.0877	7.17418	13.634	2.4202	3.68064	12.0541	6.64667	5.81591	5.08562	8.92091
Dach1	0.540767	0.00644845	3.43488	14.5335	0.848285	2.87741	2.66824	2.36474	2.09201	5.92046
Dad1	32.9358	7.81406	18.2688	12.1803	0.0547004	5.40614	17.5214	11.297	17.1637	10.4586
Dag1	53.4624	56.505	34.4114	24.0922	16.5479	18.2324	34.6029	21.8333	16.1325	31.6952
Dagla	13.0283	0.624477	8.16628	10.9364	5.35796	11.5602	27.9345	33.4016	9.58302	3.66762
Dalrd3	10.8102	4.43131	22.4425	29.4962	2.28142	7.84937	9.46603	7.7092	21.4128	8.68074
Dap	42.8354	32.9055	29.2996	47.6747	0	25.2082	49.5801	46.0137	11.706	27.8432
Dap3	7.06772	9.94992	7.86377	7.3221	1.14656	11.6345	4.37275	13.1045	3.01838	13.1031
Dapk1	16.8516	8.40351	4.43157	0.683513	0.0180491	0.25901	51.3422	50.3431	1.32026	5.78976
Dars	17.4174	14.1836	12.0096	14.7031	0.662187	11.2528	18.1822	6.09646	2.25868	15.858
Dazap1	15.0814	12.4311	6.69467	18.4723	13.8427	40.4686	10.912	10.264	26.0318	16.4521
Dazap2	199.887	321.408	122.723	66.9786	3.96247	45.4254	79.2413	81.2093	109.516	119.944
Dbi	2843.96	3206.91	955.391	118.998	13.7833	15.9686	235.832	38.9496	186.584	295.553
Dbndd1	5.27483	2.4459	0.94687	8.52596	21.3802	23.2058	5.29036	4.61211	0.146632	0.0453639
Dbnl	15.4044	11.3123	30.0306	15.4631	19.0375	67.3106	75.86	10.9079	39.5447	39.6208
Dcaf10	3.24542	4.5315	7.63945	2.86944	2.93966	5.25997	9.61238	3.95415	1.73082	8.79307
Dcaf11	19.4172	7.79426	13.1491	4.91742	21.633	14.9353	6.566	6.42017	10.6789	8.90119
Dcaf12	8.72403	40.6093	3.35338	8.69169	1.10464	16.1184	4.11445	10.0825	13.1835	8.48256
Dcaf13	1.34358	34.7275	22.6678	16.2239	0.104186	24.2753	8.92852	3.59185	22.9385	19.5051
Dcaf17	7.33862	1.39653	5.19132	4.80131	3.4132	2.77071	2.42329	3.91085	5.07446	2.51657
Dcaf4	19.8234	15.7028	1.49129	6.64235	30.8803	6.38506	0.108236	11.1851	1.02505	0.0192195
Dcaf5	4.10361	15.4814	10.1983	11.1267	28.4414	50.4569	24.0553	6.63379	35.5154	15.9997
Dcaf6	8.01001	27.3994	13.0952	19.3879	19.2637	15.0678	15.5335	15.1404	9.96368	13.6474
Dcaf7	17.9896	21.9671	33.814	22.4325	0.908099	18.3104	28.738	28.5901	32.4857	36.8525
Dcaf8	27.6999	28.8545	36.4961	28.9981	29.944	53.1526	29.6947	40.4566	22.2021	42.173
Dcakd	26.5948	20.8028	37.1061	17.2775	13.1156	12.3755	16.7872	20.1057	4.58249	8.07428
Dcbld2	15.262	15.5308	7.93895	3.10534	0.22948	0.3659	0.331787	1.71914	5.20293	2.65655
Dclk1	3.25052	3.15186	0.680865	0.470605	0.0634029	0.0660375	0.912526	2.29305	0.0717483	0.159818
Dclk2	15.4249	10.4307	4.51783	6.01989	0.51759	0.10519	0.537612	2.84272	0.210287	1.47085
Dclre1a	9.79689	8.67602	4.89513	3.20276	21.4835	22.9788	5.89514	7.39976	6.73726	9.73269
Dclre1c	1.01906	5.36798	3.44811	4.24927	0.448372	1.97977	9.54718	3.53707	0.907575	1.24075
Dcn	49.0931	10.2879	6.26806	0.234521	0	0	0.334313	15.238	6.10697	22.899
Dcp1a	5.59438	4.10334	13.8051	10.4172	0.123962	9.52569	13.7215	3.10848	1.20855	5.30572
Dcp1b	0.562742	0.499191	10.8839	7.32608	26.9702	11.2176	1.50592	2.23447	4.83426	11.1633
Dcp2	4.91252	10.217	19.7358	17.6749	3.18472	9.42487	5.72025	3.76382	9.55359	29.5376
Dcst1	0.012548	11.4327	4.51972	10.2622	0.55089	1.29286	0.141448	0.0503177	1.66086	2.81311
Dctn1	8.4047	4.15704	28.3141	61.6651	16.5452	27.5205	13.4005	12.1175	20.9682	28.7388
Dctn2	59.5625	37.4956	30.2915	39.3683	13.8693	46.8905	8.04672	26.7877	46.2527	32.1966
Dctn3	40.4455	162.83	179.48	278.733	49.9541	220.015	161.661	103.213	143.636	155.992
Dctn4	48.1594	52.6781	11.8257	22.9005	13.9768	9.65419	20.647	15.2692	19.9418	11.9636
Dctn5	24.6909	16.2755	7.64573	9.28477	5.92323	23.8259	11.6489	5.71673	30.4095	24.5803
Dctn6	5.78191	14.3503	10.4386	14.5236	1.0136	7.83749	12.1679	5.75029	12.6018	4.50006
Dcun1d1	19.5078	2.71758	10.2599	15.5099	2.85222	19.9168	7.3898	16.6136	23.8955	19.0457
Dcun1d2	13.5795	13.0117	12.2923	8.71618	14.4028	30.5909	60.059	22.7844	7.04355	24.9809
Dcun1d3	4.08834	23.0895	6.82867	3.57798	5.6979	5.72286	0	0.904199	15.031	4.3136
Dcun1d4	4.63679	9.5453	7.73095	9.41616	8.96065	3.46877	24.9431	9.39946	10.6468	10.0903
Dcun1d5	25.7887	33.6963	28.4692	27.1523	35.6268	23.9848	62.4285	70.5763	18.9562	34.0015
Ddah1	1.73168	2.15777	10.0743	8.92047	0.228566	4.33183	17.4528	10.0332	24.217	31.7617
Ddah2	15.755	47.6963	24.1978	0.875864	0.0672337	0	2.63345	0.660163	0.58432	22.7472
Ddb1	45.277	54.9075	49.9757	41.5469	7.43244	36.4406	45.8962	38.1568	31.4323	43.8199
Ddhd1	6.18872	8.90783	9.62595	7.46504	3.16128	1.45973	1.28716	0.549755	6.22591	10.5448
Ddhd2	12.4692	9.56799	11.8508	15.7674	9.96283	12.9761	10.2303	15.3063	27.2632	44.8721
Ddi2	14.7091	8.57638	26.3021	14.619	17.4675	37.3209	6.68728	11.8745	34.7568	14.0297
Ddit3	40.4634	11.2197	31.3385	17.7108	0.0625238	3.44423	2.49828	9.5771	27.0109	29.5358
Ddit4	23.0348	60.9542	47.4011	45.4653	0.508502	6.79695	75.4085	23.6333	5.45511	5.91037
Ddo	0.00303816	0	3.31766	4.64237	0	0	0.0032617	0.00812202	3.78766	12.0469
Ddost	9.53764	33.6568	17.7717	33.5956	3.20805	26.3566	25.0074	24.1745	21.5509	14.0174
Ddr1	7.94893	8.75397	7.92612	8.08134	2.32199	1.80704	2.04056	1.11611	1.94165	3.12494
Ddrgk1	17.794	5.80078	11.9915	11.6307	37.3371	50.0791	14.5503	13.9613	29.6279	17.906
Ddx1	30.5458	43.1157	41.1758	20.9415	58.2938	32.1169	33.9948	33.195	35.9532	57.0504
Ddx10	1.11151	12.2884	18.6378	12.4925	7.47565	11.256	9.66314	9.08055	6.04639	3.73405
Ddx17	87.4456	54.6311	60.3572	78.3284	180.249	222.176	167.167	117.394	183.909	93.1053
Ddx19a	13.8976	17.3749	10.1267	14.726	0.923617	9.45649	44.0939	14.0124	3.68562	3.81428
Ddx19b	2.20944	1.04362	1.26785	6.41543	8.68964	4.64026	5.67526	3.93078	4.35474	3.90348
Ddx21	0.901464	21.4401	13.8351	17.955	5.37549	8.33295	11.5066	9.99449	11.0578	6.73908
Ddx23	3.69907	3.9496	4.41392	7.52868	15.5783	5.31079	6.27444	5.07945	8.82818	12.5739
Ddx24	10.2675	9.43842	17.9701	21.8511	7.71809	23.0701	22.037	19.6093	36.5606	13.5558
Ddx26b	14.7305	20.5004	9.82181	16.6694	35.186	23.9016	13.628	11.1815	9.46221	24.7737
Ddx39b	14.3779	28.2733	29.7339	21.3402	18.8273	25.6744	21.0548	21.7945	12.8666	12.2218
Ddx3x	100.329	58.5331	117.299	57.1786	6.46436	81.7493	49.6193	65.1803	77.8037	80.4313
Ddx41	12.8927	10.3224	1.62965	7.50491	95.9073	23.969	1.4684	2.73442	18.2928	11.9716
Ddx42	9.96169	2.42365	10.7396	27.3902	43.9509	16.3819	9.64247	18.9036	29.4092	25.8819
Ddx46	9.332	35.3076	17.0052	35.0392	37.2728	38.6318	40.7652	45.2838	29.9098	16.9323
Ddx47	10.2582	3.33758	6.51977	13.3342	0.0865132	8.43012	13.0882	12.0907	14.6851	4.8218
Ddx5	205.521	229.699	264.796	270.712	155.416	248.241	216.245	250.9	245.237	315.818
Ddx50	13.0794	23.0376	52.0375	30.1426	4.67776	29.4889	22.8995	16.6951	28.424	21.4838
Ddx52	14.2933	14.0589	8.07198	8.41381	0.128575	13.2579	9.11741	24.1763	12.5944	13.6721
Ddx54	13.7916	22.76	3.45463	6.55543	0.0271836	4.73144	9.23968	7.82947	1.73249	1.87798
Ddx55	3.44653	2.61883	9.55791	6.76073	1.34899	7.80337	8.87368	6.54408	9.16402	7.22441
Ddx58	13.0718	11.1457	6.47934	1.67992	11.8801	8.77663	5.89856	12.0628	4.97318	2.7288
Ddx6	26.6881	32.67	60.7468	92.7635	43.742	87.6572	52.0252	36.9331	88.7209	85.03
Deaf1	14.5504	2.48191	2.17932	3.34303	5.44277	17.9818	6.72269	8.32136	7.80275	3.13229
Deb1	79.3664	107.147	9.39256	27.7039	0.156584	20.2232	71.2518	30.1347	33.114	19.0624
Decr2	34.7418	52.2992	25.6282	8.18284	9.19834	7.17256	11.0257	4.16734	1.86463	18.11
Defb25	0.26852	0.322334	78.6015	85.6044	77.3118	140.616	145.387	209.132	601.09	335.938
Degs1	5.19245	23.6383	1.30281	4.19529	0.888739	9.60591	5.20503	4.22117	5.82288	34.7475
Dek	20.1315	67.4342	22.6087	28.2532	52.4065	42.9963	23.9133	26.07	29.2027	72.5364
Dennd1a	2.62801	3.29685	8.14122	7.87243	3.77596	5.88961	11.2219	5.66183	1.27979	4.46637
Dennd1b	12.4942	17.8117	7.77786	5.68988	0.253799	0.216325	2.29171	0.780575	0.350117	0.815383
Dennd2d	32.9642	19.478	11.4853	0.458754	14.4335	2.84837	1.14364	0.692282	5.88379	6.51638
Dennd4a	3.25797	9.68622	4.38348	9.3543	7.76994	11.7684	6.85117	4.78033	24.9551	20.4701
Dennd4c	16.4767	20.5601	22.0425	16.067	10.8341	11.7548	23.7136	19.9037	17.6317	17.9939
Dennd5a	12.5793	7.25446	7.41035	9.92092	12.5532	13.9248	7.94322	6.74672	16.927	22.9134
Dennd5b	2.09389	2.48092	1.91206	3.90741	20.3397	9.82627	4.41371	11.664	27.0734	26.8911
Depdc5	0.813139	1.56845	9.96679	5.08822	3.35721	11.0766	4.93644	3.44234	1.33103	7.00573
Depdc7	0.0250243	0.0450592	1.71439	5.2325	3.73022	0.827902	14.6148	27.8631	19.9102	21.7726
Derl1	33.5135	42.8977	37.3238	19.2829	0.664075	16.1271	9.194	15.025	6.64697	17.8424
Derl2	6.93675	3.91903	1.84663	3.21292	9.28788	9.7693	2.2037	6.88986	4.31739	1.05344
Dffa	4.89689	0.840391	1.03046	2.20901	13.2518	33.4452	0.652177	5.58498	8.52377	5.09552
Dfnb59	0.0192268	0.0346202	26.3843	5.30487	69.4523	142.523	40.1476	80.8519	123.859	144.736
Dgat1	2.45595	3.74189	1.97885	8.42536	6.25997	13.5232	6.17676	19.1687	0.698472	3.94196
Dgcr8	0.489522	14.0059	2.66023	2.17328	13.2078	7.75743	4.73758	3.44484	4.29576	2.49768
Dgkb	26.3653	9.83608	7.30387	4.41348	0.0214235	0.00661148	2.00865	0.177634	15.4278	2.83742
Dgkd	2.02195	2.52116	1.67332	4.87229	0.968708	0.740122	3.52555	0.578703	15.0464	24.5918
Dgke	4.72789	3.0573	5.34258	3.88429	0.759825	1.4424	0.819102	5.28307	3.39888	4.73541
Dgkh	3.99866	12.247	12.9644	24.416	1.22736	9.12646	4.95853	12.804	0.233922	2.68247
Dgkq	7.15006	0.210197	2.84759	8.57569	0.141533	1.38621	5.00907	4.31052	2.24969	0.25592
Dgkz	3.28341	15.6352	13.2596	17.942	7.59289	3.42391	0.413119	0.100635	1.41652	1.79248
Dhcr24	0.0130216	0.164128	0	2.92416	4.60002	15.5705	16.3142	8.09355	25.5256	14.0005
Dhcr7	8.33752	4.26795	2.50355	5.61661	1.34445	2.175	6.57743	11.3761	22.016	5.82392
Dhdds	11.7404	10.9444	6.4747	8.35203	18.7233	8.97515	5.9673	3.03856	8.67111	17.2287
Dhrs1	10.6612	11.4633	13.5323	7.39479	15.7357	11.7482	14.3121	9.67813	1.2366	6.68047
Dhx15	56.5123	19.4287	23.088	42.5088	55.545	44.0432	37.4277	27.121	34.8401	58.751
Dhx29	7.54911	4.56676	9.41819	10.2463	1.83571	12.0206	13.8825	5.66604	9.85234	9.79694
Dhx30	2.20287	3.39713	7.88357	3.34557	5.22055	3.93657	3.36041	4.40601	3.08736	3.45764
Dhx32	0.238813	0.916602	5.66239	3.47571	2.54091	1.40196	2.34793	4.8722	14.285	9.12439
Dhx33	7.17396	1.00305	12.7112	12.9815	5.32154	9.05691	20.8952	28.7352	3.30963	6.95163
Dhx36	18.362	14.6755	14.9975	14.1797	13.3361	13.3409	20.3865	14.7439	6.22987	17.8792
Dhx38	8.7543	1.47393	0.959955	5.40409	0.548659	12.0257	6.8291	10.9749	1.82971	1.57239
Dhx40	19.4293	18.0963	10.8812	21.1302	3.73825	15.1951	27.8723	5.89971	18.1451	35.7505
Dhx57	16.8396	20.9276	43.3137	10.9672	7.13038	10.7909	24.9551	21.4319	12.1311	7.7203
Dhx9	12.9764	27.7439	30.6784	59.4968	77.0211	85.69	53.4371	40.7655	60.3693	66.033
Diablo	4.13301	1.21987	14.4538	24.8669	22.8041	21.1045	29.3077	29.6612	14.2723	11.5731
Diap1	10.9678	4.22606	4.4957	5.66993	5.45792	3.70404	3.09093	8.25918	5.82557	4.51668
Dicer1	5.03543	17.5703	31.096	21.7039	9.51012	15.5586	17.9674	15.4551	23.0731	20.5408
Dido1	6.21787	1.93402	10.3187	12.3017	17.3368	11.442	9.61631	11.7543	8.36191	7.04519
Dip2a	1.74943	8.00158	5.58699	1.86826	9.06109	1.24929	2.52589	0.418181	0.892297	1.78192
Dip2b	11.8513	7.33565	15.2683	12.35	1.2725	10.7484	15.0309	6.80324	3.60113	2.36132
Dip2c	16.3543	29.6827	19.2182	1.15322	0.038975	0.0601401	1.22947	0.561283	1.27023	3.15833
Dis3l	10.693	2.69123	1.70608	1.80166	0.0588803	12.7015	6.66081	8.65928	2.59414	2.86575
Dis3l2	3.75927	3.92662	7.44966	3.24175	22.1152	6.27628	15.4097	6.1778	11.6004	1.77456
Disc1	0.0137883	0	0.0143126	0.0852989	55.241	8.88886	25.9271	4.53388	0.122348	0.147198
Disp2	0.0274439	0.024708	6.58058	21.3545	27.0112	15.5338	18.8888	8.96542	0.722436	3.22696
Dixdc1	2.08046	5.28057	12.4769	28.5785	18.8245	7.01104	5.05722	5.99772	0.318956	2.74769
Dkc1	12.8868	4.2627	3.34254	4.77149	0.0129948	10.5271	6.72276	17.1658	0.451746	0.077643
Dkk3	0.281238	0.0140667	0.746044	0.00966569	3.12664	32.5065	13.9894	4.9914	0.46213	9.20965
Dlat	12.0822	8.43733	14.1294	14.5968	12.7358	31.5072	28.8292	31.7257	9.26345	16.0442
Dlc1	0.00183729	0.0066165	0.0152571	0.0022732	0.0300135	0.0243139	0.00986232	0.0687635	13.9905	9.59688
Dld	13.575	13.191	68.5847	35.1264	13.1908	48.0308	36.271	85.8456	26.808	18.3828
Dlg1	11.1993	12.8691	15.6886	27.6405	18.008	46.596	12.3408	20.7033	15.2548	39.5538
Dlg2	1.67158	0.665522	17.1929	10.5032	28.67	38.1832	21.3274	17.9512	32.2179	17.4086
Dlg3	6.29159	10.1005	1.11797	2.05991	1.7594	7.16884	1.35379	5.01466	6.75605	7.0903
Dlg4	1.14317	0.16224	0.818371	8.7721	30.1508	12.9352	6.28756	4.14002	24.6347	4.08805
Dlg5	15.17	15.7499	11.4278	7.88217	12.801	14.6425	12.9243	15.9515	11.705	19.3328
Dlgap4	4.26384	9.08008	7.17687	19.4394	0.354857	1.83628	1.95562	3.1027	12.4049	13.4597
Dlk2	0.0496458	0	34.3728	50.2917	0	0.0469281	4.4904	3.88206	9.5997	10.6189
Dll3	0.0638088	2.18301	21.4979	31.1169	0	0	0.0293587	0	0	0
Dlst	4.05499	3.88847	19.9495	50.8709	5.58432	40.3268	22.8702	34.1345	18.3113	44.9001
Dmd	2.85959	3.14575	0.953611	0.0531528	0.0202438	0.00624742	0.394983	0.0500613	1.08331	0.929004
Dmpk	1.09826	0.0325969	10.7612	13.5585	0.258763	3.28553	0.524747	1.70998	6.46999	2.62283
Dmtf1	5.6526	28.7474	26.2946	18.0617	10.0258	25.6099	24.6832	16.9563	16.6899	15.2265
Dmwd	10.446	7.83596	4.2965	10.6877	4.62689	12.5882	49.9166	5.46704	6.33903	12.3131
Dmxl1	21.6504	21.4917	16.0535	16.68	15.044	15.0668	5.85304	12.3548	10.0702	14.0051
Dmxl2	4.03182	0.809379	12.2328	29.4252	19.4109	27.7622	51.8325	46.2119	35.4287	47.3459
Dnahc8	0.0053671	0.00322137	0.37141	0.241272	0.306865	5.72943	14.7507	7.99186	0.00264576	0.00272842
Dnaic2	0.00469401	0.109878	7.50361	8.74061	0.306722	0.0266222	4.93858	3.04932	6.0672	7.01556
Dnaja1	41.8105	35.9323	45.4665	38.5657	12.5051	46.9307	30.08	29.4526	30.177	49.0528
Dnaja2	60.2011	89.637	44.1659	42.3912	55.702	78.4645	43.8241	74.0358	31.4755	37.2628
Dnaja3	6.71725	2.59528	3.40977	7.21613	4.77749	10.7853	0.683722	2.86746	5.99807	14.9064
Dnaja4	3.17862	0.381565	12.5911	1.38325	1.05939	14.8642	7.79772	6.09476	14.4914	21.2071
Dnajb1	646.168	161.675	52.0213	52.4206	37.0159	76.8873	43.2636	58.7885	93.1701	74.5046
Dnajb11	13.2829	87.5677	40.3124	29.1197	23.9364	65.6822	27.4509	40.7695	49.2814	74.4209
Dnajb12	4.74066	11.0591	14.092	9.99725	8.42457	3.25232	11.048	13.0896	5.06532	6.75502
Dnajb14	9.93821	10.3074	8.73081	16.6336	4.66705	11.1814	11.266	10.7401	24.436	16.2271
Dnajb4	48.8007	66.6117	50.095	51.2566	11.6826	22.7459	29.4329	49.1804	17.3173	35.7258
Dnajb6	31.8501	31.4813	24.2295	23.4694	19.7039	48.9902	41.5115	31.7643	23.7953	19.2324
Dnajb9	29.2768	111.738	32.3459	19.4338	0.890135	13.9567	3.17026	13.1197	65.9228	72.5287
Dnajc1	3.1873	1.76713	3.8926	4.02429	4.09532	6.85543	1.26384	1.4141	6.7309	3.57357
Dnajc10	21.3619	16.4107	9.3897	6.36115	3.07141	8.06509	13.076	12.4134	14.2147	13.6437
Dnajc11	1.47607	0.269764	4.39007	3.23322	14.3734	6.2311	1.07051	5.19353	2.04854	0.404528
Dnajc13	17.3669	24.6764	27.2225	14.9322	5.6107	24.1597	12.0111	11.1273	9.9626	23.2186
Dnajc16	2.6588	5.18644	5.88776	3.38433	1.26681	6.62583	2.10189	2.8216	2.25199	1.02601
Dnajc18	1.45105	11.6845	22.825	19.9306	21.4248	57.7037	12.0104	16.5338	21.9095	19.6304
Dnajc2	3.65039	15.3901	14.9077	9.1233	0.212971	6.11241	3.23035	1.65898	8.3368	3.37209
Dnajc21	1.19132	10.5278	4.28539	2.52001	4.60744	9.12296	4.86833	2.21614	3.32877	0.22606
Dnajc3	42.9359	65.9106	22.2081	19.5624	14.5074	31.6487	20.1153	10.6582	38.3359	43.1555
Dnajc5	17.4597	14.4661	26.7174	15.0875	3.67383	19.1672	22.1701	9.83123	15.5293	12.5803
Dnajc5b	0	0	0.129734	7.57715	73.2454	0.0787601	0	0	266.068	185.366
Dnajc6	11.4094	2.52947	4.34722	9.38561	18.0448	71.5143	37.0529	36.7329	24.6767	29.632
Dnajc7	9.49141	8.9045	11.5988	8.38049	16.4961	14.5894	11.7993	11.9372	8.96432	16.9507
Dnajc8	27.334	22.5852	25.5284	20.7259	12.0308	18.7451	9.73026	22.5557	27.0958	12.5388
Dnajc9	24.1029	14.6212	26.0375	20.5708	1.57601	33.4988	32.6087	24.5447	43.6828	18.3672
Dnalc1	3.45487	3.0123	6.38418	16.3076	0.537359	7.19244	3.74538	11.0048	5.6653	3.08454
Dnase1	49.6522	16.2359	46.6924	5.11501	7.53857	8.68405	2.73056	2.11488	0.930922	0.103784
Dnase2a	0.506113	7.70238	2.75812	1.36077	1.58002	7.0565	0.527677	1.19689	0.928404	1.45467
Dner	0.0361232	0	14.8786	20.872	64.7341	92.6167	17.0016	19.3911	21.5824	37.0761
Dnhd1	0.104036	0.00302143	1.04856	2.27335	0.00685286	3.24841	0.679149	4.05521	2.2334	3.02483
Dnm1	1.33078	1.10803	6.62646	4.78483	8.81631	16.9963	13.7337	24.2614	136.159	127.274
Dnm1l	35.8947	41.5802	57.3852	45.0469	33.4362	88.556	52.4146	85.0358	52.0645	69.6511
Dnm2	12.0214	4.74615	26.573	40.6343	32.1733	27.3186	11.4302	15.2389	7.49746	5.80815
Dnm3	0.0175222	0.0883421	3.98325	7.52712	79.9071	73.4036	28.1926	38.3266	1.36822	1.83318
Dnm3os	0.00330795	0.0119127	0.844694	0.163712	34.1318	18.8612	7.99405	9.31194	0.322876	1.37725
Dnmbp	9.8158	17.7516	9.63344	2.75474	8.50269	10.1486	2.07427	2.70422	9.07868	29.801
Dnmt1	14.2486	11.8773	11.3875	6.11477	16.6026	8.72162	9.55257	13.252	8.48037	6.42031
Dnmt3a	3.49683	3.05601	1.03381	0.970975	1.90819	9.70914	21.853	19.5094	5.63283	4.58071
Dnttip2	14.0575	30.6422	37.302	18.6497	1.20441	29.7766	21.6468	11.2128	33.0821	38.6133
Dock1	8.08299	3.43395	8.31832	10.4346	4.50788	2.3089	4.14031	6.08706	5.52107	4.1835
Dock10	0.0130507	0.0469988	3.9557	0.573224	4.62364	15.5807	11.9338	18.6569	4.13029	0.0298551
Dock3	0.012714	0.0915725	4.09874	10.0002	0.0556323	0.0721081	0.26324	0.932266	0.846114	6.83356
Dock4	0.990738	0.0116598	4.2615	0.220324	0.0264453	2.55243	37.0081	17.6572	7.38816	11.1347
Dock7	30.1778	14.8212	31.238	16.3778	3.56351	2.95705	13.6594	8.95049	8.37816	12.1836
Dock8	1.93081	12.782	13.6357	3.27385	0.514261	0.292018	1.20767	2.33398	0.0943535	1.04983
Dock9	8.35219	26.5511	26.1799	13.6113	6.31466	16.756	62.0103	79.8053	4.75574	9.57124
Donson	1.36957	3.44917	6.35896	3.77832	2.89111	25.682	19.3528	27.7568	7.45851	8.05845
Dopey1	4.79522	1.11834	10.3035	3.97029	0.83978	13.1221	5.98	7.80821	3.19823	7.53069
Dopey2	4.70501	4.4426	4.59354	8.35042	7.24225	12.061	7.61142	5.93432	0.790216	5.39258
Dot1l	12.3603	8.57301	10.4841	5.22425	7.54664	4.60861	13.3214	6.99967	9.66713	2.78603
Dpf2	12.8202	3.99509	11.5657	18.8617	7.83382	18.0899	17.1546	10.3099	19.0312	9.85593
Dpf3	14.6634	3.45585	4.34292	14.4532	0.772967	11.4501	2.73778	2.82284	0.38303	2.17754
Dph3	16.6426	11.769	10.1998	4.38113	18.89	7.34976	3.24713	2.54405	0.643677	2.07011
Dpp10	0.122973	0.028882	13.4975	3.03639	0.0436711	0.0707557	5.44731	17.3665	0.197677	0.0489246
Dpp3	8.73855	0.316808	14.286	20.8376	62.6333	36.5517	8.79383	6.06238	4.82815	27.0714
Dpp4	134.119	67.9671	57.7191	9.20182	0	0.203999	7.78839	1.28702	4.2964	6.44339
Dpp8	49.2518	21.9381	49.3052	22.2196	34.0088	56.6751	38.9908	33.0789	23.3658	27.3321
Dpp9	11.355	0.935861	1.36375	1.08963	3.25762	3.1661	13.8256	2.10347	5.71141	5.63663
Dpy19l3	3.79075	3.2924	5.87673	7.98923	0.853146	3.96263	7.00031	6.98395	5.92889	5.67381
Dpy19l4	10.4209	7.69449	17.642	7.69036	3.9663	4.19232	4.23315	5.47824	5.38125	5.65304
Dpy30	39.0419	18.8597	34.0421	49.8709	103.09	49.9358	90.8243	93.0712	20.3478	35.4378
Dpysl2	114.052	345.598	153.855	95.6274	64.4397	133.941	104.877	101.612	274.055	316.622
Dpysl3	0.305579	1.01002	29.6775	17.3659	0.034191	0.474824	5.77031	12.5671	5.57775	2.80897
Dpysl4	20.6717	34.2859	18.8278	18.5966	0	0.265175	7.21403	5.03878	1.38075	3.04832
Dpysl5	0.076381	4.83429	16.6736	37.8911	14.8482	15.2413	0.180402	0.806558	0.0395354	0.151433
Dram2	32.5072	27.3479	8.75216	4.3064	35.8595	26.1797	14.3872	10.5239	34.1048	42.508
Drap1	38.9239	31.5989	4.50321	6.35535	0.0922774	6.89158	2.81388	2.85914	14.3687	1.79189
Drg1	9.4366	16.3776	2.17151	2.71961	0.58814	12.5382	3.75942	5.65332	9.3822	13.2241
Drg2	0.241397	1.92991	4.43017	5.28052	0.492928	14.0743	4.51972	3.61388	15.508	12.2668
Drosha	8.63574	4.5519	8.42274	20.4452	11.2626	8.89824	6.9652	5.70657	19.915	13.3454
Dscaml1	0.0286695	0.00645286	5.77334	9.20933	8.08617	66.3951	20.7334	8.8427	3.11631	5.80973
Dsg2	3.92366	11.8455	9.31123	0.388525	0.00647698	0	0.490362	0	1.14927	0.285408
Dsp	6.38402	23.6282	14.3113	1.19003	0	0	0.00585038	0.0145682	0.539957	2.66362
Dst	6.70084	13.9746	26.6791	36.1339	153.522	186.792	33.7524	30.6308	41.8861	47.5803
Dstn	160.523	149.302	92.8215	144.903	23.9595	9.08049	42.6671	58.2593	43.2086	34.8263
Dstyk	15.8995	13.904	11.9975	5.7171	2.90194	13.185	18.8729	11.8697	12.1668	12.7661
Dtd1	5.16038	30.1635	2.12875	24.3668	1.68416	18.6055	5.80329	15.6725	29.9989	37.5482
Dtna	16.7598	6.82558	101.796	109.917	51.1214	68.4544	34.2414	42.3756	91.5546	101.909
Dtnb	2.88663	7.086	3.3734	3.75397	19.228	8.60142	2.73545	1.59887	2.03958	0.620575
Dtx3	12.7354	1.1016	6.287	11.1145	130.381	6.97814	15.3582	15.074	19.6183	52.965
Dusp1	447.66	188.065	141.291	36.2375	6.75104	2.5185	17.559	4.05527	45.3418	90.7878
Dusp10	0.827627	0.0310467	16.7165	21.2691	19.4701	16.9014	9.25541	8.78095	10.9391	14.5021
Dusp11	25.1337	44.2795	36.3347	22.1217	14.9389	35.0477	71.6092	45.4485	13.1193	24.8489
Dusp14	2.73715	25.2498	11.1409	16.4658	7.48897	28.0143	28.8353	31.0355	25.9426	15.4637
Dusp16	14.3961	10.0392	19.934	7.49609	8.92178	18.8004	3.46189	2.6567	17.4638	30.5783
Dusp18	3.62355	7.12612	9.68538	29.0572	6.10434	12.1273	11.2206	14.4093	3.53345	11.7086
Dusp19	1.87575	1.94128	1.25558	5.58508	0.823321	31.7991	8.15854	5.8815	10.8238	19.1959
Dusp27	0	0	2.05862	0.137217	13.268	14.1462	2.93456	2.98226	6.76312	10.8447
Dusp8	9.10948	1.04636	9.08162	6.88366	4.91128	30.3641	3.08468	13.2048	0.875311	0.558006
Dvl3	7.62834	8.61736	17.3926	18.0221	7.10524	17.7308	17.793	10.4899	30.8121	12.1808
Dym	16.97	21.6062	29.8188	13.7495	57.129	38.0475	26.0363	8.35105	26.0955	19.5875
Dync1h1	16.4508	16.1227	34.2255	39.8229	13.1229	41.4292	35.1676	34.5576	37.7736	43.6588
Dync1i2	6.25229	14.8624	20.2065	11.0589	7.77405	7.39501	8.29687	12.8872	7.55543	17.6117
Dync1li1	3.0476	57.5473	22.8311	23.2319	5.11771	5.04134	34.5695	20.9846	13.4025	39.7665
Dync1li2	12.3287	26.4496	48.5575	29.0159	18.7367	30.8735	15.9097	13.0594	24.3019	33.5989
Dync2h1	3.53924	3.89791	17.5588	24.6957	2.83647	9.20354	14.4059	15.4222	12.2585	11.508
Dync2li1	6.39789	12.1265	30.9646	26.0268	0.768491	6.9651	34.7259	5.18936	7.32331	7.03855
Dynll1	18.2933	39.5399	24.4128	52.9965	4.41078	4.84612	18.5326	9.17699	13.5864	11.2497
Dynll2	85.0551	117.986	53.2502	40.3163	50.5548	121.265	98.7689	86.0083	130.978	112.38
Dynlrb1	137.261	115.224	190.962	98.0185	22.5034	28.9418	113.931	81.9911	76.0694	114.597
Dynlt3	96.8691	192.774	141.819	40.4463	4.11616	44.5176	57.9931	50.7857	163.087	110.625
Dyrk1a	7.07962	13.4912	15.0668	9.01478	7.13417	20.0311	21.9729	6.96253	15.5381	18.523
Dyrk1b	3.90219	0.893626	23.6164	11.0527	13.8897	15.7845	12.1918	13.1634	25.6019	31.1211
Dytn	0.0384224	0.0461227	15.4658	8.69956	371.139	423.649	78.7129	94.8068	38.216	38.8304
Dzip1l	0.0112676	0.0202887	1.80119	3.63861	6.46531	9.42596	3.35682	4.72918	4.18253	8.04213
Dzip3	2.07066	6.2349	4.6525	8.25396	0.0707653	2.72985	2.76868	5.79805	3.68153	9.90978
E030010A14Rik	99.7993	17.8953	14.0204	7.47273	0	4.77268	109.018	39.8102	0.0787657	6.48186
E130208F15Rik	0.0453989	0	3.45583	4.2315	53.0882	44.1724	20.6166	9.87113	6.37825	2.03095
E130307A14Rik	8.29621	2.63189	0.678561	0.704299	8.20411	1.80516	0.721518	0.579253	4.17117	0.784123
E130308A19Rik	2.09313	2.41406	22.6678	23.7244	6.56185	16.6653	25.6333	19.4875	8.52411	17.7964
E230025N22Rik	0	0.0234236	22.6044	3.07416	94.6717	50.6616	28.1829	4.38183	95.864	114.671
E2f3	6.87091	6.5307	16.0473	4.85971	8.17685	5.2227	5.15058	2.66164	17.224	18.6798
E2f4	2.92271	14.4606	10.3588	13.1289	9.14035	18.1692	17.3566	21.61	11.1368	42.5458
E2f5	51.0705	88.3116	24.5127	10.3766	2.69597	25.8108	27.1724	7.86123	36.9427	32.6511
E330009J07Rik	0.398043	0.565834	23.2973	23.799	1.75392	4.68005	5.69771	7.86875	9.42884	4.2866
E430025E21Rik	13.8052	47.7993	31.6287	14.0818	21.3028	11.7585	9.95405	10.4221	7.61461	19.8512
E530011L22Rik	48.1387	4.37633	6.34785	0.630524	0.0800473	3.80431	5.54121	0	0.347841	35.532
Eapp	6.41485	4.53323	7.57677	7.99521	18.0111	12.8853	8.67816	5.28026	20.5867	2.80547
Ebag9	10.7019	66.2197	23.2987	13.2202	7.23857	20.5178	20.0205	33.2806	15.1559	17.961
Ebf1	19.0562	20.7359	51.4147	34.5331	11.2362	21.6135	24.992	13.8911	19.9845	42.9148
Ebf3	11.6392	10.6305	32.3791	23.9727	0.171932	0.112361	15.4148	0.820921	2.60027	2.82502
Ebna1bp2	4.163	0.292396	5.56249	13.0412	9.11871	11.4844	9.73101	3.63077	3.83149	14.3976
Ecd	5.63112	0.015111	6.2198	8.40006	4.644	12.5654	26.335	8.00929	32.6408	11.0837
Ece1	35.2064	52.0868	40.4229	40.1801	0.0303123	0.570632	3.12361	2.43398	2.31974	11.8931
Ecel1	0.0824227	0.013492	31.0181	126.268	0.0153005	0.0141656	0.160885	0.0400625	0.0221624	0.0228548
Ech1	38.3966	34.5688	23.1463	17.1473	1.71159	12.5468	12.1791	10.5287	14.4677	8.31788
Echdc2	18.5997	0.020648	3.26146	9.20794	0.0234157	0.0216788	9.08542	7.63324	16.772	1.66139
Eci2	7.52163	13.2908	10.0354	9.1201	35.6943	10.6174	16.1285	10.8314	5.66561	8.19801
Edc3	3.0997	0.8787	12.5982	5.29428	2.18672	13.3345	0.936235	4.10702	5.09862	2.95628
Edc4	11.1829	0.566973	8.29006	3.31147	9.94656	8.32488	8.09769	10.2798	9.80718	5.12954
Edem2	6.92933	0.17727	10.0306	7.58019	5.41238	12.2839	3.33339	1.7006	22.0072	18.7795
Edem3	12.0449	16.0451	18.5404	18.1039	30.1375	16.8386	15.0154	18.5786	21.0533	36.9504
Edf1	23.6367	53.8912	73.7922	58.8346	15.8581	38.3987	99.0661	59.4093	36.2516	86.0048
Eea1	3.95056	10.0877	12.3261	12.9003	10.3469	33.947	10.7388	14.8541	6.33291	5.42894
Eed	7.67371	25.3781	12.7153	6.61243	1.88324	23.3368	7.40051	18.5546	13.6742	4.07532
Eef1a1	987.561	612.806	623.224	594.575	45.0667	123.064	475.404	428.727	236.564	309.106
Eef1b2	93.498	45.0399	68.3788	71.9309	21.298	35.7356	41.1205	65.0975	35.782	46.6776
Eef1d	25.9097	3.73163	14.2275	8.2096	4.17734	16.2519	17.3408	3.92336	10.2271	8.43054
Eef1g	79.695	62.5691	122.543	84.2767	13.7587	85.6581	59.8293	84.2121	102.629	112.019
Eef2	196.504	237.086	191.436	314.307	30.9072	135.599	271.971	190.413	191.092	71.9874
Eef2k	1.56635	0.342666	10.7203	15.3137	0.24661	3.33482	7.35109	6.66263	11.2034	11.5924
Efcab1	0.010329	0	24.467	33.8279	0	0	0.975831	0.0828389	0	0.0157526
Efha1	22.3768	23.1204	17.5827	3.58189	4.47423	7.55497	36.2845	8.4981	7.30353	17.2969
Efha2	3.93829	0.207215	13.494	13.6794	8.26818	7.21977	11.348	12.5224	11.7935	13.9885
Efhd1	227.772	118.666	100.204	7.20721	226.303	379.511	111.971	32.8277	386.419	329.528
Efhd2	19.1211	3.74841	1.92078	0.872177	81.6882	46.2895	35.9121	15.7532	32.627	38.0977
Efna5	10.1272	5.49284	42.1976	19.6441	0.385168	1.36491	13.1697	20.4833	4.31898	0.0396784
Efnb2	44.5996	65.9826	35.4177	21.9479	16.2108	25.7834	15.6821	16.6125	10.9713	33.4245
Efr3a	5.76907	12.0767	19.6671	18.8618	70.349	84.7331	91.6425	74.7639	74.4311	89.8313
Efr3b	1.03748	9.85264	0.0249481	0.168508	0.057257	0.348351	1.31593	0	9.38949	0.372651
Efs	5.48597	0.0396712	24.1961	10.6402	0	0	0.023653	2.61118	0.0108609	0
Eftud1	0.834825	2.66281	7.06869	11.0151	5.84466	18.488	14.3784	20.1178	7.1078	7.34804
Eftud2	3.21453	1.17	7.08855	16.6548	7.76324	8.51622	5.53038	4.50971	4.05167	3.01101
Egf	36.6115	35.4584	28.605	11.8602	3.23436	7.58458	4.54245	1.24541	4.19048	11.1587
Egfl6	16.5655	33.5828	4.06727	0.251998	0	0.0183356	2.16577	0.025928	10.4132	3.34285
Egfr	53.076	40.155	16.1037	1.58428	0.00472821	0	5.69015	1.80133	4.65027	7.15448
Egln1	4.56613	15.5436	14.6219	23.4842	12.6757	6.44604	10.7333	5.36541	45.7577	26.5577
Egln2	10.6775	38.6377	16.8585	13.7787	13.9808	35.5733	8.18505	18.8043	32.5649	30.6968
Egr1	617.081	216.006	142.681	164.945	1.34954	0.353823	29.8252	18.0433	42.6765	294.278
Egr2	13.8922	0.013897	1.07352	15.1353	4.1921	0.0729539	0.0165715	2.20768	0.0913107	34.911
Ehbp1	3.91842	4.24328	1.85012	8.21281	2.21373	3.67352	0.779205	5.26833	27.0994	17.4023
Ehd3	138.225	30.3883	22.5639	14.3522	3.7331	0.515041	1.42391	1.26496	20.9189	11.7101
Ehd4	4.55525	4.53718	3.98113	0.283422	9.3819	13.5363	9.90728	11.9852	6.68827	14.8724
Ehmt1	3.19202	4.64587	8.08832	8.79258	10.8533	6.63383	12.2077	9.56798	2.33305	4.73879
Ehmt2	7.09027	1.75502	10.7124	12.1598	9.35618	14.0004	7.71453	5.39008	7.63108	7.01695
Ei24	46.1306	53.794	34.8119	36.6317	1.09532	25.418	7.64903	23.4425	26.4885	24.7018
Eid1	83.1428	113.992	155.479	200.903	10.039	65.9105	75.6071	42.9528	47.2704	120.768
Eif1	227.254	157.557	96.5115	66.6431	18.276	49.6977	60.7922	60.2512	80.7112	61.8811
Eif1a	3.98073	55.7183	4.04697	26.3278	0.334814	9.4716	3.38368	4.04243	11.1948	4.70948
Eif1ax	18.3568	18.392	26.0439	12.4467	0.538974	8.85012	14.6923	19.6908	19.4289	10.6559
Eif1b	95.8643	82.1364	31.0521	49.2554	42.6311	66.4484	40.1907	38.2275	57.6054	38.0331
Eif2a	2.76057	2.74008	9.4331	4.37551	8.00036	5.55115	14.2708	3.81602	3.11897	15.8532
Eif2ak1	15.5735	6.44882	5.69874	4.10528	6.36015	8.72774	10.8304	1.71721	4.23722	0.648391
Eif2ak2	10.9354	13.0131	8.24182	5.93362	0.492261	1.22179	3.60128	4.53866	6.62207	6.61774
Eif2ak4	3.17181	2.32374	4.11732	5.86913	23.9396	5.81685	3.70341	2.67916	2.75619	5.48616
Eif2b5	4.01268	4.48822	7.17677	4.9344	0.0500639	14.6158	3.38667	11.623	12.0136	10.3698
Eif2c1	14.4294	5.83243	4.69924	12.4134	4.29663	6.34058	4.81571	3.00006	9.34952	12.6075
Eif2c2	7.17806	11.2614	12.4125	16.785	3.9295	23.1087	18.1747	17.98	12.7995	26.0519
Eif2c3	2.20141	4.46259	6.25242	8.94265	5.16418	13.1197	4.53476	8.74938	4.71374	6.56501
Eif2c4	3.22924	0.299466	0.726509	1.15318	1.92444	2.12231	6.41289	2.10263	8.64946	7.31329
Eif2d	3.20612	2.7103	5.42973	5.38447	2.88467	6.27648	7.46851	4.80396	4.13628	3.51117
Eif2s1	14.0639	9.4444	18.692	10.0726	7.54913	11.3283	19.4893	15.3396	16.9147	8.49251
Eif2s2	11.2317	17.952	28.6693	23.297	12.2087	13.7105	10.1199	13.9181	8.75014	9.58006
Eif2s3x	20.3502	27.3397	31.4359	25.0423	1.05361	16.6999	35.5261	20.985	29.7597	24.8663
Eif2s3y	0.0125902	23.339	0.0261378	15.6086	18.2148	0.0476039	0	0.0336579	33.8129	22.3405
Eif3a	41.1469	50.3695	86.6639	74.6498	32.7766	66.917	52.9428	71.667	117.349	72.8596
Eif3b	4.48872	2.83205	12.1254	18.6071	7.16308	18.0076	17.5589	21.2832	18.1376	26.2372
Eif3c	75.7108	84.1741	23.3039	42.442	12.2409	20.9634	31.4753	33.632	37.8156	40.8144
Eif3e	56.6884	45.5979	107.477	128.843	26.55	57.8803	68.2771	70.1093	18.4483	10.4337
Eif3f	89.9701	51.8119	73.9179	53.0769	17.7456	58.1886	50.5835	38.1224	91.5072	93.7987
Eif3g	15.2717	107.095	21.4741	31.7535	8.96679	38.2339	25.2216	56.544	41.454	27.6065
Eif3h	126.983	97.572	57.6604	68.7539	73.126	42.6154	72.1513	70.2212	37.4533	34.1545
Eif3i	31.2268	20.8685	31.5169	19.9227	0.969196	9.05341	16.8915	25.4151	10.4137	12.7269
[truncated: 5,237 more rows]

## Sheet: CPM_TMM_normalized
gene	SCs_11	SCs_12	rHCs_13	rHCs_16	OHC_387	OHC_391	P7OHC_14	P7OHC_15	IHC_389	IHC_395
0610007C21Rik	28.2742	30.2281	46.1246	21.1264	0.084121	26.9262	7.92661	8.75481	12.7156	39.4719
0610007L01Rik	86.0701	56.173	56.4489	26.5671	194.488	65.1852	41.0768	21.5079	116.726	56.3727
0610007P08Rik	66.6939	109.638	20.2662	57.4753	288.535	53.6768	41.4732	41.2234	31.789	41.2278
0610007P14Rik	5.84889	66.4623	7.64761	36.7541	3.28072	12.1673	44.3041	12.4773	12.1084	1.64619
0610009B22Rik	50.8936	69.1701	24.6635	30.0978	2.35539	65.1413	83.2011	38.5349	39.7541	40.423
0610009D07Rik	42.6331	50.856	64.6701	28.4482	2.27127	27.7169	95.6006	60.3875	23.1452	32.7408
0610009O20Rik	54.4418	8.3201	13.7657	33.4549	268.851	37.7319	74.0289	18.4747	3.28605	24.1807
0610010O12Rik	112.82	93.6873	66.582	31.2265	40.3781	31.9337	26.9788	48.048	55.6485	69.1764
0610011F06Rik	26.0844	53.5637	21.7001	24.9465	3.11248	12.9141	44.5023	16.6135	43.4687	47.3736
0610030E20Rik	75.7306	27.668	20.5052	14.528	191.207	58.5086	76.6617	43.0847	36.6466	115.855
0610031J06Rik	692.081	384.891	166.718	104.937	138.631	47.4394	116.606	48.2548	186.34	259.402
0610037L13Rik	195.647	64.3454	16.5858	62.6266	8.66446	34.4814	114.992	119.465	58.7203	56.6654
0610037P05Rik	57.685	9.69858	11.328	35.4228	98.8422	32.1094	39.8312	60.1117	48.4335	20.3396
0910001L09Rik	81.524	74.1917	8.07779	27.0591	0.84121	21.6113	4.30302	10.2714	6.64353	6.8774
1110003E01Rik	145.335	233.603	76.5717	36.6962	134.93	131.82	32.6407	42.0506	127.406	103.271
1110004F10Rik	64.116	94.5242	42.9222	96.3709	0.168242	23.2804	39.5764	71.624	132.085	139.304
1110007C09Rik	21.0116	15.8033	12.4274	29.8663	45.173	65.2731	65.9324	68.7287	34.5035	7.2798
1110008P14Rik	25.7795	37.022	40.3411	47.4909	6.30908	14.3197	31.9329	48.7374	31.4318	24.2538
1110012J17Rik	3.18778	86.401	9.27273	12.8784	87.9065	29.8253	24.4026	20.6117	8.42943	40.423
1110018G07Rik	46.5693	12.7509	33.0759	38.8957	107.254	43.0029	20.864	17.7854	36.8609	20.1566
1110018J18Rik	78.2808	26.4865	9.60731	11.9523	57.3705	59.5628	16.929	4.82548	18.3233	48.4711
1110028C15Rik	1.66319	69.0716	48.3233	102.825	207.695	86.7526	55.9675	63.9032	129.728	94.5277
1110031I02Rik	47.8722	21.8587	49.9962	1.939	16.3195	7.55516	11.6634	5.03229	14.43	6.21893
1110032A03Rik	43.0212	82.3641	184.212	100.857	239.493	57.6301	98.9694	39.1554	36.6823	211.48
1110034B05Rik	23.3678	7.08932	4.54077	14.6727	0.672968	5.886	1.07575	53.9765	12.7513	115.562
1110037F02Rik	54.4418	43.0774	54.0112	50.356	88.4112	82.2722	76.6617	52.7356	59.1846	35.5942
1110038B12Rik	7.34576	10.8309	77.3842	37.304	44.3318	1.93272	24.9971	7.03142	1.7859	7.93828
1110038D17Rik	67.4424	2.56003	1.24274	8.97147	5.88847	49.0207	3.99161	21.0253	66.6497	11.5965
1110051M20Rik	14.6361	24.7634	4.25398	16.1486	6.72968	12.343	8.15309	28.2635	36.9323	55.2387
1110054O05Rik	26.9437	12.0617	10.2287	28.1878	224.183	49.9871	1.8118	39.6379	41.3614	12.6573
1110057K04Rik	25.8072	67.25	40.4367	9.60815	14.9735	10.3664	15.6834	15.9241	54.5056	2.41441
1110059E24Rik	68.0245	16.2463	49.2315	18.9848	166.728	11.8159	8.8042	19.0262	24.7525	13.389
1110067D22Rik	0.0831595	5.36622	2.38988	0.0578805	155.287	262.322	134.158	135.045	34.2178	78.578
1190002N15Rik	562.546	537.459	189.613	83.3768	6.56144	8.52152	9.51193	4.96336	92.8666	109.197
1190003J15Rik	0.692996	6.84316	7.69541	1.56277	0	14.2318	47.8994	49.5646	0	0.0365819
1190005F20Rik	50.561	39.7789	12.2362	56.173	0.757089	59.5189	24.8273	37.5009	111.976	10.2795
1200011I18Rik	33.6796	24.2218	60.8941	59.2117	0.252363	20.4692	17.3819	28.815	65.7924	48.2516
1200014J11Rik	16.8814	0.73847	12.1884	53.742	36.845	51.4805	22.6192	51.8395	34.2178	24.6196
1200016B10Rik	99.4033	42.979	41.5839	43.6997	340.354	46.0338	34.962	34.6056	28.6458	30.6191
1300001I01Rik	72.4042	86.5487	16.9681	35.5675	172.785	116.973	86.2019	70.3142	106.082	23.0832
1300002E11Rik	54.9962	18.1664	49.9484	21.7341	161.849	229.29	237.459	146.695	144.479	59.0066
1300010F03Rik	81.2468	71.1885	164.041	195.202	262.794	167.136	209.885	154.622	108.654	170.179
1300014I06Rik	78.3917	78.1302	24.8547	14.7016	471.835	217.694	125.778	48.3927	359.358	522.463
1300018I17Rik	38.1148	15.2125	24.5679	19.8819	32.9754	35.887	84.107	34.6746	124.87	17.9617
1500003O03Rik	54.1923	29.9327	35.657	53.1343	2.27127	33.5151	106.188	35.8465	65.2566	33.8017
1500011K16Rik	64.0051	35.8404	18.5932	28.8823	58.7165	14.144	17.4669	34.1231	28.7886	158.546
1500012F01Rik	67.0266	39.7297	46.507	28.8245	0.252363	4.04113	22.6192	30.7452	1.21441	8.63333
1500031L02Rik	32.9866	46.5729	9.98969	21.8209	0.420605	12.2552	34.1694	19.6466	60.2204	20.4127
1500032L24Rik	66.4999	44.4559	86.657	51.8898	9.42155	33.4711	70.2354	86.3762	43.683	77.2976
1520402A15Rik	22.0927	50.2652	8.60356	42.6868	0	21.0842	9.31377	0.482548	4.42902	5.59703
1600012F09Rik	26.6388	9.79704	47.702	56.9833	27.1711	28.9907	54.7502	44.2566	45.7904	91.784
1600012H06Rik	39.085	43.4221	39.7676	70.4694	30.9565	62.9011	33.2635	32.4686	24.2168	40.7523
1600021P15Rik	51.2263	66.1669	35.6092	21.8499	0.588847	16.0767	1.16068	45.7042	2.57169	6.8774
1700020I14Rik	279.582	160.051	271.92	277.016	614.168	314.637	405.106	310.072	351.036	282.559
1700021K19Rik	43.5479	81.7733	14.9606	43.0052	44.7524	54.5553	18.9106	31.9861	25.0025	64.4939
1700025G04Rik	33.3747	9.1078	9.89409	61.99	561.676	185.014	236.071	136.837	28.6815	26.1195
1700028K03Rik	63.0904	0	2.82006	22.4576	31.4613	23.9393	87.0512	7.65184	16.3231	20.4859
1700040I03Rik	10.5335	0	20.6963	22.5444	31.2089	20.3374	41.4449	39.7068	20.3592	28.7534
1700047I17Rik2	47.1514	173.097	90.3374	18.9848	8.74859	11.5963	44.1909	72.2444	56.7201	21.4736
1700052N19Rik	27.9693	2.70772	45.7423	7.20612	19.9367	35.4478	5.63356	19.1641	11.8226	2.12175
1700071M16Rik	7.76156	2.06772	0.0955951	0	0.084121	4.70001	74.0006	50.8055	3.92897	4.20692
1700081L11Rik	79.0847	104.666	54.8716	118.858	250.933	88.6414	82.0404	69.7627	100.867	106.27
1700106N22Rik	0.748436	50.216	76.9541	8.01644	23.1333	8.87292	7.21888	20.0602	4.3933	0.0365819
1700123O20Rik	34.2617	17.3787	69.641	29.4901	0.084121	6.2374	52.5421	34.6746	25.9669	22.4979
1810006K21Rik	74.2337	38.7943	27.388	21.792	2.94424	10.1468	37.34	22.404	18.7876	7.20664
1810012P15Rik	38.3365	3.24927	31.6898	76.3154	36.2562	35.9749	49.2016	43.2915	12.3227	11.6696
1810013D10Rik	6.76364	87.5333	29.1087	45.9281	5.29962	32.9879	48.6354	53.9765	32.1104	137.731
1810013L24Rik	111.24	91.9642	45.6945	112.462	33.0596	39.2253	86.117	48.3927	73.5075	98.2225
1810020D17Rik	92.8615	55.5822	21.9391	33.1076	0.672968	19.6346	6.39791	14.7522	12.5727	6.40184
1810026J23Rik	12.3908	24.9111	21.2699	55.7389	2.10303	31.3188	20.7507	46.1178	9.92958	21.4736
1810030N24Rik	2.60566	53.1206	1.14714	23.0943	0.84121	9.40003	7.8983	11.2365	4.92907	45.1055
1810030O07Rik	36.8119	43.0282	40.4845	31.4291	158.568	42.1244	77.3977	36.5358	29.8959	153.607
1810031K17Rik	48.7315	26.9296	41.9185	12.589	1.17769	43.1786	13.0789	31.5035	68.0784	52.8243
1810033B17Rik	0	0	3.15464	0	62.8384	44.0132	0.651114	0	0	0
1810035L17Rik	47.5672	15.9017	29.2999	23.0364	0.252363	18.844	10.7859	25.2304	36.9323	3.58503
1810037I17Rik	92.3902	136.962	30.686	45.8413	30.1153	55.346	71.8208	84.7906	12.8227	11.5233
1810041L15Rik	0.277198	0.246157	259.589	324.622	32.4707	19.5907	8.43618	42.2575	19.752	70.1641
1810043G02Rik	4.29658	3.00311	5.68791	16.9011	71.6711	23.4561	50.5321	98.2331	20.1449	1.17062
1810046J19Rik	59.2927	62.5238	10.6111	31.0529	10.6834	25.2571	26.5825	21.7836	78.8652	100.088
1810048J11Rik	14.4975	14.7694	13.0965	37.8828	33.4802	34.3057	32.4425	69.2112	32.5747	23.0832
1810058I24Rik	27.7753	59.9638	6.97844	57.8226	4.54253	7.95049	115.672	81.5507	19.0377	25.022
1810074P20Rik	44.324	31.9019	50.761	36.6673	62.4178	94.5274	76.8315	50.6676	183.947	97.3811
2010011I20Rik	33.3192	63.5577	120.402	99.757	1.76654	12.7384	6.90747	15.6484	28.1814	31.497
2010106G01Rik	66.2227	89.9949	63.7141	3.90693	141.912	7.20376	3.17064	19.7845	32.7176	45.6177
2010107E04Rik	174.829	214.747	170.111	116.687	13.88	104.235	202.723	286.22	81.5797	94.6009
2010111I01Rik	33.6519	35.3973	37.9991	44.8284	95.7297	67.7329	52.0042	56.5271	37.361	28.2047
2010300C02Rik	9.59106	23.3357	49.8051	87.5731	54.8469	32.6805	110.973	66.1091	181.733	147.352
2010321M09Rik	6.79136	8.22164	32.6457	13.9492	47.0236	59.7824	39.35	38.2592	5.53628	12.072
2210009G21Rik	0.277198	0.689239	42.3964	27.4932	14.0482	23.4561	41.3599	7.51397	28.11	28.1315
2210011C24Rik	0.0277198	0	14.1481	5.84593	8.4121	23.6758	17.5235	6.75568	47.1119	34.8626
2210013O21Rik	5.48853	80.8871	25.1415	39.3008	41.3875	25.1253	65.621	16.1309	21.7165	24.2904
2210016L21Rik	2.82742	10.7324	27.1968	7.46658	0.084121	11.0253	38.076	19.7155	13.3942	47.9223
2210018M11Rik	116.673	47.4098	76.8107	50.5296	56.8658	93.1218	106.981	70.9346	64.828	11.5599
2210404J11Rik	41.0254	16.591	18.4021	15.6856	44.7524	64.2628	27.7998	26.5402	14.7515	11.3404
2310001A20Rik	65.7515	26.2895	15.7732	13.081	0.925331	42.4758	0.396331	42.74	15.3944	43.7154
2310003F16Rik	1.46915	12.2094	39.1462	5.26712	0.252363	16.0328	3.08572	6.411	4.92907	51.4708
2310003H01Rik	6.59732	9.74781	27.7226	19.6215	30.2836	90.1788	16.6459	8.34119	39.1111	82.6386
2310008H09Rik	36.313	74.2901	79.7263	40.169	1.93478	30.8795	23.525	29.7112	28.7529	44.0081
2310015A10Rik	91.3092	21.9572	33.5539	19.9109	112.133	42.959	7.84168	2.55061	14.43	46.7151
2310016M24Rik	121.718	59.3238	70.836	25.7279	3.28072	3.64581	38.5573	54.9416	11.5369	36.3259
2310021P13Rik	146.527	58.8807	67.06	121.26	197.096	97.5582	85.2111	164.273	154.266	201.383
2310030G06Rik	26.3338	51.3483	63.9053	86.3866	2.0189	0.878507	10.1347	9.78884	0.928666	10.7185
2310035C23Rik	65.2248	168.814	107.401	154.57	93.0378	160.723	125.524	111.813	317.282	199.628
2310036O22Rik	17.3803	62.9669	9.12933	48.1855	192.301	64.6581	71.6226	13.4424	20.5021	57.1044
2310044G17Rik	168.398	86.598	74.4686	26.7697	54.0057	61.0563	34.6506	40.3273	45.1832	34.0578
2310044H10Rik	81.5518	12.2586	10.6589	53.3368	13.5435	37.0291	52.6837	20.267	8.82233	7.42613
2310061I04Rik	56.1881	19.6433	33.8407	24.9175	36.6768	16.4281	26.0446	54.7348	20.9664	9.80396
2310067B10Rik	74.5941	13.9817	4.77976	32.8761	10.5992	24.115	14.9473	22.1972	35.0393	7.82853
2400003C14Rik	43.5756	50.856	39.0028	49.9798	72.3441	76.1666	37.9062	116.363	41.7185	70.2373
2410001C21Rik	13.9985	48.0498	8.46017	36.783	7.06617	17.4384	2.37798	1.58552	13.6085	35.2284
2410002F23Rik	46.7911	17.1817	45.7901	29.3164	38.8639	46.473	10.3329	24.4032	9.32238	41.5571
2410002O22Rik	13.2501	23.3357	115.527	77.6756	2.35539	60.5731	34.0844	29.0908	35.0036	64.3476
2410003K15Rik	26.3893	49.6744	13.7657	26.625	47.6125	47.9665	43.5114	34.4677	23.7881	27.5462
2410006H16Rik	79.5559	5.85853	11.3758	53.7131	0.084121	1.49346	23.7515	13.9939	1.03582	3.91427
2410018M08Rik	38.6692	13.4402	30.9728	78.7174	20.0208	57.059	49.1167	42.1196	50.148	54.0315
2410066E13Rik	5.01729	24.1234	78.5314	2.05476	32.2183	46.6487	39.2367	15.8552	10.251	3.21921
2410089E03Rik	16.9645	42.6344	88.5211	127.366	330.511	63.1647	29.9796	101.956	202.878	85.309
2410091C18Rik	23.7005	1.7231	12.0928	29.8374	87.2335	20.8645	5.03906	17.2339	58.6488	49.1295
2500003M10Rik	277.891	511.661	162.129	221.219	198.357	288.063	237.912	186.402	243.811	282.559
2510002D24Rik	0.249479	23.9264	21.5567	29.2296	34.5737	100.15	66.4703	37.0873	82.3655	58.2384
2510003E04Rik	85.2108	45.3421	33.3149	58.8065	4.20605	45.4188	78.247	34.1231	65.0066	60.6528
2510006D16Rik	59.6531	134.5	45.0731	49.2563	176.991	91.4087	51.3531	56.3892	110.333	93.2839
2510009E07Rik	4.40745	0.246157	54.7282	19.361	46.9395	61.803	142.651	110.159	12.6441	25.7537
2510039O18Rik	23.4787	24.9111	34.223	46.1597	110.871	43.3983	60.1573	46.3936	54.827	21.8028
2510049J12Rik	14.9133	0.886164	28.5829	84.5344	971.598	510.193	248.896	138.147	98.1886	59.8114
2610001J05Rik	67.7196	41.8467	23.851	33.7443	0.336484	25.4767	12.1447	5.17016	27.6457	34.8626
2610002J02Rik	8.48227	4.38159	2.58107	24.6281	65.2779	22.8412	43.8795	13.0288	59.7561	13.6451
2610002M06Rik	54.5526	94.5242	50.4264	73.0162	11.6928	77.8357	34.9054	13.0288	76.4006	89.8452
2610005L07Rik	117.837	127.952	176.516	146.409	352.635	420.41	91.8354	129.599	204.485	160.265
2610008E11Rik	39.5562	77.0471	20.314	26.162	48.7902	16.8673	48.4656	62.2487	37.5395	19.864
2610015P09Rik	15.6894	55.6314	47.7498	46.2175	17.5813	52.6226	47.3332	28.815	15.9302	7.2798
2610019F03Rik	61.843	121.06	51.239	8.07432	148.389	164.94	6.82255	7.30716	332.32	125.622
2610020H08Rik	128.426	139.325	53.9634	3.47283	1.26182	18.6683	23.7515	5.2391	13.3942	34.4236
2610021A01Rik	20.6513	69.3177	12.3318	38.3747	247.989	17.9215	26.9788	29.5733	12.4298	8.04802
2610034M16Rik	0.0831595	0	0.334583	0.0289402	109.946	26.9262	49.6829	23.9895	49.1121	27.034
2610101N10Rik	141.454	265.357	83.3111	118.394	331.353	290.962	211.641	180.818	162.552	208.81
2610203C20Rik	150.768	434.024	117.2	11.5761	0.420605	0.966358	0.084928	7.03142	177.804	24.1075
2610301B20Rik	18.4614	8.07394	30.3036	53.0185	15.2259	43.8375	58.204	45.7042	11.2869	58.3482
2610507B11Rik	203.464	282.883	213.034	194.189	272.973	156.418	207.762	97.8884	109.868	91.2719
2700007P21Rik	22.2036	157.639	93.3486	43.092	17.0766	15.9888	56.8451	80.3098	11.0011	20.998
2700029M09Rik	21.1225	33.8712	64.3833	60.7166	53.4168	45.2431	44.757	58.1126	48.5764	65.5548
2700049A03Rik	17.1586	4.03697	21.8913	27.8984	114.825	52.4908	52.4855	32.6754	36.468	24.4367
2700050L05Rik	23.9777	44.4067	43.5914	68.7041	237.726	78.3189	47.5597	46.6693	47.5048	63.5428
2700060E02Rik	116.229	52.5791	37.6645	92.2325	61.4925	37.073	113.294	88.0306	44.4331	52.678
2700078E11Rik	43.6587	61.8838	84.3627	35.8859	9.75804	62.4619	93.5057	98.6467	35.5036	40.0938
2700081O15Rik	31.3234	59.9146	28.0094	18.6954	22.8809	53.2375	22.1379	13.7871	9.28666	0.76822
2700089E24Rik	183.921	312.964	133.403	58.1409	39.9575	46.473	162.439	119.052	131.978	120.94
2700097O09Rik	41.1917	9.50165	19.4058	50.4428	20.9461	11.1131	13.7017	4.68761	37.7538	15.1449
2810002D19Rik	3.52042	0	12.045	16.3802	80.4197	68.1722	4.30302	29.5733	24.3239	39.8011
2810011L19Rik	0.498957	0.640008	79.2005	18.8111	256.064	357.728	559.619	574.577	478.799	349.723
2810046L04Rik	63.3121	116.678	28.344	32.9629	24.9839	85.5227	43.7945	33.2269	55.4699	40.7523
2810403A07Rik	140.456	172.605	102.574	128.003	47.7807	109.506	135.347	179.094	153.266	107.258
2810407C02Rik	160.415	198.599	132.686	155.496	25.6569	67.8208	151.427	222.11	166.196	113.221
2810428I15Rik	100.096	9.35396	63.5707	13.544	87.57	14.4075	27.3468	20.8185	21.0736	13.9377
2810474O19Rik	95.8829	285.591	127.189	51.1084	5.38375	24.73	49.6262	44.1187	66.1853	146.255
2900026A02Rik	311.432	83.5456	258.107	249.407	62.8384	199.202	35.0753	19.5087	48.755	62.8477
2900064A13Rik	113.596	112.051	49.6139	30.011	20.3573	40.3674	52.5138	26.747	76.0435	69.9081
3110002H16Rik	1.27511	10.8801	16.7769	35.0756	38.1909	22.6216	11.0689	39.5	10.6797	24.8757
3110043O21Rik	17.907	0.295388	46.0768	29.1717	111.544	62.374	43.7662	81.2749	109.583	97.564
3110057O12Rik	5.90433	2.21541	62.3758	30.2136	15.7306	65.317	17.7499	12.9599	16.7517	78.1024
3830406C13Rik	41.1362	21.4156	29.0131	59.4143	197.18	108.759	65.6493	118.707	212.986	62.3722
4632411B12Rik	21.7324	122.635	19.9794	10.6211	6.30908	43.3543	12.2013	57.3543	64.078	16.9008
4632419I22Rik	4.62921	116.875	17.3027	5.09348	0.420605	2.41589	0.141547	1.58552	47.6477	1.53644
4632427E13Rik	58.8492	27.4711	53.4377	49.7193	45.5095	77.1769	14.7775	61.7662	132.871	116.66
4632428N05Rik	0.0277198	0	1.8641	16.2355	80.4197	43.574	1.67025	3.79145	14.9301	2.41441
4732418C07Rik	214.995	127.066	172.501	150.605	1072.8	1394.67	394.745	346.47	698	596.541
4833420G17Rik	7.124	50.856	5.97469	28.1588	10.9357	38.3029	22.5059	19.4398	23.0738	30.3264
4833439L19Rik	138.904	345.998	530.362	496.47	478.396	451.509	362.133	282.222	278.564	361.905
4921513D23Rik	166.236	249.061	80.6823	145.569	155.96	110.868	68.9615	60.1807	148.229	131.585
4922501C03Rik	100.096	118.401	104.246	116.89	2.43951	61.1441	40.3125	33.6405	81.7583	59.0066
4922501L14Rik	42.2173	1.67387	119.637	89.9173	61.6607	116.754	36.7455	80.3098	1.32156	1.90226
4930402H24Rik	86.3196	215.092	53.7245	74.5211	641.17	171.792	17.4385	50.3918	96.7241	129.573
4930412O13Rik	47.983	9.60011	9.36832	4.02269	12.3658	30.5281	8.8042	8.68587	47.0762	9.07232
4930426D05Rik	698.983	147.743	100.327	8.56631	63.0066	23.6318	0.792661	4.13613	44.2545	85.4188
4930427A07Rik	6.79136	0.935396	18.9278	6.97459	0.420605	30.3524	72.4719	41.0166	35.8608	82.7483
4930430F08Rik	5.12817	18.511	50.044	18.5217	2.27127	14.3636	41.1618	37.5009	8.46515	44.7763
4930452B06Rik	0.166319	0.196925	80.7301	134.601	0.084121	1.18598	10.616	8.41013	0.285743	0.804802
4930453N24Rik	48.6206	140.506	16.0122	41.8186	73.4376	49.5917	56.2223	31.2278	18.5376	25.3879
4930455F23Rik	22.2868	53.416	11.2324	36.0595	38.6115	43.0029	41.6996	80.172	168.696	30.7288
4930473A06Rik	10.2009	54.2037	47.0328	15.7435	1.68242	12.4309	1.61363	1.1719	1.32156	1.86568
4930506M07Rik	6.37556	20.5295	68.5417	113.764	4.96314	1.71309	1.41547	18.8194	68.0069	63.0672
4930523C07Rik	48.0662	84.1364	18.1153	1.85217	0.084121	0	23.1853	0.482548	14.2515	5.96285
4930565N06Rik	45.8486	41.3051	5.97469	48.9958	6.64556	19.986	0.651114	13.925	30.3602	192.896
4930593A02Rik	0	0	54.6804	58.8644	0.168242	0	11.3803	87.7549	50.4694	10.1332
4931406C07Rik	92.4179	104.42	54.4892	10.9683	9.5898	6.0617	32.1594	11.5812	8.75089	77.4439
4932411E22Rik	0.166319	0.0492314	50.5698	73.2766	256.653	214.575	184.294	95.7514	52.8982	41.5205
4932415G12Rik	6.79136	101.515	22.8472	7.09035	2.69187	3.95328	29.9513	6.75568	32.7533	89.6623
4932438A13Rik	396.643	235.769	404.989	304.393	469.059	333.174	415.553	369.494	310.424	391.683
4933403F05Rik	16.3547	43.7667	30.8294	59.9931	164.793	146.096	61.5162	88.8578	41.8257	30.5459
4933407C03Rik	3.71446	1.92002	23.0862	183.221	36.0879	20.7767	40.1143	64.3168	66.0782	120.611
4933407H18Rik	19.5979	38.8435	46.9372	68.3279	98.3375	123.694	70.3487	81.8954	41.5757	64.1647
4933407K13Rik	0.138599	13.5386	6.35707	5.87487	335.306	50.4263	58.9966	96.3718	28.6101	20.1566
4933411K20Rik	30.2701	30.9665	35.0834	61.6427	24.1427	28.0244	53.6179	63.2828	44.9689	49.788
4933421E11Rik	25.5023	44.5051	39.7676	8.30584	79.1579	16.1645	10.3046	19.0951	26.5384	32.0823
4933421O10Rik	1.82951	52.776	0.477976	11.9234	9.75804	3.99721	6.62438	3.58465	106.511	11.1209
4933424B01Rik	44.9061	27.2249	42.3964	42.7158	51.9027	86.4012	11.2954	21.0943	21.6093	33.3261
4933426M11Rik	29.6325	36.4804	41.6795	65.8101	51.9027	81.3937	26.8939	62.8692	70.4	90.8329
4933427D14Rik	50.3115	15.0156	12.7141	49.5746	49.4632	38.5665	33.7447	32.055	25.574	11.5233
4933434E20Rik	114.455	30.6219	9.12933	25.8147	70.7458	63.0329	11.9748	19.7845	21.7522	37.5696
4933439F18Rik	57.8236	30.0804	99.0365	48.6485	30.7042	125.846	112.416	90.3744	19.5734	26.8511
5031425E22Rik	72.0161	2.01849	1.76851	7.4087	24.6475	47.3955	35.415	13.3045	15.073	3.87768
5031439G07Rik	86.0424	54.5976	34.1753	32.7893	3.53308	6.72058	105.933	52.1842	25.1811	15.0352
5033414D02Rik	44.9061	18.1171	27.866	19.9398	29.2741	8.34582	12.9091	42.6711	4.46474	0.585311
5133401N09Rik	7.87243	8.56626	0.0955951	8.76889	11.6087	13.8365	90.2501	49.9782	24.3239	9.40155
5330437I02Rik	0.221759	0.0492314	41.5361	185.709	0	0	3.76514	12.0637	0	2.85339
5430407P10Rik	9.67422	3.15081	2.48547	3.21236	212.826	21.5234	82.3801	36.329	0.142872	0.585311
5430411K18Rik	48.2602	15.754	44.7863	80.8879	56.6976	57.3226	42.4357	74.3125	37.5753	32.9603
5430417L22Rik	6.26468	0.836933	15.104	71.3377	31.0407	44.3646	78.3319	33.9163	9.25094	82.8215
5430437P03Rik	45.4328	14.2279	35.2268	10.9105	54.0898	13.2215	18.9672	13.0977	6.92928	9.80396
5530601H04Rik	27.0546	44.1113	13.6223	30.5319	40.7987	68.9628	73.7741	56.1824	2.92887	27.4364
5730403B10Rik	34.3172	62.5731	24.329	55.189	2.60775	30.0449	52.9951	80.5167	26.3598	27.7657
5730409E04Rik	5.57169	26.0926	22.0347	33.0497	18.9272	5.75422	15.8815	12.2705	117.905	161.399
5730419I09Rik	13.4996	66.5608	75.9025	126.469	128.621	104.586	44.0776	122.292	47.4334	56.6288
5730455P16Rik	52.8063	54.3022	15.582	34.873	6.30908	39.2693	39.4349	59.6981	57.4701	124.927
5730469M10Rik	849.364	357.617	468.655	71.7139	207.274	521.174	593.25	507.434	265.706	469.127
5730494M16Rik	26.3616	1.28002	50.8566	65.8969	17.9178	12.5187	20.2412	34.192	86.5088	28.1681
5730494N06Rik	36.9783	112.297	89.238	32.0947	1.43006	23.6318	54.2124	54.8727	58.9703	75.1027
5730508B09Rik	23.451	2.41234	37.6645	56.173	0	24.0272	137.668	165.169	1.67874	0
5830417I10Rik	68.662	56.6653	58.8866	70.4405	38.948	99.7106	43.2283	50.6676	89.7949	49.0564
5830418K08Rik	56.8811	20.2341	12.7141	71.3666	34.4896	70.3245	65.6493	81.3439	76.865	46.5322
5830428H23Rik	64.5872	130.709	6.02249	11.1709	8.15974	29.1225	16.476	78.9311	53.6483	39.3621
5930434B04Rik	121.912	41.1082	69.7844	79.2673	133.248	359.266	144.434	267.539	449.439	447.909
6030419C18Rik	0.0277198	2.75696	15.5342	50.7322	0.168242	11.4206	24.2045	37.7766	86.0088	72.6883
6030458C11Rik	2.85514	56.1237	24.6157	37.7959	19.6843	35.1403	51.7211	58.0437	15.7516	7.97486
6230409E13Rik	47.9553	40.1728	80.0609	59.8773	118.947	8.78507	22.7324	60.1117	12.7156	164.399
6330408A02Rik	8.56543	2.95388	22.3693	3.64647	48.9584	50.6899	13.2205	22.6108	85.0087	5.99944
6330409N04Rik	22.1204	21.8095	53.0553	26.2198	22.2079	34.6571	25.9313	77.3456	24.9311	77.0781
6330439K17Rik	18.1011	6.25238	86.9437	205.041	111.292	121.146	68.9615	95.6825	95.7598	90.5768
6330503K22Rik	45.4605	81.281	2739.09	4584.1	330.007	133.972	75.5576	134.7	69.007	105.356
6330578E17Rik	43.1875	81.3302	61.5633	115.385	136.697	175.877	156.296	122.429	177.125	185.324
6430527G18Rik	52.7231	26.8311	1.9597	6.01957	0.252363	3.20655	4.5578	0	18.1804	51.8732
6430548M08Rik	16.521	0.0492314	15.9166	35.365	103.805	50.8656	0.990826	3.37784	28.2172	26.8877
6530402F18Rik	0.0277198	5.41545	37.5211	75.9681	8.58034	7.15983	9.51193	39.2932	0.750076	2.70706
6530418L21Rik	1.74635	7.04008	35.3702	152.226	0.084121	18.1851	21.0055	2.82635	1.50015	1.09746
6720401G13Rik	70.6856	66.1177	43.2568	36.2332	7.65501	35.5356	53.8726	55.562	49.7551	30.8751
6720456B07Rik	101.067	26.2403	31.8332	40.9215	5.04726	68.5675	60.7235	37.5698	41.5042	71.664
6720456H20Rik	25.7795	27.8157	11.089	31.7474	45.2571	18.9318	82.3801	16.1998	6.965	46.1664
6820431F20Rik	81.9121	79.5086	114.762	141.199	279.618	306.16	85.8056	105.885	161.231	97.1616
7SK	457.849	474.886	431.325	296.695	776.942	184.135	1053.53	947.243	167.874	260.427
8030462N17Rik	27.997	1.87079	42.3008	54.1761	42.5652	47.5712	62.6485	62.5245	284.208	444.287
8430403D17Rik	0	0	0.764761	6.68519	0.084121	2.32804	2.94417	13.5114	90.3306	72.0664
8430410K20Rik	34.5389	100.777	43.1612	10.7368	40.2098	39.3571	15.9665	31.0899	59.5418	59.153
8430419L09Rik	27.9416	78.4748	100.375	4.65938	149.483	181.148	156.635	157.655	56.47	32.5579
8430427H17Rik	70.0758	41.9451	133.116	311.657	1.85066	17.5262	70.2071	56.3892	366.466	427.387
9030025P20Rik	39.6394	26.9788	11.7582	11.7208	20.1049	64.8778	29.102	36.6737	10.4654	8.7065
9030418K01Rik	0.110879	0.393851	28.8219	66.1863	53.6692	197.664	83.8239	82.8605	34.0035	15.6936
9030624J02Rik	68.9115	46.5729	20.075	23.9046	4.96314	25.7403	18.8823	41.7749	100.367	12.7305
9130011J15Rik	170.56	47.1636	23.8032	72.148	51.9868	49.416	126.373	68.5219	93.7238	100.344
9130401M01Rik	2.88286	0.196925	44.2605	35.1045	0.336484	7.99442	11.352	9.85777	8.82233	2.15833
9330151L19Rik	23.0075	38.5974	20.5052	33.1944	321.763	83.6339	55.1183	79.5516	11.8226	26.1561
9530053A07Rik	0.0831595	0	38.1902	97.9627	0.084121	0.527104	0.254784	0.206806	0	0
9530056K15Rik	0.138599	0.147694	23.7554	45.1178	80.8403	55.6534	44.0493	33.8473	111.404	25.2415
9530068E07Rik	230.989	161.233	137.466	70.701	73.2694	112.054	158.561	125.463	66.9354	196.701
9530077C05Rik	629.767	395.032	32.0244	14.4991	53.3327	135.246	62.3654	46.6693	8.53658	41.8863
9830001H06Rik	0.0554397	78.1302	42.1096	74.6658	0.504726	0.0439254	21.4585	0.965097	113.583	17.1935
9930013L23Rik	20.2078	85.6626	177.855	69.6881	0	0	32.4708	12.1326	17.6089	12.5476
9930021J03Rik	91.42	201.701	104.485	130.781	227.968	87.3675	70.0373	103.955	114.262	95.2593
A130022J15Rik	34.0954	37.662	34.223	3.32813	58.5482	59.1675	36.5756	28.6772	63.3636	31.8629
A130066N16Rik	3.2155	1.03386	129.818	129.623	0.252363	1.71309	3.05741	7.78971	1.67874	22.571
A230046K03Rik	125.266	53.9576	71.5051	68.6462	28.4329	40.1917	88.5516	61.0768	40.0755	55.4948
A330021E22Rik	0.138599	0.246157	106.636	203.884	0	5.79815	3.59528	32.8133	0.357179	2.2315
A330023F24Rik	53.2775	30.7204	126.425	44.076	254.55	133.665	20.864	18.4058	64.2923	47.0444
A330048O09Rik	39.6117	182.205	1.67291	1.62065	177.075	1.66916	72.8965	30.2627	0.642923	0
A430105I19Rik	17.9347	2.21541	33.2193	34.2942	11.2722	29.5178	39.4066	26.8159	3.71466	39.8377
A530016L24Rik	0	0	0	0.0289402	73.8583	89.7834	36.4907	20.336	68.0784	104.515
A530054K11Rik	10.09	9.64935	136.605	31.1397	41.1352	7.02806	45.4648	10.0646	26.6099	8.45042
A630007B06Rik	157.449	296.028	375.88	254.037	942.408	553.547	327.058	293.665	275.957	220.113
A730011L01Rik	6.04293	19.151	45.6467	52.295	73.6059	34.3936	31.5083	37.7766	68.0784	28.2412
A730017C20Rik	110.214	181.959	267.045	314.001	265.822	381.009	394.915	307.728	441.581	390.732
A830010M20Rik	8.17735	17.0833	22.5604	29.8953	73.8583	38.4786	30.9138	45.911	124.798	13.3158
A830039N20Rik	0	0	0.0477976	0	0.504726	67.9965	18.486	11.2365	67.7926	59.0432
A830082K12Rik	56.8534	76.2101	14.3871	12.5601	0.084121	15.0225	3.90669	30.1248	34.8964	10.4258
A930001N09Rik	237.31	108.703	273.498	190.05	154.362	175.306	64.8567	73.0027	256.348	320.458
A930009A15Rik	1.52459	3.74158	32.5501	21.1842	73.3535	83.4582	6.42622	8.75481	48.755	77.8098
A930024N18Rik	0.0277198	0.0492314	15.6298	23.4995	0	1.22991	44.6155	39.9136	11.1797	49.3856
A930033H14Rik	8.31595	55.4837	2.86785	0.781386	301.91	332.866	25.1387	17.9232	63.3279	153.864
AB041803	11.5037	3.84005	20.5052	11.8366	63.4272	42.7833	8.40787	3.51571	16.5374	17.5227
AC027184.1	23.0906	5.31699	5.49672	16.959	764.071	13.7047	118.984	102.093	85.5087	113.989
AC099934.1	37.3386	12.0617	15.9644	21.2711	93.2902	25.916	34.1127	26.3334	60.649	62.6283
AC157822.1	35.7586	12.0617	15.9166	21.1842	93.0378	24.0272	32.9237	29.0218	58.0416	52.5316
AI314180	188.606	136.814	139.951	178.474	154.783	138.76	154.512	167.1	136.085	131.841
AI314976	39.5285	38.5482	42.0618	18.6086	53.8375	39.1814	6.9924	2.27487	35.0036	4.31667
AI428936	20.485	22.0064	93.492	215.315	980.178	533.342	365.19	285.875	321.604	250.257
AI464131	69.1056	58.9792	17.3983	61.961	76.466	48.9768	24.2894	30.1248	77.7579	81.4679
AI480526	10.6167	8.96011	13.0009	11.0552	207.947	126.022	35.6697	43.9119	180.983	80.8826
AI480653	6.37556	4.2339	38.3336	33.9758	0	18.3169	45.5214	5.72165	47.9335	0.18291
AI593442	1.96811	2.21541	3.20244	1.85217	2506.3	1235.27	3390.07	3345.99	1383.89	1349.73
AI597468	74.7604	10.7817	57.2615	49.3141	3.28072	52.3151	61.686	36.2601	14.3943	120.355
AI597479	26.1398	2.85542	5.16214	37.6802	0.672968	28.5954	39.1518	6.27313	50.3266	42.6179
AI646023	84.3238	204.95	17.3027	0.202582	0.084121	0.131776	1.18899	1.1719	1.75018	4.75565
AI661453	136.382	153.553	26.9578	53.4526	0	3.73366	85.0412	2.137	52.6482	10.9746
AI846148	8.95351	40.3205	9.51171	15.6856	2.27127	20.2057	64.4886	66.4538	1.42872	59.7017
AI848100	908.185	1559.35	659.367	223.853	109.357	80.9984	156.466	192.192	332.891	342.37
AK129341	0.970194	2.90465	13.0487	44.1917	16.7401	4.30469	20.9206	37.0873	10.9654	3.18263
AU022252	20.4018	25.5511	10.1331	16.8143	21.4509	69.7974	217.642	47.1519	8.03653	15.0352
AU040320	11.975	47.1144	125.469	23.8178	57.1182	42.0366	49.8244	65.144	62.7207	34.3504
AW209491	1.13651	1.77233	1.00375	9.26087	3.44896	10.7617	5.06737	5.4459	46.1118	50.7025
AW549877	114.954	167.534	112.133	109.973	170.934	43.3543	116.125	99.336	31.0746	125.22
AW554918	14.3312	16.1971	9.17713	37.0145	36.845	25.0814	71.6226	9.30629	73.0074	21.3638
AW555464	59.5422	50.216	6.73946	59.7326	296.106	80.647	23.0155	10.9607	133.406	84.9066
AY036118	101.205	38.0066	46.4114	40.4006	92.449	28.5076	83.6824	62.5934	110.654	101.551
Aacs	42.8826	25.8957	6.26148	55.7099	4.62666	6.32525	40.9353	32.8822	1.60731	12.4013
Aagab	20.4572	42.9297	11.7582	14.5859	19.7684	35.7113	14.0131	5.10123	48.5764	43.2033
Aak1	31.1848	27.6188	362.114	196.186	672.379	338.137	168.384	234.036	97.5814	140.511
Aamp	61.9816	28.2096	26.1931	22.9785	1.17769	31.3188	16.6742	17.9232	36.2894	40.7157
Aars	26.9437	96.2473	34.5098	63.0897	10.0945	60.9684	66.7817	63.2828	47.5406	32.4847
Aatk	18.3783	8.66472	1.76851	23.0943	6.14083	0.307478	0.339712	0.137871	39.4683	40.3133
Abca1	17.3526	52.5791	51.1912	16.0329	0.084121	0	46.9935	19.0951	16.0016	27.5828
Abca2	28.5514	25.6003	107.879	181.889	513.895	220.286	182.935	155.105	90.5449	106.746
Abca3	41.552	43.6682	14.5783	39.8796	19.3478	57.103	47.3049	27.2985	92.6166	97.6006
Abca5	72.2656	84.3825	163.563	46.7674	1130.92	1091.85	447.231	463.867	1130.26	1039.88
Abca6	0	0	0.908154	0.868207	87.1494	68.1282	0.311403	1.44765	24.3239	64.1281
Abca7	7.95559	4.82467	15.7254	12.5601	64.2685	43.0908	60.1573	25.0236	40.3613	38.9597
Abcb7	22.4808	32.0988	9.7507	19.5347	23.8062	37.9954	39.7463	34.5367	58.2559	39.4719
Abcb8	27.2763	59.7669	31.2118	11.1709	43.4906	26.7066	54.4954	16.3377	13.6442	9.32839
Abcc1	2.30075	0.590776	174.796	168.635	0.168242	14.2318	32.3292	10.3403	2.64313	11.3404
Abcc5	5.68257	24.5172	15.6776	42.9184	196.759	78.275	105.339	78.8622	65.9353	51.361
Abcc8	0.0554397	0	21.7957	21.3289	10.5992	11.157	8.60603	5.37697	37.6467	42.2521
Abcd3	74.4555	131.497	53.0075	38.0564	22.6286	17.3944	22.3644	30.952	38.7539	11.9257
Abce1	12.9452	107.767	34.462	57.1859	38.948	50.1188	27.4034	33.089	42.4686	76.2367
Abcf1	45.1556	31.7542	78.9616	44.4811	9.84216	58.5086	41.1901	65.4198	49.8265	92.7718
Abcf2	36.507	43.4713	38.0469	37.0435	66.035	103.62	43.5114	266.78	157.587	86.6992
Abcf3	43.1321	31.8527	49.2793	72.4953	44.2477	39.3132	24.0063	64.2479	95.4383	44.4836
Abcg1	105.419	45.6867	95.1171	69.8038	66.5397	34.3496	165.298	52.5978	27.6814	27.8388
Abhd12	51.448	66.2654	69.5932	74.6368	226.874	66.1077	42.5489	37.7766	279.528	377.05
Abhd13	64.1992	66.6593	94.1134	16.3802	38.1909	88.1582	46.7104	35.9154	12.1441	27.3999
Abhd14b	108.329	170.931	49.8051	62.8582	40.3781	22.0945	27.6299	4.34294	41.2542	29.0095
Abhd16a	35.9804	42.3882	57.0225	63.437	87.57	84.2928	59.1382	50.1161	121.119	92.5523
Abhd2	44.6567	154.586	49.6139	216.212	4.7949	14.3197	52.5421	80.9992	19.7163	48.5808
Abhd4	87.3729	202.784	30.7816	20.4318	27.0028	17.3944	28.8755	28.5393	15.3587	77.9561
Abhd5	10.783	28.9973	7.55201	13.2546	12.6182	61.7151	18.5709	25.1615	72.4717	10.3161
Abhd6	65.7792	8.12317	8.02999	11.6629	9.16919	22.3141	52.627	28.6772	22.538	57.9823
Abi1	35.0656	217.012	19.358	38.0853	32.1342	41.5973	90.6465	79.1379	35.2536	143.767
Abi2	59.9303	83.4472	85.4142	119.031	51.9027	100.457	76.6333	62.0419	115.476	45.8737
Abi3bp	39.3345	27.668	20.8397	1.47595	0.168242	7.02806	48.2391	4.20506	15.9659	39.984
Abl1	102.674	94.9673	80.7301	63.437	61.7448	56.9712	24.5442	15.9241	28.9672	18.7299
Abl2	10.09	7.92625	89.4292	36.32	43.4906	73.5311	35.33	22.7487	64.078	69.4691
Ablim1	122.023	90.1918	59.8903	14.8174	0.252363	0.307478	3.31219	19.233	9.53669	39.4719
Ablim2	0.720716	0.295388	84.4105	204.492	1593	1104.15	309.534	256.095	253.419	134.695
Ablim3	62.2033	27.7665	24.6635	1.99688	257.41	330.451	199.269	159.31	0.285743	0.0731638
Abr	54.719	56.8622	31.7854	131.475	78.4849	49.2843	53.5612	64.5926	134.085	87.9064
Abtb2	0.110879	5.95699	17.7329	36.2042	0.084121	0.219627	24.2045	59.5603	15.573	30.0338
Acaa1a	17.7684	20.6772	29.1087	30.1557	96.655	30.2646	17.4385	29.7801	41.0399	31.7897
Acaca	225.279	97.035	98.6064	36.4936	94.9726	33.0758	54.2973	41.637	73.4361	111.172
Acad10	0.0554397	2.01849	0.238988	8.85571	60.483	20.6888	26.5258	12.822	37.2181	3.51186
Acad11	31.9333	22.0064	29.1087	11.4024	22.2921	86.9283	98.1484	43.9808	112.226	134.914
Acad9	1.08107	54.893	20.8397	21.2132	1.76654	40.587	12.173	4.82548	44.7546	69.0301
Acadm	65.3357	113.478	52.5773	3.29919	0.084121	15.6374	11.0973	3.65358	28.36	53.0804
Acadsb	123.547	283.277	82.2118	105.111	79.6626	114.469	62.7618	55.6999	312.46	205.298
Acap2	72.9863	32.8865	34.223	69.5144	6.56144	27.4534	40.0294	29.7112	29.503	20.8151
Acap3	2.99374	5.56314	63.8097	40.3427	87.2335	18.3169	19.5051	14.0628	6.42923	23.0466
Acat1	26.5833	16.5417	31.9766	56.7518	171.523	23.9393	58.3455	67.5568	39.6826	32.4847
Acat2	5.93205	37.2681	19.119	32.0947	0.925331	16.5159	25.8464	51.1501	9.75099	49.349
Acbd3	65.1139	61.5884	87.0393	29.3164	42.4811	94.0881	40.1143	59.3535	124.263	87.76
Acbd4	55.8832	11.2247	3.72821	0.115761	78.569	35.2281	10.5028	14.6143	41.5757	81.3948
Acbd5	62.037	151.78	217.144	106.905	137.874	134.939	112.416	175.441	175.268	194.506
Acbd6	13.0838	59.1269	29.7301	15.2804	19.1796	16.6916	23.2703	51.9084	21.0021	27.7657
Acbd7	11.5869	0.541545	71.8875	76.5758	136.024	282.22	151.143	236.656	321.104	164.692
Accn2	9.59106	1.42771	72.4611	84.3608	412.109	306.335	325.359	317.655	293.458	244.221
Accs	0.332638	57.6007	3.29803	0	217.453	13.7926	9.87995	7.16929	0.17859	10.5722
Acd	13.1392	0.0492314	22.7516	51.7741	2.52363	45.331	62.0823	59.3535	40.0755	21.1809
Acer2	21.2057	4.67698	8.55576	5.26712	27.6758	46.1656	47.7295	51.9084	10.2868	38.5208
Acin1	94.2752	75.7178	135.124	135.382	326.978	182.73	70.6035	156.759	259.384	51.2147
Acly	77.0889	30.5234	69.2587	74.55	8.74859	77.8357	89.2593	127.462	85.0801	59.9212
Acn9	1.19195	10.1909	38.1424	3.24131	2.69187	10.0589	5.37877	20.4738	36.718	48.654
Aco2	181.51	105.306	123.365	115.5	60.1465	119.916	137.98	125.118	106.297	172.081
Acot1	18.2397	126.18	29.7301	0.376223	0.084121	2.89907	51.1833	9.44416	1.0001	4.35325
Acot7	67.2206	9.94473	112.324	156.653	141.407	142.011	98.5448	63.2138	159.766	95.2227
Acox1	78.7243	67.0531	154.577	201.221	19.2637	53.0618	167.28	57.699	72.686	115.233
Acox3	29.9374	33.5758	19.0234	17.2484	172.027	39.4889	16.7874	49.0131	16.9303	13.2792
Acp1	25.1973	77.1455	81.3992	21.1264	39.9575	23.8515	47.1067	25.9887	62.4706	48.1052
Acp2	64.0051	63.3115	11.9494	36.0885	64.1843	66.9423	79.0396	68.5908	141.979	92.4791
Acpl2	91.5309	55.9761	33.2193	11.3446	46.6872	28.6393	11.6351	15.993	20.5735	10.6819
Acsf3	0.166319	0.640008	53.8678	102.101	50.3885	16.8234	26.8372	12.3395	18.359	2.19492
Acsl1	568.284	293.763	198.025	72.8425	1110.48	792.589	398.85	196.19	99.6173	108.246
Acsl3	3142.1	1441.35	877.133	214.736	61.4083	140.21	682.34	411.062	449.867	251.647
Acsl4	91.0042	117.663	276.987	260.636	251.858	218.836	239.299	247.134	352.036	249.452
Acss2	0.942475	11.7171	36.2305	62.8871	155.876	150.225	129.289	75.4844	91.5093	175.776
Acss3	184.004	246.846	68.2071	24.3098	0	2.28412	25.5067	1.1719	34.575	7.13348
Actb	1325.23	891.432	595.844	1182.15	42.4811	79.0657	432.227	326.892	278.135	346.102
Actg1	500.87	307.942	298.4	544.829	65.7826	62.4619	385.516	259.68	116.94	170.106
Actn1	11.8364	55.533	79.4395	22.9207	148.474	90.9694	72.0472	20.6117	32.5033	30.1069
Actn3	0.0831595	0.147694	241.473	140.852	0	13.7926	0.198165	0.551484	0.892948	18.986
Actn4	792.76	539.182	216.571	96.0815	208.115	202.232	493.969	301.455	294.03	180.422
Actr10	37.9207	62.8684	40.7235	94.2004	29.5265	107.749	76.9447	90.4434	251.847	124.744
Actr1a	46.2367	56.173	42.3486	37.5644	45.846	35.0524	108.085	31.021	67.7926	90.1013
Actr1b	42.6886	9.40319	21.4611	76.5758	34.2373	33.5151	98.8279	67.9015	31.789	222.162
Actr2	106.999	102.549	108.118	116.253	40.7146	32.9001	81.4176	32.055	40.0755	36.838
Actr3	71.933	156.457	153.191	198.53	66.7921	190.768	76.0955	111.055	59.2203	151.413
Actr6	0.692996	50.4621	3.77601	19.1005	59.5577	19.1075	2.15151	5.99739	2.46454	9.21865
Actr8	23.7559	19.3479	50.8088	11.6919	118.695	30.4403	21.6566	14.6833	30.2531	57.2507
Acvr1	0.138599	3.79081	20.1228	43.4103	11.7769	0.439254	0.566186	8.34119	5.21482	34.6797
Acvr1b	58.0453	29.9327	44.0693	24.4545	0.588847	70.4124	41.3599	34.2609	83.6871	3.25579
Acvr2a	69.9094	22.0556	86.8482	77.3572	152.343	108.935	30.0645	127.324	45.6475	72.0298
Acyp1	64.5872	29.9327	30.925	30.8503	0.84121	30.3085	87.8438	82.0332	58.0416	51.5439
Adam10	43.4647	95.3611	224.84	87.6599	39.3686	15.901	68.4519	49.151	12.2155	43.8617
Adam11	0.0831595	0.147694	112.515	206.546	0.252363	0.0878507	0.113237	1.37871	0.535769	0.329237
Adam15	29.4939	48.6406	14.4349	12.9652	32.0501	20.3814	1.98165	1.58552	33.1462	53.117
Adam17	50.2006	41.6005	7.07404	24.7439	0.588847	22.7533	9.82334	8.61694	9.89387	81.4679
Adam22	52.6954	38.4497	131.587	24.2808	106.75	168.805	38.3308	52.5978	75.722	79.273
Adamts1	276.478	30.5727	37.7123	2.02582	0.084121	0	4.13316	1.10297	0	0
Adamts19	0.0277198	43.7174	22.4171	54.0025	24.8998	1.75701	6.31298	26.4023	0.0714358	1.93884
Adamts2	44.2963	29.2927	23.5164	3.41495	0.084121	0	84.1636	64.4547	13.7514	0.658475
Adamts6	40.7482	27.668	6.16588	42.4264	22.8809	23.6318	21.0055	17.0271	57.5059	62.6648
Adamtsl1	0.554397	30.4742	10.7067	36.5226	41.5558	72.2133	10.9557	19.7155	0	11.8525
Adar	7.20716	18.8556	18.88	34.4099	79.4944	5.62245	26.2427	21.5079	54.3627	62.1161
Adarb1	20.5404	3.49543	36.8997	15.6567	165.718	121.937	86.3717	78.5175	22.6809	36.5088
Adck1	9.28615	3.69235	0.477976	46.1886	108.18	26.3991	54.4671	36.329	34.575	22.754
Adck3	6.76364	0.196925	11.4714	26.7118	0.420605	49.9871	21.6	12.7531	44.5045	47.2273
Adck5	6.54188	108.211	4.44517	4.51468	61.156	5.5346	31.4233	17.5786	19.6449	7.35297
Adcy2	57.1029	1.62463	9.22493	0.289402	16.7401	0.0878507	40.9636	5.03229	24.0382	27.912
Adcy6	18.1842	10.5847	31.642	9.37663	66.708	76.1227	14.9473	15.9241	25.1097	48.3247
Adcy8	0.0831595	0	8.74695	33.1655	48.9584	29.6057	85.9754	60.8011	22.7523	62.3722
Adcy9	36.8674	74.9794	27.866	15.5409	49.379	11.5524	14.9756	7.92758	45.1832	7.53588
Add1	133.028	289.923	81.3036	90.8723	61.9131	176.536	89.967	99.6118	68.3641	148.523
Add3	72.5151	158.23	29.0609	3.58859	30.1153	13.2655	18.1746	32.9512	39.004	48.7271
Adi1	359.277	160.396	79.1527	114.864	11.6928	102.566	48.5222	83.9634	231.309	138.499
Adipor1	163.381	68.4316	122.218	180.558	77.3913	122.025	155.135	127.255	197.127	343.395
Adipor2	471.154	482.172	119.016	43.0341	372.151	296.452	205.328	126.014	247.99	189.787
Adnp2	3.04918	30.5727	24.0422	51.1663	44.5	35.9309	25.1104	27.781	30.3602	37.1307
Adprh	52.7509	11.6678	18.9278	7.03247	20.3573	48.8011	20.4676	36.329	53.4697	46.898
Adrbk2	67.6641	119.977	98.6064	42.5421	0.420605	9.70751	9.65348	30.5384	61.7563	8.3041
Adrm1	31.0739	43.3236	17.8763	35.828	8.58034	17.8776	40.7654	21.6457	25.8241	40.2401
Adss	12.8897	91.6196	120.832	136.569	21.6191	88.29	340.165	237.827	28.6458	20.4859
Aebp1	85.4325	141.737	3.39363	0	0	0.219627	0.113237	4.13613	0.428615	1.42669
Aebp2	41.164	64.0008	65.5782	83.0874	55.5199	89.3442	69.9523	30.8831	42.3257	13.4256
Aes	239.998	104.567	98.7497	92.2036	163.447	63.3843	56.2223	45.98	217.736	246.452
Afap1	174.524	214.698	115.813	275.742	594.736	131.996	14.8341	44.1876	69.1142	101.844
Afap1l2	73.7071	172.113	99.1799	32.8761	0.084121	0.878507	2.00996	12.5463	43.5759	6.58475
Aff1	135.91	80.641	48.2755	73.3635	267.841	109.242	236.241	89.8919	161.302	112.343
Aff3	62.4251	104.174	16.5858	7.75598	228.052	185.145	229.645	215.561	57.363	45.2518
Aff4	543.863	739.898	377.218	368.062	255.391	255.514	486.581	344.402	455.904	172.996
Afg3l1	53.9151	5.56314	19.6926	22.4866	81.7656	50.6459	23.8081	7.5829	16.0016	17.7788
Afg3l2	19.5979	9.94473	29.7301	43.4682	33.3119	54.3796	79.6058	35.0882	100.189	47.2273
Aftph	138.017	39.2866	122.457	128.032	2566.87	1172.54	355.933	364.807	758.22	854.224
Agap1	98.544	12.8494	261.835	600.568	39.5369	56.7955	282.414	206.462	103.618	82.163
Agbl5	23.2292	15.951	19.9316	21.4736	94.8044	36.6338	73.5759	33.4337	62.8278	88.8209
Agfg1	15.828	9.1078	14.1003	31.8053	58.8847	16.2524	18.7125	22.8176	18.2876	38.7403
Agfg2	70.3807	48.6898	19.7404	82.6822	3.36484	0.0878507	2.94417	18.8194	13.6085	19.1689
Aggf1	38.1702	70.647	31.881	26.0173	73.1012	39.9282	39.7746	67.7636	30.396	125.805
Agl	32.0441	92.1611	48.0365	34.2652	64.2685	24.0272	42.2941	52.5978	124.584	5.15805
Agpat1	18.8495	29.588	9.7029	40.2269	135.267	47.659	9.22884	28.7461	21.0736	40.4596
Agpat2	20.2078	5.31699	28.5829	21.9656	41.8923	71.0712	28.281	21.7836	14.8587	51.7268
Agpat3	82.1062	53.6622	78.149	67.3728	255.139	107.266	118.305	120.637	179.34	174.423
Agpat4	0.498957	3.00311	59.269	81.7272	5.72023	7.33554	75.0763	61.4215	12.0369	0.0731638
Agpat5	99.1816	187.522	147.79	97.5575	332.699	111.087	197.656	240.723	23.1452	7.31638
Agps	40.8036	92.358	94.7825	68.6173	29.4424	86.3573	41.3882	67.8325	57.9702	76.8586
Agr3	192.015	164.63	22.8472	19.2163	0	0.0439254	48.0692	1.37871	3.03602	13.0597
Agrn	35.2042	95.5088	17.9241	12.5022	0.336484	0.263552	9.22884	19.5087	8.60802	44.5934
Agtpbp1	56.8811	23.5818	86.9437	164.352	150.745	76.7815	96.9311	104.989	97.5457	44.2275
Agtrap	91.2814	60.8007	74.134	48.6775	4.45841	31.4945	24.1479	24.0585	7.82223	7.02373
Agxt2l2	17.1863	22.5972	21.7001	28.3614	13.7958	38.9618	20.5243	29.7112	6.10777	66.8352
Ahctf1	104.781	110.081	123.27	84.9396	146.875	103.093	58.1757	77.8282	53.8626	225.454
Ahcyl1	111.018	123.521	223.549	146.322	114.236	99.4031	107.264	140.973	73.6146	125.659
Ahcyl2	68.7175	146.168	125.182	141.084	11.3563	37.6001	209.885	141.387	67.4712	247.111
Ahdc1	17.8516	2.70772	7.8866	5.96169	93.4585	47.2637	1.47208	6.27313	51.7553	53.812
Ahi1	21.372	34.7573	41.2493	80.7722	142.501	42.6076	93.9303	184.609	131.692	112.197
Ahnak	112.404	487.489	301.603	56.4045	61.9131	19.9421	2.00996	17.8543	23.0023	100.71
Ahr	44.6844	51.1514	1.19494	10.5342	0	18.9758	15.0323	17.6475	8.25084	2.85339
Ahsa1	45.9872	69.3177	11.2802	44.4811	14.9735	28.3319	55.2315	91.3395	30.0388	11.1941
Ahsa2	87.8165	17.6741	32.0244	90.7276	261.869	129.009	85.4942	146.005	87.6875	44.4105
Aif1l	95.9106	90.8319	75.5679	11.142	144.604	357.157	160.514	58.3884	401.862	349.284
Aifm1	92.9169	32.0496	25.1415	31.5448	116.255	100.106	87.9571	69.9006	67.6497	168.533
Aifm3	58.0731	16.1479	1.9119	3.38601	276.253	197.445	60.6952	47.0829	17.7875	20.3761
Aig1	41.857	24.4188	58.3608	58.3724	150.997	74.2778	39.7463	31.9861	19.1805	86.0407
Aim1	150.879	110.967	50.4264	6.56943	0	0.0439254	14.6925	0.0689355	51.2909	37.0209
Aimp1	37.3109	47.5575	0.908154	17.914	26.6664	20.9085	12.6543	4.54974	49.1836	27.0706
Aip	15.0242	67.6439	17.7807	3.50177	0.504726	65.6245	11.9182	0.965097	10.6082	39.5085
Ak2	30.2978	3.2985	97.3158	51.8319	20.862	220.725	71.0281	40.3273	63.3993	56.0069
Ak3	77.3106	80.8871	41.1537	46.7095	26.9187	34.13	35.3867	45.2217	15.7516	21.2175
Akap1	0	0.344619	40.7235	3.50177	159.325	90.1348	59.0249	32.1929	41.0756	0.987712
Akap11	215.522	189.295	249.981	258.668	230.239	126.066	67.1497	213.769	239.703	173.691
Akap12	40.471	162.759	228.281	180.616	5.04726	1.84487	0.254784	15.7173	157.909	142.231
Akap13	172.39	195.153	331.476	299.3	80.1673	72.3011	157.853	233.071	85.7587	160.265
Akap17b	1.27511	3.10158	51.2868	21.3289	7.23441	24.5104	19.8448	49.9782	33.5034	86.7723
Akap6	0	0.0492314	0.0477976	0	124.836	50.5142	0.509568	5.72165	36.9323	73.7492
Akap8	54.8021	126.426	113.328	78.8042	354.57	428.931	96.9028	114.571	78.8295	115.087
Akap8l	48.288	50.7083	54.9194	64.9129	191.207	92.5068	73.1796	84.9975	80.8654	62.3356
Akap9	434.481	339.253	1111.01	980.003	5654.87	3532.3	3053.02	3783.11	1963.06	1894.39
Akd1	0	0	48.4667	36.3489	0	0.307478	0.764352	18.9573	1.64302	0
Akirin1	50.4224	35.7912	42.3486	74.7815	48.0331	48.3618	58.6569	104.782	66.6497	85.6017
Akirin2	25.8349	99.7427	29.5867	50.7033	3.86957	58.9478	27.545	56.5271	59.7561	61.2381
Akr1a1	203.048	514.025	117.2	99.1492	2.77599	65.0095	118.984	76.2427	268.313	103.015
Akr1b3	10.1732	171.817	3.72821	0.926087	108.937	189.45	13.2205	22.473	44.5045	76.4562
Akr1e1	51.0599	164.383	97.3636	63.437	158.568	31.0552	24.1479	20.4738	25.324	51.5073
Akt1	56.5208	24.3203	37.5211	135.556	7.65501	8.30189	21.3735	15.7173	10.3939	9.73079
Akt2	31.961	75.324	42.3008	34.2942	179.682	104.894	53.4197	53.7697	43.0401	35.5576
Akt3	187.358	107.521	157.541	159.055	141.492	217.562	273.1	192.95	352.786	182.032
Aktip	90.7825	90.8811	9.8463	20.316	2.60775	10.6739	35.1319	15.993	34.6464	27.4364
Alcam	0.388078	4.33236	56.1621	139.55	0.420605	0.834582	0.339712	0.0689355	0.321461	4.53616
Aldh18a1	1.74635	17.871	7.8388	34.381	67.0444	11.0253	4.64273	15.993	12.6441	2.88997
Aldh1a1	326.845	659.356	156.107	2.43098	0.084121	0.0878507	0.226475	0.413613	1.0001	2.12175
Aldh2	25.9735	42.8313	65.7216	2.8072	2.69187	19.3711	1.30223	11.5812	12.7513	2.08517
Aldh3a2	158.696	32.5912	75.8547	9.28981	1.93478	1.49346	24.2611	9.37523	4.82192	13.2061
Aldh4a1	4.82325	30.1788	7.59981	72.2637	128.453	25.4767	12.1447	10.0646	7.39361	2.81681
Aldh5a1	96.2433	54.893	6.59606	9.89756	0.504726	0.439254	1.75518	1.10297	4.03613	59.7383
Aldh6a1	57.8236	202.932	21.3655	15.2804	3.70132	17.4823	33.1219	14.8211	12.0012	13.828
Aldh9a1	78.8629	30.3265	47.9409	74.1449	67.4651	27.2777	32.9804	34.9503	44.7188	23.4856
Aldoa	235.397	120.42	295.628	442.062	53.9216	127.691	256.398	190.193	118.905	155.546
Aldoc	173.97	152.666	37.3299	11.5471	0.504726	0.922433	25.4218	3.23997	2.82172	9.03574
Alg10b	57.8236	32.1481	22.4171	39.1272	6.3932	29.8253	28.9604	45.3596	133.371	15.7302
Alg11	15.1905	28.6034	113.185	69.7459	16.7401	78.2311	83.3993	76.6563	171.339	97.8201
Alg2	155.259	33.5266	123.127	80.1644	263.551	86.1816	95.3741	77.2767	126.87	286.4
Alg5	30.6027	21.4156	6.30928	12.2128	17.6654	60.7927	7.50197	2.75742	6.89356	59.7017
Alkbh1	87.6779	3.93851	28.2006	47.8961	22.1238	25.872	33.037	25.5061	12.7513	11.8525
Alkbh5	84.3515	75.8655	133.068	109.973	107.675	157.341	130.534	62.9381	59.5061	85.8578
Alkbh6	8.84263	7.23701	36.9953	31.5159	24.8998	14.7589	33.6881	46.1178	17.6089	18.986
Alkbh8	4.79553	14.6709	43.0178	42.3396	2.0189	10.7617	7.16226	10.685	3.89325	13.9011
Alms1	40.4432	29.785	100.996	63.5817	5.88847	9.66358	32.8954	89.8229	15.8945	70.0178
Alox12e	659.704	330.441	12.0928	0.318342	0	0	0.368021	0.482548	1.21441	0
Alpk1	13.4718	73.6993	74.9466	34.5257	0	7.77479	21.4302	10.685	2.28595	20.7785
Ambra1	118.142	7.82779	69.2587	49.2852	178.757	69.4021	90.788	75.6222	50.5409	40.2401
Amd1	299.651	259.4	106.636	52.4686	35.6673	31.3188	29.3285	59.9739	58.3274	92.1864
Amd2	116.701	149.614	62.9494	39.8507	21.2826	16.9552	11.6351	27.5742	24.3596	44.8129
Amfr	286.263	93.3427	126.281	129.913	74.5312	176.668	109.897	158.758	309.46	205.334
Amigo1	231.793	57.3053	221.016	125.774	318.482	59.6506	61.1764	22.0594	99.8316	55.5679
Amot	92.7506	71.0901	283.535	45.6387	0.84121	2.28412	26.6957	8.34119	123.441	260.317
Amotl1	31.961	66.7085	16.4902	3.79117	0.925331	0.439254	0.141547	0.689355	55.0413	89.8452
Amotl2	21.4274	26.1911	5.68791	5.84593	161.176	142.23	0.566186	4.34294	1.393	7.86511
Ampd2	68.7175	29.2434	4.54077	4.39891	74.5312	19.2393	34.5091	52.391	10.7511	15.9131
Ampd3	7.73384	41.6005	63.3318	49.2273	15.8148	29.8253	67.0365	38.1903	5.14338	0.987712
Amph	0.0831595	0.344619	41.6317	16.93	121.05	70.4563	141.264	98.0263	152.48	160.046
Amy1	56.299	129.922	46.985	13.1099	18.3384	111.834	49.6546	84.5149	69.6142	26.5585
Amz2	85.6266	29.4896	28.9175	30.3872	19.0955	23.5879	36.1793	42.3264	63.0064	46.9712
Anapc1	100.484	142.919	291.947	114.459	241.259	158.175	108.17	135.251	150.265	63.7257
Anapc13	75.4534	135.14	36.5651	12.9363	38.2751	22.6216	14.4661	20.8185	18.8591	22.4247
Anapc2	30.6304	31.6065	71.6963	36.9567	19.7684	30.8356	12.2296	35.1571	50.2551	16.3521
Anapc4	111.656	45.4405	73.9428	51.2242	102.123	66.1516	55.7977	40.3962	54.327	46.4225
Anapc5	94.4692	95.8042	33.6017	61.0349	52.6598	102.17	45.4082	106.643	32.3604	14.267
Angel2	71.1014	37.7604	12.4752	82.5954	43.2382	69.0067	25.4784	52.322	86.866	33.1798
Ank	33.0143	66.7085	49.2793	18.6954	69.1475	78.0993	103.584	164.549	54.6841	22.6076
Ank1	0.166319	0.196925	56.1143	50.356	31.0407	29.1225	86.7964	15.7862	135.371	17.3764
Ank2	855.379	1203.81	382.333	22.4287	14.1323	7.24768	56.2506	17.5096	194.198	202.079
Ank3	55.6892	72.0255	303.18	458.616	298.882	110.341	274.884	245.479	286.886	262.841
Ankfn1	0.0831595	0.147694	83.8369	172.079	564.116	309.454	209.178	121.326	103.689	74.9929
Ankfy1	34.3172	75.0286	35.5614	69.8328	68.3904	101.38	74.1138	55.8377	69.8285	65.0427
Ankhd1	215.605	280.274	180.006	132.807	215.686	206.625	200.119	185.299	187.09	356.857
Ankib1	89.4796	112.937	49.2793	61.2665	33.2278	36.2823	10.9557	47.7034	30.3245	96.1373
Ankle2	166.901	270.92	153.382	53.9735	4.37429	88.6853	63.1581	45.1527	42.1829	71.2616
Ankmy2	73.5685	46.4744	25.8107	31.8053	1.76654	4.48039	7.07733	16.1309	33.2534	16.1326
Ankrd10	15.4954	27.4711	47.7976	40.0822	0.084121	39.7525	42.5206	47.7034	24.6454	5.63362
Ankrd11	103.617	174.328	155.007	239.683	424.727	287.843	167.365	261.128	271.17	251.391
Ankrd12	126.181	202.784	206.103	285.148	511.961	287.623	114.596	124.842	269.599	334.908
Ankrd13a	65.1971	40.0251	61.8022	84.4476	68.3063	38.9618	77.794	43.2915	56.4343	26.9975
Ankrd13b	4.10254	0.147694	27.149	57.6489	161.681	89.9152	119.55	68.5219	68.0069	80.0413
Ankrd13c	5.90433	26.4865	35.2746	33.9758	20.5255	18.6244	41.1618	14.7522	37.1466	26.1561
Ankrd13d	9.84054	3.64312	0.0477976	6.54049	0.588847	10.1907	8.83251	13.856	40.5041	87.5771
Ankrd16	0.277198	4.33236	31.3552	55.7389	23.4698	41.6412	70.6601	69.0734	46.6119	115.672
Ankrd17	191.627	200.864	388.69	273.485	149.399	385.269	351.828	367.495	268.742	379.428
Ankrd22	9.48019	0.640008	42.253	39.2719	98.1692	82.7993	9.45531	26.4712	2.3931	0
Ankrd24	30.3255	18.9541	521.089	895.237	481.004	225.732	249.122	265.402	230.702	52.8609
Ankrd28	42.245	68.2839	38.4292	36.5226	11.4405	26.7945	22.9872	14.1318	19.3591	58.0189
Ankrd32	10.783	65.0839	46.6982	21.6183	25.1522	7.68694	25.6482	20.8875	5.35769	15.4742
Ankrd40	38.2534	97.7242	34.7488	101.117	20.9461	51.8759	50.3057	55.2173	43.6116	85.0896
Ankrd42	37.5049	44.5051	46.507	66.823	45.5936	16.7795	10.4745	20.0602	16.466	17.6325
Ankrd44	52.2519	69.9578	9.17713	0	0	1.18598	0	0.0689355	16.966	57.7994
Ankrd49	7.5398	10.5355	13.0487	6.30897	1.76654	13.5729	37.2834	51.0123	4.96479	5.08489
Ankrd50	23.0629	42.7328	85.8444	222.348	22.2079	8.52152	42.2092	50.0472	17.0732	56.5922
Ankrd52	72.0993	44.8005	24.4246	74.4343	390.49	65.6245	13.5885	8.82374	66.5782	92.7718
Ankrd6	2.18987	23.6803	43.6392	24.3387	0.672968	8.21404	17.5518	59.9049	27.1813	9.95028
Anks1	43.1044	31.705	26.4798	141.084	175.476	50.9095	8.2097	12.8909	19.3948	15.8766
Anks1b	136.188	0	48.2755	39.0693	0.757089	0.527104	17.0988	2.68848	22.6452	4.31667
Anks6	5.98749	1.03386	43.3524	92.3193	132.911	0.790657	0.537877	2.137	6.35779	5.70678
Ano10	78.1977	26.2403	14.3393	26.9144	56.5293	76.1227	42.464	41.8438	41.0042	22.9003
Ano3	0.415798	0.0492314	68.2549	173.583	100.272	70.2367	121.617	87.0655	196.663	121.745
Ano4	0	0	0.908154	27.3485	0.672968	0.175701	0	0	278.993	176.618
Anp32a	41.164	151.879	65.5782	60.4272	170.766	41.2459	25.167	62.6624	114.119	141.096
Anp32b	225.362	432.448	304.184	222.29	697.952	666.831	534.706	378.249	400.719	411.437
Anp32b-ps1	24.5875	34.4619	17.3505	20.9817	49.1267	80.7787	33.9429	28.1257	53.5412	36.3259
Anp32e	108.994	128.592	224.218	315.159	67.1286	242.204	258.436	186.815	174.232	211.992
Anpep	0	12.7017	0.0477976	0	0.672968	0.263552	2.00996	0.75829	334.034	270.34
Anxa2	247.926	816.994	125.755	13.9492	0	0	0.254784	1.1719	11.7869	18.8763
Anxa4	19.3207	36.382	1465.81	2216.99	10.3469	0.263552	92.345	89.4783	17.8232	1.39011
Anxa5	314.731	493.544	369.284	151.936	77.5596	84.5563	286.292	82.7915	427.365	421.826
Anxa6	2.24531	16.4925	16.3468	88.7018	159.578	175.394	300.107	100.508	85.3658	59.2261
Anxa7	74.4278	91.8165	61.3721	49.4588	1.00945	0	1.35885	0.551484	37.9324	41.74
Anxa9	136.52	94.9181	27.6748	0.839267	0	4.12898	0.0566186	0.137871	25.7526	2.85339
Ap1ar	141.953	369.186	167.53	236.036	123.069	224.151	185.483	322.342	163.91	97.0518
Ap1b1	56.8811	37.7112	22.0347	99.4386	238.062	31.9337	58.9117	52.9425	47.7191	153.498
Ap1g1	120.415	178.414	84.1715	154.02	299.134	98.5246	109.019	148.556	322.354	193.811
Ap1m2	28.2188	22.991	47.1762	63.9868	114.909	89.8274	93.4208	130.495	60.5062	100.052
Ap2a2	59.3205	47.6067	53.4855	104.33	255.644	310.201	237.742	115.881	99.903	59.7017
Ap2b1	107.026	181.467	76.6195	122.562	359.617	158.483	111.312	67.9015	151.873	86.9186
Ap2m1	90.4498	106.487	82.2118	49.4299	82.8592	41.5534	60.2422	40.0515	79.6867	65.7011
Ap3b1	19.1544	116.58	72.8435	85.7499	4.62666	49.7235	14.7775	20.7496	98.8672	26.778
Ap3b2	0.443517	0.246157	134.789	177.23	924.658	959.462	449.099	364.807	736.539	812.082
Ap3d1	132.002	197.861	115.622	170.574	225.444	201.398	166.062	148.901	344.964	352.503
Ap3m1	67.4978	49.5267	23.5164	42.7158	16.8242	30.1767	88.1552	21.37	7.1793	24.6562
Ap3m2	84.7118	24.0249	91.7713	86.5313	603.737	462.798	84.475	120.361	535.055	516.464
Ap3s1	5.59941	12.0125	30.0647	24.5413	4.45841	4.17291	16.4477	51.0812	90.4021	83.4799
Ap3s2	55.1625	43.7174	47.7976	39.1272	2.52363	157.956	94.723	90.3744	131.299	80.2607
Apba1	0.637556	0.73847	270.056	339.874	1250.37	1156.38	731.796	559.411	2237.66	2100.24
Apbb2	122.965	24.8618	98.463	159.258	7.82325	44.6721	97.7238	34.6746	163.731	134
Apbb3	12.6957	6.05546	115.67	93.2165	50.6409	38.0833	61.7143	26.747	97.8671	21.9126
Apc	511.292	517.422	344.381	316.172	171.523	209.568	274.997	337.508	97.4742	176.727
Aph1b	26.6665	31.8527	81.8294	30.6477	18.3384	16.5159	125.184	33.3648	36.8966	23.5953
Aph1c	34.3172	24.3695	40.8191	7.8428	0.84121	33.7347	46.5122	100.99	115.19	21.2541
Api5	31.2957	74.044	39.3374	50.848	184.73	351.535	70.6035	84.9975	122.477	108.795
Aplp1	0.360358	0.590776	78.4358	47.7803	55.5199	60.9684	168.639	53.4939	48.112	184.848
Aplp2	443.795	354.072	632.696	609.394	668.005	435.037	491.988	472.001	387.79	474.321
Apoa1bp	81.9676	41.7974	26.7666	26.2777	30.3677	19.8103	73.1796	27.0916	20.7521	69.0301
App	1702.05	2403.97	1077.93	367.136	794.271	728.634	602.253	659.023	631.922	834.287
Appbp2	61.1777	58.6345	59.3646	115.414	50.052	59.9581	113.011	110.228	107.904	220.662
Appl1	53.8596	70.8439	149.845	78.8042	83.0274	64.6581	61.1764	106.092	85.9373	31.5336
Appl2	99.9577	159.657	129.388	172.455	181.533	306.775	122.183	215.63	210.771	106.892
Aptx	50.062	41.7974	22.3693	8.01644	32.5548	27.1459	24.2611	40.603	40.9327	49.1295
Aqp11	123.741	216.815	63.5229	24.0493	483.023	302.338	441.597	388.176	1.50015	25.9366
Aqp4	338.958	511.366	38.9072	6.71413	0	0.395328	0.169856	1.44765	1.60731	37.6794
Aqr	73.2081	30.1788	44.4039	38.9246	59.4736	40.4553	72.2454	32.8822	77.365	63.177
Araf	54.1646	187.522	94.9259	122.388	793.85	172.012	129.034	95.7514	224.451	150.681
Arap2	34.8993	123.423	40.4367	33.9469	0.084121	0.0439254	5.4637	0.344677	27.7885	37.7891
Arcn1	118.087	96.1488	87.2783	81.2063	115.835	70.2806	84.8997	87.4791	146.872	70.347
Arf1	349.021	383.66	147.121	189.906	48.0331	90.3984	182.086	119.465	179.233	292.582
Arf3	228.439	241.874	552.588	601.407	706.701	1540.99	1053.87	1316.67	2117.86	2710.32
Arf4	135.162	91.4719	38.8116	29.4322	16.2354	16.9113	26.8939	111.4	16.466	50.5196
Arf5	24.5875	16.0002	21.5567	17.9719	5.55199	23.2804	52.4572	49.8404	73.8647	41.2278
Arf6	161.219	146.266	111.703	82.2192	105.32	28.244	87.5891	84.9975	113.619	73.0907
Arfgap1	33.5964	41.1082	60.1771	25.8147	20.862	36.458	24.6574	29.3665	30.0745	81.029
Arfgef1	225.224	279.289	321.391	254.385	1009.54	821.931	702.411	579.61	2634.63	2267.79
Arfgef2	148.218	59.3238	99.6101	95.6764	73.6059	65.7123	56.1657	79.0001	116.333	130.524
Arfip1	64.5595	48.739	39.6242	58.3435	3.28072	27.0141	55.2315	41.7749	80.9725	35.96
Arfip2	73.3467	142.328	5.59231	59.53	81.6815	19.1954	29.6682	26.1266	15.3944	15.84
Arfrp1	19.2376	21.711	96.8378	23.7889	57.4547	57.8936	1.72687	12.8909	56.6486	54.0681
Arglu1	362.049	363.524	291.422	231.464	340.101	330.714	546.54	510.192	170.732	213.492
Arhgap1	121.163	58.5361	72.6045	103.49	20.6096	38.3908	118.503	85.0664	33.4677	60.726
Arhgap10	19.7642	11.5694	49.9962	12.126	85.8876	137.706	78.1054	104.368	63.2922	119.33
Arhgap12	48.7315	83.2995	45.5033	31.1976	150.408	34.1739	44.389	25.0236	5.60771	48.91
Arhgap17	97.463	29.2927	45.7901	48.6196	324.118	128.086	80.9081	68.2461	85.5801	64.8232
Arhgap18	3.6313	27.9634	23.4686	20.6923	62.7543	69.3581	93.1377	28.9529	20.7521	15.8766
Arhgap21	154.261	204.704	88.3299	53.3079	109.526	28.0683	71.8774	24.1274	74.4004	65.8475
Arhgap26	101.87	123.915	124.799	24.9754	395.285	137.97	182.114	177.371	26.1812	61.8235
Arhgap27	21.566	11.914	12.7619	10.65	58.5482	67.5133	71.198	4.48081	5.25054	6.76766
Arhgap29	104.532	180.974	53.9156	4.77514	0.084121	0.0878507	20.043	5.30803	1.21441	21.9126
Arhgap31	108.523	63.5577	1.14714	1.04185	0.672968	4.65609	1.89672	3.3089	28.5386	38.5208
Arhgap32	172.972	92.8996	199.937	112.288	37.2656	72.4768	75.2179	64.3168	207.664	359.234
Arhgap33	65.5851	143.706	8.46017	8.36372	0.168242	0.351403	0.566186	1.30977	1.64302	0.109746
Arhgap39	126.43	23.4341	56.7357	78.3412	245.129	79.5488	52.7403	38.2592	96.0098	196.006
Arhgap42	78.6966	174.87	19.0712	0.260462	0	0.0439254	4.44456	0.0689355	13.6085	11.3038
Arhgap44	37.3109	3.93851	26.3365	34.381	6.64556	25.872	63.5261	54.7348	28.6101	8.56017
Arhgap5	223.477	188.605	253.662	219.454	19.0955	81.2619	306.732	133.39	351.393	217.955
Arhgap8	67.6918	19.7418	1.62512	0.0289402	7.31853	90.047	0.113237	0.0689355	10.8225	6.25551
Arhgdia	324.627	143.312	353.75	95.6764	89.8412	74.9806	100.81	82.4468	145.05	167.874
Arhgef1	38.9464	84.3333	27.388	33.4838	132.659	47.0001	13.0223	9.09948	52.2196	14.1938
Arhgef10	7.87243	23.188	10.7544	0	3.36484	0.351403	21.9114	29.7801	42.54	59.1896
Arhgef11	16.2993	48.0498	23.8988	30.5319	44.7524	35.6235	31.5649	11.788	26.5027	27.9486
Arhgef12	201.329	221.738	160.361	111.275	40.9669	69.8853	56.7036	80.8613	80.6511	178.556
Arhgef16	51.5312	3.34773	9.36832	2.40204	133.752	88.9489	1.8118	5.51484	5.64343	22.0955
Arhgef17	77.5324	75.5701	99.4667	122.678	1.00945	0.614955	41.9544	21.5768	79.5795	80.0413
Arhgef18	37.3941	6.69546	36.2783	12.2996	83.0274	18.229	12.3429	17.5786	55.0056	6.18234
Arhgef19	75.3148	7.18778	1.19494	14.7016	0.084121	0	1.10406	0	39.254	0.292655
Arhgef2	54.3586	70.4993	30.5426	17.6825	0.336484	1.31776	16.2496	6.68674	21.3236	33.8383
Arhgef5	160.221	218.341	73.3214	2.48886	0	0.746731	0.113237	1.58552	57.0772	18.5836
Arhgef6	121.33	86.9918	16.5858	8.04538	0.336484	0.263552	0.113237	4.82548	6.32207	2.59732
Arhgef7	36.8951	32.8373	36.2305	85.1132	5.88847	28.0244	41.3882	43.3604	72.0431	19.6811
Arhgef9	79.4451	91.5703	133.164	36.1753	108.18	19.1075	11.5785	26.8159	57.7559	128.951
Arid1a	240.775	290.76	128.002	194.999	453.244	295.618	257.671	261.472	387.254	313.068
Arid1b	42.4668	29.3911	72.8435	88.4124	216.864	66.7226	67.2063	46.5315	62.6135	29.8508
Arid2	100.817	59.7176	103.96	195.52	218.378	127.076	158.929	157.035	55.72	119.842
Arid3b	0.110879	3.84005	14.3393	37.2461	364.328	176.272	27.2336	6.34206	49.255	98.7346
Arid4a	190.712	65.4777	108.309	86.2129	41.4717	71.9937	38.3025	98.3709	33.5034	90.1013
Arid4b	130.838	242.711	232.057	204.752	186.917	284.373	311.346	241.757	259.384	234.344
Arih1	127.705	116.038	194.918	171.905	61.4083	112.537	221.549	198.465	222.023	114.575
Arih2	16.2715	9.35396	63.9531	62.1057	216.359	55.0824	53.9293	23.0934	32.7176	111.721
Arl1	69.9926	54.3514	44.0215	46.9989	210.639	58.4207	53.0234	22.1972	110.047	77.0781
Arl15	29.7157	54.3514	36.6607	99.3229	7.31853	22.7973	45.2383	22.473	60.6848	18.291
Arl2	45.4605	8.86164	3.25023	16.3223	0.420605	28.9907	37.5665	14.0628	34.1463	11.2307
Arl2bp	47.6504	56.5668	82.0684	31.458	3.36484	17.087	75.4727	33.9163	51.3267	20.5956
Arl3	55.2456	18.1664	76.0937	42.6579	19.6002	45.4188	5.69017	48.048	9.5724	45.7274
Arl4a	70.0203	10.0432	144.444	233.953	87.2335	39.6646	141.462	62.5934	12.787	10.4258
Arl5a	37.6435	49.8221	43.448	100.712	7.48677	60.9684	78.4734	57.699	511.266	471.139
Arl5b	161.413	72.4193	41.4405	35.0466	19.9367	23.3683	54.1557	26.9538	25.8955	30.802
Arl6	0.277198	38.2035	46.3158	30.8503	2.10303	19.1954	65.7343	49.2199	30.9317	24.0343
Arl6ip1	284.627	61.8346	299.977	476.269	281.217	117.193	157.655	152.968	245.811	275.608
Arl6ip4	33.2361	1.7231	11.806	13.3704	53.9216	39.1814	2.83093	33.8473	46.7548	37.7525
Arl6ip5	23.0075	24.1726	16.3946	18.4928	101.702	27.673	12.7958	5.99739	46.5047	26.8511
Arl8b	85.5989	234.735	119.159	106.876	156.717	72.5208	55.5712	72.1755	96.9384	42.5814
Armc1	25.7795	119.14	18.5932	61.1796	118.527	23.3683	68.367	43.6362	78.758	9.69421
Armc10	7.09628	86.7949	80.2521	27.7826	40.7146	24.5543	29.9796	33.2269	16.5731	12.072
Armc8	89.147	178.267	92.6795	68.5304	284.413	166.565	118.871	154.002	62.3278	74.6637
Armc9	19.4593	9.74781	33.7451	34.5546	81.0927	22.7973	10.6726	30.7452	23.1809	29.6679
Armcx2	26.9991	57.0591	43.0656	23.6442	0.252363	6.5888	49.966	43.2915	19.3234	45.8372
Armcx3	15.8003	43.4221	60.6073	85.8078	3.1966	25.2571	94.9495	88.4442	30.4317	45.5079
Arnt	40.3324	128.642	39.3852	53.6552	146.034	143.021	108.679	139.525	162.731	134.365
Arntl	12.9729	30.6711	6.40487	33.0497	0.925331	34.2618	30.7156	54.7348	20.9664	41.6302
Arpc1a	26.1675	45.2928	30.925	98.2521	34.5737	43.0029	46.0876	90.5812	57.113	58.5311
Arpc1b	4.51833	41.1574	34.0319	2.31522	0.588847	0.527104	0	2.06806	12.1084	2.67048
Arpc2	207.289	246.944	157.063	129.16	40.1257	59.7824	140.98	81.6196	124.084	84.0653
Arpc4	43.6033	34.2158	44.4995	18.0587	40.294	30.5721	49.9943	28.7461	74.7576	84.0653
Arpc5	85.0445	274.268	80.1565	114.98	50.5567	50.6899	106.358	44.4634	54.7913	138.719
Arpc5l	19.2653	47.5575	18.2109	15.4251	64.4367	34.1739	30.9987	17.4407	31.4675	47.9589
Arpp19	167.705	111.952	94.8781	36.0306	56.0246	17.5262	35.783	56.1824	31.8247	42.6911
Arrb1	120.166	61.0469	21.0309	0.0868207	1.34594	0.483179	0.566186	9.7199	66.864	46.3127
Arrdc1	58.3503	96.4442	6.69166	5.00666	48.3696	22.0505	8.71927	47.4276	37.2181	66.6157
Arrdc3	92.4457	71.1885	101.665	22.4866	35.4149	55.2142	21.8265	75.829	215.236	91.3816
Arrdc4	242.659	51.5452	152.331	32.3262	67.8857	87.3236	58.94	48.1859	18.0733	32.814
Arvcf	6.18152	0.0492314	5.7835	22.0814	0.168242	0.746731	0.0283093	0	60.149	62.4819
Asah1	189.521	96.0504	92.3927	73.7976	120.966	52.974	65.4795	31.5725	129.906	59.4822
Asah2	101.704	111.854	8.93814	2.02582	10.5151	12.8701	2.68939	3.37784	0.714359	5.23122
Asap1	88.3154	38.1543	95.0693	84.708	251.269	276.378	256.114	163.446	356.608	216.565
Asb1	1.66319	1.03386	31.5464	27.8405	30.6201	98.5246	27.6016	52.6667	19.0734	111.319
Asb3	52.5291	20.1356	46.6504	31.0818	69.484	29.6496	39.5764	24.61	13.5371	14.523
Asb7	23.1183	68.2347	32.12	25.3516	79.4944	87.5872	43.3133	22.5419	77.2936	50.5562
Asb8	55.2456	22.1541	6.93065	18.869	191.291	100.282	90.9862	124.153	67.7212	157.522
Ascc2	75.7029	131.103	50.7132	28.072	410.847	65.5806	15.4852	35.1571	56.9344	63.6525
Ascc3	96.077	63.9515	195.827	110.349	57.3705	176.36	126.713	225.902	301.566	170.728
Asf1a	19.1267	33.9204	27.4358	34.2363	55.2675	34.701	19.6467	59.9739	20.2521	34.5699
Ash1l	375.188	484.092	353.367	354.662	501.614	592.729	256.086	332.2	458.368	397.646
Ash2l	6.62504	6.54777	29.2999	23.7889	59.9783	49.1086	40.9636	7.23823	21.7879	36.3624
Asna1	18.6277	28.2588	19.119	36.6383	68.5586	31.3627	19.0522	20.0602	44.8617	23.1564
Asns	3.99166	17.5756	23.7076	34.6704	111.124	54.8628	15.2587	10.9607	31.3603	59.0432
Asnsd1	68.2185	29.6373	45.0731	29.3164	5.13138	56.488	55.5429	26.6091	67.364	33.692
Asph	93.1664	137.995	85.3664	89.078	16.0671	8.30189	55.7977	17.5096	74.329	50.9952
Asrgl1	101.261	47.4098	6.40487	7.64022	38.6957	9.1804	48.2674	38.3281	145.265	53.2633
Asxl1	68.8284	175.559	58.8388	30.7345	8.74859	27.9805	37.2834	45.911	57.363	43.8983
Asxl2	103.839	189.048	210.118	212.537	509.773	200.387	159.24	142.076	278.314	173.837
Atad1	90.8379	160.839	278.755	137.495	101.282	73.7507	123.712	44.6013	96.7956	151.815
Atad2b	72.5983	49.4283	32.5023	75.997	61.9972	63.7796	110.831	47.8412	17.5732	16.2058
Ate1	77.9205	30.7696	64.2877	91.017	527.018	179.962	49.4564	139.732	100.367	139.487
Atf1	81.2468	30.9173	14.4349	55.9704	4.12193	59.7385	109.359	32.4686	77.6508	12.511
Atf2	67.3038	147.645	122.792	164.467	385.443	216.157	95.8271	216.595	124.691	126.098
Atf4	139.514	178.661	108.787	214.997	59.053	73.1357	155.163	67.9015	97.3671	110.075
Atf6	237.836	184.027	120.928	299.416	622.496	374.859	334.05	341.506	235.345	294.96
Atf6b	58.9878	37.8097	16.7291	42.1659	48.9584	37.2926	39.35	45.4974	39.6826	41.1181
Atf7	44.9061	46.819	53.1509	29.7216	84.8781	119.697	56.0525	23.7138	28.6815	23.3758
Atf7ip	162.521	175.411	196.496	128.639	457.114	269.394	313.214	217.974	170.482	266.06
Atg12	58.2394	68.1362	72.2699	33.6864	1.26182	10.015	23.3269	29.0908	149.087	106.307
Atg13	29.6048	6.44931	7.98219	51.34	108.348	47.4394	47.6446	13.0288	39.6469	24.9123
Atg16l1	5.65485	24.0741	26.2409	34.5836	41.4717	72.389	26.2427	18.0611	40.7184	5.01172
Atg2a	25.9181	9.74781	12.9053	47.6935	88.1588	73.4871	45.0401	45.7042	14.0014	29.1558
Atg2b	31.4343	47.656	23.2296	90.2067	79.1579	97.4704	42.1526	80.4477	39.2183	51.0318
Atg3	397.724	468.732	172.549	39.0982	34.742	65.7563	41.4165	45.1527	132.656	129.646
Atg4b	41.857	17.3787	35.8004	15.8303	56.9499	10.7178	22.1662	22.1972	26.0384	9.73079
Atg4c	3.96394	8.51702	20.2662	84.708	11.5246	47.4394	39.5198	96.6476	22.3237	17.5959
Atg9a	54.6081	3.84005	111.225	21.7631	26.2458	31.1431	66.9799	30.6763	14.3943	48.9466
Atic	72.82	2.21541	17.1593	15.5409	2.43951	22.4459	1.78349	11.788	43.6473	4.02401
Atl2	55.7169	7.04008	19.0712	38.8088	221.743	68.4796	87.8721	75.0018	19.5734	11.1941
Atl3	186.416	213.664	75.4245	72.611	27.0028	97.5582	51.6645	57.4233	73.5432	67.3839
Atm	13.9154	117.761	35.2746	28.9981	244.876	36.8534	74.9065	89.1336	37.0038	17.9983
Atmin	43.2707	49.1821	32.12	58.9223	6.22496	56.488	36.7455	63.6275	49.3622	38.411
Atn1	102.425	174.722	84.4583	113.127	122.817	106.168	157.287	96.165	143.086	64.2013
Atoh1	1.99583	0.295388	408.478	2064.68	0	0	6.681	2.20594	0	0
Atox1	192.154	466.861	63.5229	40.7768	3.02836	8.34582	63.3846	55.0795	10.1439	68.0058
Atp10d	0.0277198	7.5324	25.3805	27.0881	900.095	356.366	154.88	106.23	209.057	110.441
Atp11a	1698.23	929.143	1340.58	1289.63	2524.64	2015.25	1469.4	1253.45	2106.89	1432.95
Atp11b	192.32	190.624	214.993	79.7014	5.13138	50.1628	15.5135	50.9433	68.0426	61.6771
Atp13a1	18.6555	17.6741	9.98969	45.3204	486.219	187.869	176.905	131.391	22.8238	56.1533
Atp13a2	41.8847	17.1817	6.69166	65.1155	98.9263	37.6001	70.4619	81.8954	79.4009	60.6528
Atp13a3	86.0978	129.331	139.664	77.0389	663.799	559.433	415.043	475.931	254.74	206.066
Atp1a1	148.495	440.818	327.748	467.616	375.348	319.118	473.757	472.07	400.255	363.954
Atp1b1	834.589	1749.19	722.412	369.943	40.294	78.4068	517.947	572.234	728.753	784.097
Atp1b2	297.933	341.124	302.463	378.422	449.206	322.807	391.716	238.103	66.2925	95.2227
Atp1b3	134.857	107.521	152.761	24.5703	127.359	39.1814	112.926	13.0977	78.9009	93.0278
Atp2a2	173.36	90.2411	252.371	343.376	142.501	181.28	273.072	191.641	346.142	209.578
Atp2a3	0.0277198	0.0984627	1.24274	0.0578805	1.68242	5.18319	28.0262	62.5245	1367.25	1647.5
Atp2b1	103.423	252.606	327.652	317.416	66.5397	273.216	498.754	301.179	564.343	467.115
Atp2b2	150.048	6.84316	306.096	315.651	2887.12	1421.03	781.167	576.852	91.7236	77.8098
Atp2b3	0.221759	0.0492314	83.2633	110.146	0.757089	0.395328	5.63356	2.89529	1.10726	1.42669
Atp2b4	5.26677	3.93851	31.164	241.651	1.68242	84.4245	24.4593	15.3726	32.3247	0.0365819
Atp2c1	180.844	140.605	94.3046	124.096	105.572	37.2487	16.2496	62.1109	59.4703	72.1396
Atp5a1	211.558	281.357	275.218	393.037	297.62	450.806	542.435	594.569	623.278	807.07
Atp5b	484.349	401.826	555.455	614.314	209.125	849.429	2373.23	1985.96	505.123	462.688
Atp5c1	156.284	299.622	125.038	118.192	77.9802	186.639	287.962	314.897	152.837	171.898
Atp5d	197.282	130.414	55.2062	60.5429	77.139	75.903	243.658	91.6153	49.4693	89.5526
Atp5e	203.159	191.215	164.902	218.094	120.125	78.5825	185.2	343.368	122.548	128.915
Atp5f1	83.6862	84.1364	62.9016	67.6044	25.0681	52.7983	210.31	190.124	90.2592	45.764
Atp5g1	109.327	56.8622	74.5164	97.5864	86.0558	58.3329	181.406	149.383	48.0049	82.6751
Atp5g2	78.4749	22.3018	43.7826	30.4451	6.98204	29.1664	49.7112	79.1379	22.4666	8.3041
Atp5g3	126.098	91.5211	50.1396	94.7214	110.787	89.1685	262.909	188.607	67.0068	61.2016
Atp5h	139.264	138.537	96.79	120.391	313.435	129.404	195.561	247.547	107.011	88.3819
Atp5j	185.279	217.75	75.4245	80.9169	25.4045	140.605	302.372	434.5	146.729	106.051
Atp5j2	90.2281	150.845	22.8472	33.3391	28.9376	61.803	117.965	118.362	26.1812	58.1653
Atp5k	54.8576	53.7606	38.6204	40.7478	31.966	34.745	120.4	199.982	36.9323	42.0692
Atp5l	90.3667	79.2625	85.7488	64.7393	25.3204	48.0543	254.557	168.134	69.0427	91.967
Atp5o	64.2269	23.6803	43.9738	59.1828	155.624	64.9217	126.486	175.579	34.7535	58.0189
Atp6ap1	210.061	195.005	218.674	149.389	280.712	190.373	290.369	227.763	438.58	285.412
Atp6ap2	96.9086	43.1759	53.0553	99.2071	35.6673	40.2356	29.923	60.939	52.7554	66.9449
Atp6v0a1	38.9741	98.8073	204.096	440.846	196.17	343.101	306.93	246.927	151.515	187.995
Atp6v0a2	36.8951	40.4189	54.0112	25.4095	21.7032	57.3226	54.0142	6.82461	109.368	128.073
Atp6v0b	95.2731	71.927	67.6813	47.9829	103.385	76.0787	77.4543	52.8046	93.4738	47.9955
Atp6v0c	223.394	88.518	185.072	128.35	242.1	101.38	160.202	72.658	166.124	175.118
Atp6v0d1	148.218	28.4557	60.9419	146.438	30.3677	76.6498	72.2454	48.5306	116.726	91.4182
Atp6v0e	201.579	120.863	111.129	136.077	20.3573	92.5947	119.012	121.533	164.767	272.608
Atp6v0e2	19.6256	6.94162	47.3674	30.6766	1.26182	5.00749	22.053	24.6789	81.4012	47.2638
Atp6v1a	333.525	227.695	208.158	166.609	150.072	258.984	362.812	412.717	609.919	571.373
Atp6v1b2	72.1547	38.4989	132.495	197.922	160.419	153.431	143.811	185.161	226.452	199.042
Atp6v1c1	61.2331	119.238	73.3692	39.6481	6.47732	39.445	49.7961	30.1248	116.226	57.141
Atp6v1c2	0.0554397	0	0.0477976	0	69.5681	79.2414	64.9416	25.2304	75.0791	16.4984
Atp6v1d	66.9989	152.125	64.3355	75.8813	25.9093	74.4535	155.843	36.3979	181.733	134.256
Atp6v1e1	28.4128	99.8412	77.432	87.8625	26.4981	32.373	54.9201	70.1074	58.1845	36.399
Atp6v1f	108.301	78.3271	36.3261	21.2421	56.277	54.9946	43.2283	23.7138	58.0416	46.0566
Atp6v1g1	107.303	191.855	67.7769	48.9379	18.8431	77.089	167.846	117.811	198.699	124.415
Atp6v1h	10.5613	67.0039	18.9278	46.1886	33.7325	25.9599	62.9033	86.9966	31.6461	54.8363
Atp7a	100.429	45.6375	12.7619	22.284	10.0104	18.229	30.9421	27.0227	8.75089	33.0701
Atp8a1	97.0749	24.6649	228.759	213.492	689.792	436.091	295.295	333.855	33.7534	31.8263
Atp8a2	0.110879	0.0984627	28.9175	105.227	190.618	192.92	139.933	115.949	0.714359	1.24379
Atp8b1	12.6957	109.638	31.9766	27.2906	47.5284	151.63	85.3243	37.5009	7.14358	12.0355
Atp9a	88.4817	59.6684	61.0375	42.6	142.837	26.3113	68.6501	15.8552	51.1481	49.5319
Atp9b	81.9398	25.0588	103.673	91.5379	171.018	62.989	24.346	26.1955	89.8306	94.4911
Atpaf1	8.89807	1.92002	18.3065	32.0368	141.996	29.2104	29.0737	44.3255	21.3593	70.6397
Atpaf2	23.9222	5.16929	3.29803	17.5088	112.302	71.2469	29.1586	22.7487	13.7157	24.6928
Atpbd4	29.0504	120.272	92.6317	120.362	52.7439	61.1441	80.625	68.8666	19.7163	22.8271
Atpif1	45.3497	52.1852	26.5754	27.3775	13.4594	21.0842	59.8176	66.4538	28.6458	20.1201
Atr	31.1571	75.5209	16.1556	24.4256	35.3308	28.2001	19.1371	47.2208	5.82202	27.3267
Atrn	271.35	206.624	279.568	150.055	89.673	194.853	250.877	178.819	244.382	145.084
Atrnl1	89.3133	169.11	70.4058	76.3443	25.2363	71.774	82.8048	27.1606	58.2202	148.157
Atrx	353.816	283.819	392.227	459.542	1018.96	676.363	652.247	711.345	619.777	518.585
Atxn1	124.933	58.9792	130.583	97.9916	206.517	120.663	63.2713	46.3936	87.4375	64.4208
Atxn10	58.3503	69.7116	88.7601	98.1652	11.2722	27.2777	86.4001	36.0533	50.1837	31.5702
Atxn1l	60.9005	81.8717	84.6017	105.777	130.135	80.9105	72.67	35.5707	66.2925	114.245
Atxn2	243.325	268.459	65.9606	85.3158	160.587	125.187	97.4407	167.858	273.314	129.646
Atxn2l	134.081	101.958	194.775	348.238	452.15	138.672	282.385	187.78	180.09	220.918
Atxn3	5.82117	11.1755	39.5764	29.2007	0.336484	21.216	19.4202	7.65184	9.14379	49.0564
Atxn7	106.167	56.4684	80.9213	118.684	238.904	186.024	130.761	83.0673	125.799	74.7003
Atxn7l1	17.6853	27.3726	72.2699	52.2082	12.6182	27.0141	21.7699	19.233	15.2873	50.4465
Atxn7l3	16.6596	6.89239	8.65136	36.6094	34.9102	6.85236	6.45453	14.2007	20.5021	35.521
Atxn7l3b	118.114	238.526	247.496	217.688	144.772	153.827	222.483	239.551	122.798	341.675
Auh	18.8218	29.145	36.9953	25.5832	11.7769	47.4833	89.5424	49.3578	65.5424	119.733
Aup1	23.2292	21.5633	14.8172	18.9558	27.5917	52.7104	16.929	39.4311	11.3226	8.19435
Aurkaip1	28.4683	39.3359	39.433	16.9011	0.672968	21.1281	5.20892	26.4712	54.1484	20.6322
Auts2	33.042	26.5849	83.3111	26.3356	14.8894	110.736	54.8352	83.8945	164.945	159.022
Avl9	172.75	109.047	146.691	89.8015	33.9849	90.5741	94.2984	65.7645	83.4371	77.8463
Azi2	92.9446	78.3763	58.1218	57.7357	80.1673	65.8441	29.9513	112.227	55.3628	88.3453
Azin1	61.4826	40.7143	138.756	110.783	94.0473	99.6666	33.4333	107.608	94.1882	84.2482
B230118H07Rik	44.5735	20.4802	29.5389	35.1334	0.757089	11.0692	0.226475	13.5114	1.60731	18.6934
B230120H23Rik	8.59315	48.5421	38.9072	43.4972	3.78545	54.9506	6.85086	62.0419	74.1504	73.676
B230208H17Rik	38.7246	18.8556	42.1096	51.5136	220.229	175.877	68.2255	79.069	184.054	300.813
B230217C12Rik	0.0277198	0.147694	18.3543	8.79783	1.26182	68.3039	5.4637	39.4311	1.35728	1.46328
B230219D22Rik	122.411	169.996	147.551	128.35	217.285	484.804	988.363	786.692	207.95	207.822
B2m	296.242	442.048	160.504	12.5022	0.252363	0.219627	0.339712	8.61694	30.1459	52.2024
B3galt5	0.194039	18.9048	107.927	141.518	235.791	183.959	74.0855	96.6476	0.428615	0.146328
B3galtl	26.8328	0.0984627	35.6092	3.76223	0.336484	2.24019	16.7308	32.8133	78.1151	11.377
B3gat3	69.4659	9.50165	7.02624	18.898	3.53308	13.8804	19.0522	17.3028	34.4321	51.2513
B4galnt3	26.6942	4.72621	25.2371	97.7601	0.252363	0	37.9911	19.7845	2.46454	9.95028
B4galt1	57.2137	61.1946	36.8997	43.2946	60.1465	26.8823	126.967	55.9756	74.079	15.7668
B4galt4	42.5777	48.4929	32.4067	32.905	170.513	191.515	64.064	109.883	118.976	89.3331
B4galt5	10.2009	7.43393	57.4527	99.4386	12.534	12.1673	37.0286	26.747	155.302	126.573
B4galt6	60.9836	47.7052	64.2877	6.65625	0.588847	0.263552	0.283093	7.85865	13.68	7.35297
B630005N14Rik	28.302	37.1697	78.5314	85.9235	29.1059	44.8039	75.7558	77.3456	3.64323	28.3876
B930041F14Rik	17.1031	71.927	30.3992	16.8143	9.33743	16.7356	53.5329	2.75742	1.60731	64.6768
B930095G15Rik	98.7381	104.272	85.5098	29.7216	0.168242	3.77758	14.8341	4.82548	1.35728	13.5719
BC002163	38.0039	23.9264	10.2287	6.13533	18.8431	14.5832	45.6063	53.1493	10.0367	5.2678
BC003331	34.5389	53.7114	36.4217	45.7834	1.34594	48.9329	15.1455	42.8089	97.6171	8.15777
BC003965	0.554397	26.4865	6.40487	46.9989	0.420605	71.818	45.1534	33.8473	19.8949	32.3384
BC004004	31.6838	81.8225	70.1668	87.5152	55.604	52.359	45.6912	24.2653	17.8232	72.359
BC005537	90.8934	125.54	103.53	152.573	36.0879	115.655	200.345	77.2767	104.689	69.2496
BC005561	72.1825	55.7791	80.0609	51.3978	99.431	62.5497	112.926	123.326	50.3623	53.2633
BC005624	71.9607	82.9548	24.7113	19.6504	128.958	21.7431	62.3088	26.0576	51.1481	7.57246
BC005764	9.59106	54.056	65.1481	88.5571	24.0586	60.2656	100.3	167.031	117.869	57.9823
BC006965	310.601	649.559	148.842	14.9042	0	4.65609	20.6658	1.30977	38.0039	1.86568
BC007180	2.91058	18.2156	281.241	223.158	252.784	320.348	99.6771	103.817	6.32207	0.329237
BC016423	79.9717	104.026	99.8491	133.328	152.848	137.355	88.8347	69.2112	114.583	91.6377
BC016495	33.3747	114.512	7.8866	18.0298	207.779	43.8375	24.5442	11.3744	25.0383	33.509
BC016579	28.1356	2.60926	27.5792	0	75.9613	95.0545	13.1072	11.0297	47.9692	30.6191
BC017647	113.319	138.34	118.968	110.291	4.62666	15.0225	64.7434	8.82374	118.548	186.531
BC018507	67.775	63.0654	90.4808	91.7116	123.994	72.0815	76.0388	58.802	140.907	65.628
BC024479	0	7.28624	41.2493	6.97459	2.27127	40.8067	39.4915	18.7505	41.8971	60.9455
BC026590	134.912	54.696	175.56	65.2023	27.2552	70.017	88.2685	28.4704	7.78651	5.23122
BC030307	0.609836	2.36311	48.6579	1.41807	8.91683	20.0739	22.6192	0.896161	0.500051	66.762
BC030336	43.3815	26.4372	51.3346	17.422	26.3299	97.8657	69.7542	79.3447	98.01	160.485
BC030867	0.221759	0.147694	228.233	193.928	0	0.307478	25.8181	45.7042	0.0357179	0
BC031181	157.421	99.0043	61.9934	75.6208	120.377	116.754	129.091	104.575	78.7937	192.64
BC031353	33.7905	17.1325	64.0965	85.8946	1215.63	365.547	188.823	156.759	148.194	130.122
BC032203	50.1452	64.5915	3.01125	28.3035	200.629	39.7964	16.7308	32.055	89.2948	66.9449
BC037034	14.9133	3.39696	5.06654	13.3993	251.69	10.5421	55.6844	4.48081	28.1457	38.9597
BC046331	4.26886	12.8986	38.9072	48.88	23.3015	34.13	82.55	77.8971	63.9351	93.54
BC046404	5.18361	13.1448	40.5801	7.87174	19.5161	3.38225	4.13316	5.4459	4.96479	42.0326
BC051142	0.637556	72.7147	50.522	14.3254	0	3.95328	2.03827	4.61868	0	0
BC057022	1.80179	0.0984627	59.1256	39.3008	18.6749	34.5693	29.0171	9.5131	43.5401	47.1541
BC057079	13.0283	24.1726	103.147	182.613	15.1418	5.44674	48.324	37.7766	15.1444	38.4476
BC067074	70.9351	85.761	89.2858	17.9719	64.8573	5.49067	8.18139	2.20594	0.0714358	14.962
Bace1	35.0933	15.951	114.905	135.382	98.4216	22.5776	57.8076	123.877	42.04	58.0921
Bace2	646.26	171.522	61.7544	0.289402	0	0	9.34208	6.34206	9.46525	9.25523
Bach2	0.138599	0.147694	132.829	85.9525	9.92628	17.1748	45.4365	44.5323	1.64302	3.76794
Bag1	173.665	162.611	125.899	38.8088	28.517	87.675	41.1901	42.5332	66.7211	57.0312
Bag2	82.0507	25.6495	26.3843	33.1655	11.8611	93.2535	44.2758	36.1222	4.00041	5.88969
Bag3	165.016	111.066	78.1012	13.7755	2.86011	13.529	40.7654	21.7836	26.6813	34.6797
Bag5	14.5529	40.5174	30.6382	40.5453	212.406	119.345	33.5182	56.1135	10.894	47.3004
Bag6	146.583	79.6563	123.891	91.6826	380.563	92.8143	143.387	66.6606	171.16	88.5283
Bahcc1	18.2951	2.95388	41.1059	39.4166	76.8025	67.6451	49.4847	11.0986	6.46494	92.7352
Baiap2l1	34.2617	60.8007	79.9653	9.86862	68.3063	45.902	10.4461	28.1946	13.3942	35.704
Baiap2l2	0.138599	0.0492314	27.7704	79.0936	176.57	61.8469	99.394	58.0437	104.368	40.9352
Bambi	68.1631	1.03386	42.3964	0.0289402	0	0.0439254	6.19974	1.37871	0.107154	7.93828
Banf1	37.1723	56.0745	12.0928	11.4603	1.68242	8.30189	5.01075	13.0288	11.2869	47.8857
Banp	28.302	11.1755	20.6485	26.4514	35.4991	45.5945	77.5959	13.0288	65.721	6.25551
Barhl1	0.277198	0.295388	90.7676	201.163	25.741	84.3367	31.5083	84.2392	18.4662	44.191
Bax	46.3199	39.2866	13.4789	39.6192	16.9083	7.90657	3.05741	10.0646	5.60771	15.0718
Baz1b	178.017	71.6316	217.096	192.337	72.5123	186.595	119.211	156.484	176.375	106.014
Baz2a	118.031	83.201	176.755	167.651	103.048	64.131	98.5448	105.471	202.271	164.802
Baz2b	208.592	174.377	253.375	213.058	219.472	172.451	189.05	217.905	147.158	174.24
Bbip1	20.1246	44.4067	42.6354	35.4518	46.4348	19.6346	19.7599	78.035	38.2539	34.2407
Bbs1	60.3738	6.15392	41.3449	203.652	205.087	67.2497	120.626	95.6825	134.978	54.8363
Bbs10	13.5273	24.1726	0.0955951	4.34103	0.084121	8.12619	49.3998	36.4669	0	11.8525
Bbs2	22.7025	22.1049	24.6635	58.7776	0.504726	7.37946	49.0601	53.425	31.5389	49.3856
Bbs4	23.3401	29.6373	66.5342	26.3356	0.672968	30.7917	32.0745	48.4617	16.9303	26.3024
Bbs9	32.9312	29.6865	50.044	40.9215	143.09	29.2104	33.405	42.74	41.3256	23.2661
Bbx	100.872	130.66	232.105	188.256	70.1569	106.343	94.6381	78.5175	59.7561	165.314
Bcam	142.951	140.999	112.993	97.8469	0	0.263552	44.8703	0.344677	30.6103	118.818
Bcap29	25.3082	40.3697	43.687	17.1326	70.7458	17.1748	27.7998	8.75481	14.5015	21.5468
Bcap31	29.1336	82.1671	98.3674	64.4499	16.9924	57.8936	52.2024	12.6841	46.3619	67.2742
Bcas2	30.0206	61.5884	40.1021	31.5159	0.588847	62.945	58.8551	44.7391	27.4671	34.4236
Bcas3	16.0221	52.3329	30.7338	64.392	56.5293	40.6749	47.1067	29.8491	22.6094	43.1667
Bcat2	71.933	9.79704	9.12933	19.2452	19.6843	71.8619	41.1618	16.3377	27.6814	29.6314
Bccip	1.27511	40.2712	13.7657	21.0685	3.02836	39.8842	1.8118	10.3403	16.3588	25.6073
Bche	148.301	142.771	138.565	75.042	0.084121	2.81122	44.1059	34.9503	10.8582	36.838
Bckdha	42.1619	12.0125	35.0834	58.6908	0.168242	9.44395	3.17064	3.3089	16.5374	1.28037
Bcl10	14.2203	37.3666	107.162	163.194	0	11.8159	5.7751	15.3726	17.1803	26.7048
Bcl11a	2.85514	3.20004	1.57732	40.9215	0.084121	0.483179	54.8918	39.1554	1.50015	0.109746
Bcl2	83.5753	180.827	173.601	123.748	0.588847	7.24768	20.9206	12.5463	277.243	232.076
Bcl2l1	76.784	48.4437	26.6232	51.7741	1.09357	10.7178	9.28546	22.7487	29.1101	35.0455
Bcl2l13	7.6784	48.0006	3.34583	21.3289	0	38.1711	17.0988	1.03403	15.0372	5.85311
Bcl2l2	6.20924	14.6709	69.7844	27.9852	1.00945	93.8685	54.0708	28.1257	69.2571	61.4576
Bcl6	113.984	64.0992	69.3065	9.98438	7.73913	20.9085	0.537877	0.0689355	163.517	168.789
Bcl7a	28.2188	16.0494	127.476	189.877	269.944	116.051	104.037	48.3238	174.839	126.427
Bcl7b	44.8784	3.39696	0.860356	11.6629	5.38375	18.3608	27.2619	24.1964	4.7862	43.9349
Bcl9	45.2942	67.1023	55.3496	19.0137	47.1919	6.72058	23.4118	63.1449	33.9677	44.9958
Bclaf1	199.943	157.097	405.706	301.962	480.163	309.191	307.807	340.541	373.931	440.117
Bcor	26.4447	11.4217	57.0703	49.864	233.941	48.8011	22.8739	89.1336	76.1863	12.9866
Bcr	17.1586	19.8402	31.164	102.506	15.0577	44.716	34.7922	43.4983	7.03643	3.76794
Bdh2	160.636	249.455	50.5698	15.6277	0.084121	0.0439254	10.7859	4.34294	41.4685	37.716
Bdnf	16.2993	0.0984627	19.8838	30.1847	46.5189	25.2132	55.4013	94.4416	69.2213	32.9969
Bdp1	85.2939	147.202	236.598	300.834	426.662	256.217	176.367	181.576	178.84	376.135
Becn1	6.79136	38.6958	3.48922	13.7466	0.084121	20.6449	7.13395	6.13526	44.2545	56.1898
Bend3	1.05335	0.0984627	67.06	64.0737	6.89792	26.487	84.475	18.2679	1.75018	26.0829
Bend4	20.0692	63.6561	70.4058	117.382	0.084121	0.527104	188.823	198.327	3.03602	0.0365819
Bex1	13.8599	47.1144	35.3702	59.7616	0.504726	0.702806	15.9948	0.344677	3.75038	1.28037
Bex2	26.3338	135.534	47.4152	132.054	3.36484	37.073	26.3843	50.185	222.094	71.664
Bfar	30.2146	21.8095	13.7179	27.4643	91.776	30.1767	20.496	89.6851	100.153	13.5719
Bglap-rs1	14.1926	47.5083	57.9306	6.39579	0	1.40561	0	1.03403	0.0357179	1.42669
Bhlhe40	103.561	74.0932	81.3992	40.198	4.29017	0.878507	494.592	384.66	52.8625	92.0767
Bicd1	18.5723	72.0747	51.0478	44.3654	113.227	35.0964	70.2071	78.3107	178.482	113.477
Bicd2	65.3911	53.5637	59.8903	27.3196	169.42	118.774	16.4477	36.1911	27.6814	16.1692
Bin1	18.1288	0	1.19494	5.325	1.00945	5.92992	29.6399	16.1998	240.382	202.554
Birc2	78.7243	127.115	151.375	53.9156	129.715	44.9796	46.5688	42.1196	22.0737	46.5688
Birc6	120.554	137.897	162.082	295.248	263.299	219.275	291.473	284.704	196.341	219.309
Bivm	56.3267	6.64623	12.284	20.4607	0.336484	10.2346	23.0155	30.8831	238.774	13.4987
Blcap	12.0027	11.4709	50.9522	3.29919	28.4329	14.5393	9.17222	14.4765	214.308	59.1164
Blm	1.21967	0	0	0.781386	7.31853	17.7458	41.7846	2.34381	103.368	9.76737
Blmh	14.3034	14.9171	66.821	33.1076	63.6796	38.3468	11.2671	12.6841	18.4304	19.3884
Blzf1	46.8465	1.23078	32.5501	59.4432	95.9821	57.2347	51.6079	106.023	38.361	57.6165
Bmi1	8.95351	8.27087	80.4433	55.0154	43.6588	89.1246	38.897	88.7889	9.39381	66.323
Bmp3	0.249479	0	10.9456	86.3866	416.063	288.809	74.1138	51.3569	0.250025	0.109746
Bmp6	220.484	415.956	73.6082	13.9781	0.084121	0	73.2645	7.99652	9.39381	26.9609
Bmp7	119.417	66.9546	81.9728	160.734	0.504726	7.37946	67.5744	39.2243	11.1083	10.7551
Bmp8b	1.33055	21.1695	2.10309	0.318342	0.084121	0.219627	0	0.0689355	55.2556	89.2965
Bmper	2.77198	18.3141	0.430178	2.6625	0.252363	0.175701	0	0.206806	248.132	45.3982
Bmpr1a	136.936	220.212	91.0065	55.8546	72.0076	20.601	83.7673	121.809	126.763	157.558
Bmpr1b	83.8525	5.71084	14.5783	34.7283	6.98204	20.2496	7.53028	4.96336	58.8631	35.8137
Bmpr2	42.744	114.463	58.3608	45.6677	105.488	116.71	84.3335	136.285	91.0093	109.929
Bms1	51.1985	24.9603	44.7863	37.5934	52.5756	82.2283	28.4509	71.7618	87.4018	95.2227
Bnip1	0.110879	5.36622	0.812558	65.1155	0.757089	16.9991	4.78428	19.8534	35.8965	22.0223
Bnip2	69.9094	88.7641	34.9878	62.7135	125.256	58.1133	60.0441	83.6877	53.3626	84.6872
Bnip3	61.2331	41.9943	83.4545	23.0364	43.1541	8.96077	7.36042	37.9145	30.0745	26.8511
Bnip3l	282.909	339.007	95.4995	72.148	92.2808	95.6694	144.123	58.2505	149.444	163.009
Boc	68.9392	119.337	55.5886	33.3102	0	0.0439254	3.70852	6.61781	86.4374	26.1195
Bod1	63.1735	38.6466	13.3355	35.7122	104.226	45.5945	39.0102	16.6824	64.8995	79.1999
Bod1l	236.173	237.197	151.088	119.639	148.81	157.604	198.59	141.869	180.304	103.344
Bpgm	65.8623	73.1578	79.1527	114.98	156.717	154.354	160.486	215.837	167.267	109.124
Bphl	29.4939	34.4619	17.1593	50.4139	3.36484	16.1645	25.2802	53.9765	6.67925	5.96285
Bpnt1	4.43517	2.56003	16.538	14.1518	63.4272	48.845	56.562	63.3517	59.6132	39.289
Bptf	203.575	193.233	218.53	276.669	427.671	358.695	130.931	232.588	429.258	170.545
Braf	221.01	228.433	342.852	274.99	660.182	358.914	288.246	206.324	398.755	302.02
Brap	23.9222	27.7665	11.7582	39.3298	24.1427	61.3637	79.0963	97.0612	57.2915	114.099
Brcc3	22.1759	2.65849	11.3758	21.1264	0.757089	37.8637	96.9311	16.9581	13.2871	37.6428
Brd1	45.6823	121.306	31.0684	87.7757	80.1673	76.6937	136.508	26.5402	68.0784	53.9949
Brd2	283.546	300.656	254.14	246.542	184.73	104.279	183.275	147.66	202.128	294.667
Brd3	75.7029	53.3668	82.7854	89.5121	48.8743	47.7469	93.3642	131.322	70.1143	118.964
Brd4	104.753	55.8284	96.3599	121.491	233.604	128.965	109.585	118.431	210.879	177.02
Brd7	38.3643	35.0035	45.0253	49.6325	22.0397	74.2339	55.4863	48.8753	33.7892	66.2133
Brd8	99.5974	80.6902	55.493	73.3635	56.4452	225.557	61.0349	94.1659	51.791	78.6511
Brd9	23.0075	8.56626	48.0365	16.8432	30.7042	61.7591	10.6726	39.569	61.0062	36.4722
Brf1	41.4412	28.308	18.2587	47.6935	89.4206	43.6179	44.5023	65.7645	30.9674	23.2661
Bri3bp	30.076	22.4987	9.22493	39.8507	24.8998	15.7692	114.624	65.4887	85.9016	11.816
Brms1l	50.2561	95.3611	9.41612	4.94878	8.74859	16.9113	32.0745	13.0977	30.5031	13.0597
Brox	21.6215	44.0621	38.9072	16.6696	55.8564	38.5225	59.2514	45.8421	46.7905	23.4124
Brp44	25.8903	40.4189	59.1256	60.6587	149.231	46.8684	65.8475	59.4913	63.7565	25.1684
Brpf1	120.47	71.4347	40.1021	60.1088	33.4802	80.3834	32.669	57.7679	54.6127	23.3758
Brsk2	2.35619	0.393851	34.7488	71.1061	6.72968	33.1197	66.6968	42.6021	17.5018	18.8031
Brwd1	43.7696	382.331	172.215	270.215	717.384	375.035	227.409	269.607	204.842	176.837
Brwd3	77.5878	75.0778	64.6701	54.9575	274.739	112.669	85.0129	171.787	138.693	109.16
Bsdc1	45.9872	42.8313	29.5389	99.0913	3.28072	45.0674	34.7072	15.0279	76.615	21.5102
Bsg	155.619	228.68	186.076	182.034	109.61	88.4657	282.895	212.459	107.797	217.772
Bsn	0.138599	4.18467	32.2156	95.3002	46.6872	71.5105	41.0768	12.6841	25.1811	10.499
Bspry	52.4459	39.0405	32.4067	11.3735	0.084121	5.75422	1.01914	24.4721	33.3963	3.18263
Btaf1	35.8418	50.7083	120.976	205.041	114.993	122.2	104.093	159.379	136.621	141.389
Btbd1	133.36	155.522	75.9981	61.7006	43.5747	65.8441	81.6158	74.1746	33.1462	74.3345
Btbd10	29.8265	9.94473	31.9766	35.9148	52.9121	34.4814	18.486	2.61955	17.1089	55.7143
Btbd11	0.166319	0	22.5604	137.784	3.86957	35.887	47.8144	6.75568	0.0357179	3.0363
Btbd17	0.332638	2.46157	90.3374	84.7949	0.084121	0	1.72687	4.48081	1.50015	0
Btbd3	50.1175	20.9233	7.791	33.4549	1.17769	25.916	42.7471	13.7871	37.2181	13.0232
Btbd6	0.138599	0.73847	16.7291	8.73995	2.86011	33.4272	0.905898	5.03229	0.571487	49.4588
Btbd7	125.238	42.7328	28.7741	50.6743	67.8857	53.8525	67.0648	46.1868	57.8988	39.5816
Btbd9	11.8641	35.1512	69.402	82.7112	301.742	221.516	128.015	87.5481	59.7918	99.2102
Btf3	112.82	87.6318	62.8538	96.7472	46.4348	47.659	84.9846	61.6973	24.4311	42.7643
Btf3l4	46.1535	49.576	55.254	76.2575	16.8242	41.8609	25.5067	24.541	57.1844	67.64
Btg1	163.492	231.092	110.795	90.1199	0.672968	6.94021	1.18899	20.5428	47.9335	102.064
Btg2	747.271	77.7363	156.394	261.967	0.084121	7.07198	56.562	73.0716	84.0086	93.4302
Btrc	16.8537	38.6466	13.3833	100.567	4.29017	48.1422	44.1342	40.3273	121.048	46.2396
Bub1b	2.38391	0	0.0955951	0	201.806	304.666	0	60.5943	15.7516	12.8768
Bub3	24.8647	62.2284	55.3496	31.4001	2.35539	23.7636	26.6108	78.3797	74.6147	28.4607
Bud31	11.8364	20.0372	2.43768	38.259	34.9943	10.2346	45.4931	27.4363	20.8593	24.327
Bzw1	268.966	329.899	138.947	46.8542	0.420605	30.5281	98.7146	89.8229	149.587	178.959
C030044B11Rik	51.9193	12.4555	16.9681	15.8592	4.87902	17.7458	45.578	18.199	22.3237	7.20664
C030046E11Rik	111.628	34.8558	88.1865	92.5798	280.207	172.89	215.519	174.614	755.148	755.014
C030046I01Rik	42.245	143.411	24.4723	78.8911	45.5095	132.259	130.506	98.1641	90.9021	24.4733
C130022K22Rik	18.7386	0.295388	12.6664	30.7635	76.5501	38.5665	10.4745	30.5384	67.6497	20.0469
C130039O16Rik	10.3395	75.324	72.2699	83.6373	0.588847	10.9374	15.4569	5.79058	36.2894	25.4976
C130071C03Rik	56.8534	22.6957	22.895	14.7595	3.28072	32.8562	2.09489	24.7478	4.50046	28.8631
C1d	25.5577	9.1078	23.4686	8.94253	7.82325	39.3571	13.7017	65.9023	5.75059	30.2533
C1galt1	20.9562	114.069	29.8735	3.32813	63.0908	14.715	36.1793	43.9808	38.1467	41.6668
C1galt1c1	80.0549	31.0158	20.1228	12.589	13.5435	57.1469	21.6	39.7758	113.69	107.917
C1qbp	82.5497	15.5079	0.716963	41.5582	5.04726	22.4898	57.6944	39.7068	15.7873	1.93884
C1ql1	0	0	0	0	281.805	176.141	0	0.344677	0.107154	0.0365819
C230081A13Rik	145.695	102.943	310.78	420.386	555.788	492.447	346.506	268.573	1417.43	1058.94
C230096C10Rik	25.5023	24.1234	3.58482	15.2804	42.4811	70.1927	17.3253	17.2339	66.4353	30.8386
C2cd2l	20.7622	18.6587	60.2249	200.99	97.2439	26.3552	29.5266	18.2679	32.6819	53.7754
C2cd3	23.5064	67.6931	31.642	69.1382	152.091	54.3796	42.2941	67.9015	62.685	31.7531
C330006A16Rik	32.9035	11.7663	33.8885	23.0075	57.1182	57.2787	125.524	45.1527	21.1807	41.7034
C330007P06Rik	31.6006	124.752	125.612	85.9235	111.124	58.0254	31.1686	27.2985	123.155	199.993
C330019G07Rik	96.3819	109.392	75.2334	248.625	290.638	106.036	172.659	135.458	92.938	81.7972
C430048L16Rik	10.589	12.5048	67.4424	38.259	26.9187	96.2844	11.2954	37.1562	98.2957	32.375
C530008M17Rik	124.462	40.8128	182.395	147.74	10.6834	21.7431	106.358	59.3535	71.9002	32.8871
C630004H02Rik	201.8	63.0161	85.0797	55.0732	0.925331	3.95328	20.0713	48.7374	92.6166	34.5699
C77080	18.6	0.147694	45.1209	59.9641	1.17769	58.7282	20.043	54.6658	126.084	47.776
C78339	30.7413	54.1545	43.8782	39.9086	52.4915	67.4254	87.7589	85.3421	85.6516	208.297
C80913	32.7649	41.3051	65.0525	39.1272	212.742	51.6562	71.481	35.0192	15.073	15.8766
C85492	41.3026	30.1296	52.8163	24.2519	89.4206	30.6599	14.7492	41.0856	57.7202	67.4571
CAAA01083517.1.42631.1	31.7115	78.8686	242.716	253.487	102.964	127.032	148.539	153.519	80.4368	75.2856
Cab39	48.5374	148.728	96.5989	105.342	129.21	55.8291	70.2071	117.397	54.1841	64.3842
Cab39l	106.416	90.8811	62.8538	20.6923	105.74	91.1891	64.5736	85.3421	91.9379	117.684
Cabin1	34.1786	27.7173	53.0553	80.8011	13.1229	60.3534	37.2268	56.8028	41.2899	53.117
Cables1	0	0	12.7141	6.25109	770.296	302.119	26.4975	14.4075	11.1797	7.97486
Cables2	20.7622	63.2131	82.3552	153.499	41.9764	104.498	65.2247	28.4704	70.7572	49.4588
Cabp1	0.0277198	0	0	1.33125	0.504726	2.89907	0	0	40.2541	46.459
Cabp2	24.2549	0	29.4433	16.959	353.056	315.428	23.525	11.3744	496.872	434.008
Cachd1	34.733	12.1109	76.3327	58.9512	500.52	379.998	104.348	85.6868	40.5041	13.1329
Cacna1b	0.194039	0.0492314	176.755	312.699	7.06617	29.6496	4.38795	0.137871	0.928666	0.76822
Cacna1d	0.554397	31.2619	256.243	208.977	3192.98	1317.06	548.295	558.102	396.219	288.924
Cacna2d2	18.8772	57.2561	17.6851	18.9848	1.09357	3.42618	39.0386	27.0227	76.0435	31.4239
Cacna2d4	0.110879	36.2835	15.8688	6.65625	43.827	131.864	13.8433	13.0288	38.8254	3.54845
Cacnb2	0.388078	0.0492314	39.433	98.1363	61.2401	41.6412	250.906	122.498	78.4366	112.197
Cacnb3	13.361	28.505	8.50797	35.2203	3.11248	12.5627	16.6742	9.85777	3.57179	38.6671
Cacng5	0.166319	0.0492314	46.2202	81.7561	195.077	175.218	20.8923	15.6484	0.214308	0.109746
Cacybp	50.7273	62.13	175.274	87.6889	18.5066	49.5039	79.6058	66.8674	105.475	93.0278
Calb1	1.66319	1.47694	196.783	108.15	0.504726	24.9496	2219.28	2259.64	0.214308	0
Calb2	0.498957	0.689239	158.783	132.344	41.6399	46.0338	166.176	146.074	1107.58	1458.3
Calcoco1	342.59	64.1485	129.675	123.633	18.086	50.9534	196.552	107.126	182.34	83.8092
Calhm2	9.89598	4.57852	0	15.512	110.871	9.13648	0.311403	4.274	61.3991	0.0365819
Calm1	308.716	307.007	2286.97	2866.88	2767.67	3400.61	5440.23	5707.31	8437.11	8143.06
Calm2	938.926	1215.13	1027.36	1246.4	1404.06	2050.13	3356.72	3791.87	7758.54	7391.23
Calm3	105.64	100.137	247.018	307.201	95.8138	177.546	140.641	122.705	104.332	125.257
Calml4	16.1052	43.9636	219.2	352.289	376.357	470.265	323.123	354.88	343.821	272.243
Calr	189.909	420.288	250.316	197.054	189.356	148.863	228.428	121.051	257.562	183.495
Calu	175.189	157.688	32.6935	58.4014	34.4055	68.2161	60.8367	90.3744	105.689	66.9815
Camk2b	0.443517	2.95388	98.224	193.465	171.691	143.416	184.945	161.102	246.239	159.387
Camk2d	90.6716	171.276	81.5904	45.4072	163.363	80.5152	132.459	88.72	78.7223	139.304
Camk2g	33.5964	92.1611	32.7891	42.8894	24.311	25.4767	99.0826	104.989	36.7895	32.1555
Camk2n1	70.1035	50.3144	37.9991	185.912	144.688	327.376	135.347	158.896	215.593	143.767
Camk2n2	0.0831595	1.5754	3.44142	9.81074	29.2741	5.84207	9.3987	7.72077	69.4714	67.8595
Camsap1	20.3464	24.4188	87.1349	96.1394	31.3771	67.9525	208.357	30.7452	38.9325	34.0944
Camsap2	113.79	303.462	318.618	142.039	50.5567	56.2684	209.602	87.3413	135.407	126.244
Camsap3	22.2313	1.62463	22.7994	41.4713	267.757	33.4272	50.1924	45.2906	25.8241	55.7509
Camta1	556.947	802.668	343.139	166.262	237.558	74.9367	119.947	125.187	376.288	325.104
Camta2	38.8078	20.4802	51.1912	38.8378	31.0407	40.1039	32.8954	79.0001	107.44	47.9223
Cand1	182.646	116.481	154.912	233.721	104.731	145.481	133.45	84.446	154.98	126.171
Cant1	34.8993	15.8033	33.4105	24.8597	123.826	26.0917	27.2053	9.5131	11.394	22.5345
Canx	356.089	290.071	317.854	228.28	92.3649	230.916	181.378	228.452	364.037	318.226
Cap1	198.335	101.515	141.863	114.372	74.0265	45.902	302.344	218.939	24.6096	44.9958
Cap2	0.0831595	0	7.55201	26.4514	401.341	97.3825	53.9293	50.0472	142.264	80.5534
Capg	121.468	56.0253	73.7038	12.589	18.5907	46.2534	49.2299	52.1152	58.9703	73.6394
Capn2	95.3008	25.4526	65.6738	2.3731	7.48677	10.1907	43.8228	50.7365	11.2511	57.1044
Capn5	33.1252	74.044	11.089	0.897147	0.252363	0.0439254	0.396331	0.137871	16.1802	42.5082
Capn7	88.7312	110.967	76.7629	120.565	100.609	75.4198	150.804	141.456	65.0066	61.3113
Capns1	256.519	331.573	101.474	53.5684	58.4641	25.872	23.0438	30.3316	102.118	94.9301
Caprin1	472.18	276.779	244.484	270.794	55.7722	131.337	284.792	286.496	186.948	385.939
Caprin2	30.2701	37.1204	38.0469	11.7208	1.09357	17.8776	2.26475	38.1903	15.8945	16.974
Capza1	48.0662	75.5209	42.97	58.4593	24.8157	33.0319	48.9751	53.0803	34.1821	41.996
Capza2	54.2754	113.774	57.5005	55.9125	4.20605	54.9067	49.3715	34.3988	52.291	82.8215
Capzb	192.209	150.353	83.4545	126.642	5.2155	61.1002	86.6548	88.4442	164.588	119.001
Car12	2.52251	0.0492314	0.716963	0.144701	7.90738	18.1412	210.508	203.773	0.500051	1.06088
Car13	377.295	1347.22	279.329	23.3548	0.588847	2.37197	0.311403	7.5829	89.4734	30.363
Car14	145.335	157.196	43.926	0.144701	0.252363	0.175701	42.4357	5.92845	40.1827	46.898
Car2	175.744	144.297	81.5426	7.58234	452.992	554.821	340.335	198.121	20.8235	26.3756
Car7	0.221759	0.196925	6.59606	0.115761	225.444	268.691	197.458	109.194	61.3634	74.5905
Card10	2.43935	0	16.0122	84.4765	0.084121	1.71309	176.622	70.8657	0	0
Card6	35.4814	25.748	43.1134	7.95856	79.8308	6.80843	18.033	3.65358	7.82223	26.339
Carf	31.7669	5.36622	30.8772	40.6031	112.386	141.484	86.7681	88.1685	10.8582	11.8525
Carhsp1	122.771	76.1609	63.7141	24.1072	51.3979	116.929	53.6179	20.267	24.1453	43.5691
Casc3	28.7732	37.022	7.8866	77.6466	223.762	100.238	123.797	52.1152	82.3655	53.9218
Casc4	75.1762	160.74	135.745	211.987	112.722	159.405	366.323	316.207	101.403	187.848
Casd1	23.8113	56.2222	28.5829	44.7995	93.6267	63.0768	32.8105	40.9477	45.4689	69.7251
Cask	116.811	104.666	87.5651	78.3412	1.51418	38.7422	108.311	112.158	107.725	82.1264
Casp2	6.73592	35.545	51.478	26.0751	0	50.9973	15.9381	29.9869	26.967	18.7665
Casp8ap2	20.485	107.423	55.3018	25.2648	44.8365	83.7217	40.1143	31.9861	74.0075	53.4462
Cast	82.023	74.8809	47.1762	8.79783	3.44896	19.7664	15.0606	24.2653	16.0016	8.77966
Casz1	29.9097	91.5211	249.216	207.762	0.168242	9.57573	172.8	189.297	87.7232	55.3484
Cat	78.7243	56.173	42.3486	33.8311	0.252363	0.131776	117.455	85.8247	18.3233	23.2295
Catsper2	0.0554397	0.689239	17.5895	31.9211	57.4547	175.262	26.2144	44.1876	4.46474	13.3524
Cbfa2t2	108.8	24.4188	56.8791	110.812	8.24386	53.545	125.807	74.2435	38.9683	21.3273
Cbfa2t3	0.166319	0.246157	62.5192	139.694	0	0.131776	0.113237	0.75829	0	0
Cbfb	40.9699	7.82779	28.2484	35.6254	5.04726	8.08227	20.6092	22.3351	1.21441	12.0355
Cbl	12.1413	62.8684	82.9766	89.8015	42.4811	37.8197	47.5597	41.0856	57.3987	22.0589
Cblb	12.5571	16.5417	236.598	202.321	221.238	162.524	328.53	172.063	83.2942	76.7123
Cbll1	21.7601	49.2806	3.10684	11.5471	77.6437	29.7814	47.8711	2.41274	52.8982	31.7531
Cbr1	25.9181	37.7112	10.3243	22.0235	115.246	76.1227	9.96488	31.2967	26.0026	34.1675
Cbs	0.0554397	9.99397	48.5623	57.8226	0	0	0.084928	0	0	0
Cbwd1	6.09836	1.23078	19.597	16.6985	31.7136	6.76451	8.69096	45.911	2.64313	34.0578
Cbx1	47.8167	176.051	75.7591	36.7251	265.738	117.412	66.6968	42.8779	13.9657	43.313
Cbx3	24.8647	104.469	66.9644	73.8265	44.5	50.0749	46.9086	63.8343	72.5431	55.4216
Cbx5	327.51	425.753	386.204	248.22	89.4206	98.7003	123.202	72.1755	185.305	139.158
Cbx6	49.2582	21.1695	75.3767	32.5867	4.7949	86.6208	33.5182	20.1292	30.5031	31.241
Cbx7	3.38182	6.44931	8.50797	20.0266	17.413	45.9899	7.50197	3.92932	49.7194	8.26752
Cc2d1a	16.2438	13.6863	37.7601	19.2452	200.545	20.6888	31.5083	8.89268	4.21472	66.1035
Cc2d2a	36.5347	115.054	30.1603	35.1624	3.02836	15.901	6.62438	10.0646	2.67884	5.48729
Ccar1	151.655	164.63	158.64	105.545	549.142	196.873	226.984	236.035	123.263	95.991
Ccdc104	95.7443	67.6931	116.769	141.113	114.489	94.7031	73.0381	116.984	59.4703	94.4545
Ccdc115	2.68882	96.395	4.77976	15.3383	5.97259	6.2374	51.6362	9.7199	16.8231	35.8503
Ccdc117	42.3836	84.0872	38.0469	16.7274	2.77599	48.8011	22.7041	25.5061	26.0741	20.5225
Ccdc123	46.3476	79.9517	16.299	25.8147	1.93478	15.9449	1.33054	5.99739	10.4296	15.8766
Ccdc127	11.1711	49.576	30.0169	66.0995	138.127	33.5151	32.2726	54.1833	28.3958	30.5093
Ccdc132	18.0179	13.5386	21.8435	55.5652	1.68242	58.6843	35.3583	55.9756	92.7952	89.9915
Ccdc134	1.66319	1.32925	14.1959	7.09035	67.7174	37.6001	30.2627	15.9241	3.64323	3.76794
Ccdc136	12.3076	25.108	23.612	26.8855	157.811	84.6442	13.5885	9.99565	4.21472	19.425
Ccdc25	18.7386	23.7295	44.9775	27.9563	48.5378	33.5151	107.321	33.5026	61.7563	37.1672
Ccdc28b	0.0554397	7.92625	13.7657	3.58859	34.6579	79.1535	61.0632	32.6754	46.719	60.5065
Ccdc30	4.01938	2.70772	25.2371	38.2879	0.672968	14.3197	40.2276	66.6606	41.5042	13.4987
Ccdc39	4.07482	18.7571	54.4414	93.0139	46.1824	29.43	33.2918	25.2304	5.32197	12.2915
Ccdc40	0.138599	0.196925	83.4545	201.424	0.084121	0	1.13237	36.6737	0	0.109746
Ccdc45	29.189	32.5912	39.2418	47.7803	31.6295	21.2599	139.112	64.6615	28.0029	23.7051
Ccdc47	194.926	225.775	262.648	143.023	506.997	574.104	180.415	226.246	360.144	413.339
Ccdc50	70.4361	86.2533	149.75	152.747	127.696	33.8225	31.0553	83.1362	113.083	69.3959
Ccdc55	15.1073	47.4098	29.2999	36.6383	200.545	99.4909	51.4664	56.3203	112.297	46.2761
Ccdc56	31.1294	23.8772	19.358	14.8753	35.9197	28.7272	10.1347	16.9581	59.256	52.3853
Ccdc59	23.7836	22.6957	18.1631	35.7412	18.0019	42.9151	28.281	14.7522	22.3237	42.6179
Ccdc6	85.9315	126.672	52.8641	67.8359	471.582	185.497	141.773	70.4521	108.475	54.7266
Ccdc62	19.2098	67.5947	8.17338	10.5921	11.0199	15.2421	61.1198	20.1292	4.85764	17.8886
Ccdc64	101.593	15.0156	20.1706	39.8796	16.5718	6.5888	23.1004	11.0297	23.6095	17.5227
Ccdc65	0	2.21541	10.8022	59.6169	35.1626	7.15983	3.0291	48.7374	17.0375	0.0731638
Ccdc66	2.55023	42.4374	10.9934	34.4099	45.846	36.2384	51.2399	68.7287	20.7878	19.7542
Ccdc68	12.9174	1.87079	69.1153	60.1378	171.859	85.5227	34.1977	40.603	70.2572	32.6677
Ccdc69	30.6581	80.5917	21.9869	0.0289402	10.8516	0.0878507	0.113237	0.0689355	0.107154	39.0329
Ccdc72	96.9363	140.408	149.081	58.1409	39.8734	44.4525	225.795	163.929	50.398	115.855
Ccdc74a	1.66319	0	4.06279	23.4416	12.9546	54.9946	44.4739	51.6327	20.4664	7.35297
Ccdc75	7.37348	22.1541	23.134	14.3254	18.9272	65.0974	30.9987	70.7278	60.5776	42.5082
Ccdc77	29.0504	7.77855	15.1518	16.3223	175.056	14.9785	9.3987	24.61	44.8617	2.67048
Ccdc82	15.9943	10.3878	39.2418	6.25109	28.6853	43.9693	5.4637	3.72252	31.789	10.6088
Ccdc88a	32.9589	143.362	44.6429	103.664	43.9953	36.4141	51.2682	38.1213	83.0085	101.954
Ccdc88c	31.7947	44.9975	160.456	149.158	87.4017	82.1844	77.9073	45.3596	20.8593	55.129
Ccdc9	16.8537	14.6217	34.8922	3.58859	17.3289	41.5095	2.60446	2.34381	25.1811	16.6814
Ccdc92	0.166319	8.46779	116.53	101.001	3.86957	27.4973	21.1188	26.678	80.2582	38.0452
Ccdc93	24.0885	15.754	12.8097	45.5809	31.7136	23.8954	41.2467	19.5087	8.28656	5.99944
Ccdc97	16.8259	47.0652	6.26148	68.8777	13.207	55.6534	49.1167	68.0393	45.2903	33.3261
Ccl21c	0.0277198	0	59.269	35.2203	0	0	0.0283093	0.137871	0	0
Ccl27a	50.2561	52.2345	53.6289	48.5038	37.518	18.4047	34.5091	41.4992	16.6088	39.3621
Ccm2	41.1917	3.88928	12.9053	45.5519	19.6843	0.483179	10.6443	1.44765	1.7859	1.46328
Ccnc	38.6969	6.64623	66.2952	62.6266	30.7883	29.1225	40.539	32.7444	34.6107	17.0838
Ccnd3	34.7884	34.0189	20.1228	36.2042	106.918	28.244	38.5856	12.8909	10.3582	86.1504
Ccndbp1	47.7336	27.2742	24.8547	98.3968	36.0879	64.4824	53.2215	57.4922	94.6525	103.417
Ccng1	140.346	99.8412	156.489	163.31	44.5	146.535	180.161	199.43	263.348	102.21
Ccng2	40.5264	23.6311	33.4105	8.62419	22.0397	27.5412	70.6601	68.5219	15.7159	20.8883
Ccnh	4.85097	12.9971	56.6401	38.1143	2.86011	31.0992	30.2344	15.2347	10.894	19.8274
Ccni	244.96	186.439	286.307	217.949	380.395	398.623	890.413	807.51	423.4	357.186
Ccnk	24.4766	69.2685	32.9325	47.1436	75.1201	64.746	72.8965	70.9346	40.4684	147.023
Ccnl1	203.685	169.307	88.0909	84.0714	109.526	113.767	67.8008	151.451	177.232	85.1261
Ccnl2	124.684	13.2432	109.791	77.3862	248.241	295.178	241.45	268.917	103.261	82.7117
Ccnt1	72.9032	102.303	65.1481	133.154	90.5142	139.858	52.8818	149.866	122.691	151.23
Ccnt2	105.28	75.5209	231.484	206.604	239.745	177.634	160.712	92.994	104.654	150.059
Ccny	53.6102	139.719	77.9578	39.7639	4.54253	51.4805	68.9898	43.4294	78.4366	70.8592
Ccnyl1	62.5637	50.0191	57.1181	23.3548	9.16919	4.83179	7.86999	5.03229	16.0016	45.6908
Ccs	10.9771	19.2495	65.5782	44.0181	31.4613	60.4413	48.2674	27.9189	31.3961	52.7511
Cct2	166.541	52.136	104.151	147.074	17.8337	101.336	190.352	172.752	109.69	129.976
Cct3	53.9151	105.847	68.8763	63.2923	20.6938	54.16	121.221	28.4014	65.8996	63.872
Cct4	79.5559	14.3263	80.4433	110.841	159.325	105.201	74.0572	76.7941	129.906	140.95
Cct5	69.66	89.6995	181.822	89.2806	98.0851	82.8872	106.443	145.178	95.6526	89.6623
Cct6a	34.2894	41.1574	60.5595	96.3999	15.6465	51.5684	110.378	85.7558	56.0771	47.7028
Cct7	62.7577	52.9237	82.4508	160.966	34.2373	145.964	150.634	152.83	108.118	183.605
Cct8	25.8072	114.02	64.2399	89.1938	28.7694	95.6694	129.572	91.2017	153.266	125.22
Ccz1	33.1529	28.0619	35.5614	34.0337	19.5161	74.2778	85.9754	62.6624	73.0432	48.5808
Cd151	46.5416	51.7422	40.0544	31.8053	0.588847	0.0439254	0.481259	2.89529	16.1802	2.08517
Cd164	617.875	730.495	332.575	96.5735	100.272	23.1926	52.5987	74.0367	137.943	229.186
Cd164l2	4.82325	0.541545	98.0328	56.636	384.685	557.501	307.977	213.838	334.784	378.586
Cd24a	421.425	806.311	456.753	91.0749	7.06617	6.67666	21.0904	17.9232	88.6519	220.004
Cd2ap	863.75	528.892	331.524	167.361	144.52	144.295	196.014	194.122	129.513	83.4434
Cd44	52.6123	43.3236	107.544	107.831	0	0.0439254	14.2962	1.03403	28.3243	102.612
Cd47	1193.03	685.399	210.118	40.661	2.52363	9.13648	33.1219	12.4084	138.693	191.214
Cd59a	53.8042	102.401	138.9	101.407	0.504726	0.307478	6.51114	3.65358	1.393	2.78023
Cd63	120.581	163.399	16.2034	61.7874	0.168242	0.131776	11.4936	2.34381	12.9299	11.9623
Cd81	398.778	333.247	182.969	121.028	13.88	14.4514	271.883	169.926	49.2193	58.7506
Cd82	149.881	166.747	44.0693	45.3204	5.2155	7.95049	15.4286	24.2653	70.2929	192.019
Cd9	163.935	61.3915	20.1706	5.00666	0.420605	0.483179	17.0139	1.1719	38.4325	50.4099
Cd99l2	32.3491	174.082	81.925	25.4963	4.12193	19.8103	23.3552	25.0236	15.8945	104.405
Cdadc1	6.1538	33.0835	37.2343	27.3196	81.6815	24.4664	28.5641	46.4625	19.8592	40.5328
Cdc123	63.4784	297.751	104.294	55.2758	95.225	116.534	78.7282	105.885	74.7219	75.8343
Cdc14a	216.963	187.375	99.5623	26.3935	339.849	434.905	245.866	194.95	74.4004	240.636
Cdc16	42.9935	140.506	40.9625	37.5644	87.9906	35.1842	28.2244	62.6624	15.823	36.3624
Cdc23	27.4981	50.856	69.1631	92.0589	193.394	65.9759	67.3762	74.2435	90.9378	74.115
Cdc25b	0.0831595	0.246157	85.3664	111.796	44.2477	8.12619	2.4346	6.75568	0.0357179	6.54816
Cdc26	23.4233	57.1084	12.045	46.1307	18.0019	39.0057	25.9313	41.1545	20.8235	17.5593
Cdc27	214.08	150.549	80.2043	139.26	106.329	48.23	99.8187	191.296	181.197	130.122
Cdc37	30.2701	30.5234	15.7732	45.6677	30.9565	18.8879	61.0915	16.5445	18.1447	4.53616
Cdc37l1	32.8203	74.2901	84.5539	106.876	143.258	117.588	107.292	105.196	81.1868	39.5816
Cdc40	15.4122	34.905	42.3008	48.2723	4.37429	53.4572	77.879	57.5611	81.544	100.308
Cdc42	204.822	436.879	299.213	187.648	135.94	68.4796	84.9846	55.562	187.662	97.6006
Cdc42bpa	165.737	126.377	738.998	597.558	1927.21	1593.13	514.494	642.41	778.079	514.598
Cdc42bpb	29.2722	69.0716	46.4592	93.7374	380.227	134.631	97.7521	64.3857	82.1869	153.498
Cdc42bpg	28.2742	70.8439	20.2662	124.559	70.8299	96.5919	24.346	13.3045	11.144	11.7062
Cdc5l	68.3294	88.8626	38.0469	66.5046	41.5558	56.488	68.7067	48.5306	48.8978	91.8572
Cdc73	36.5902	67.9885	85.8444	150.865	110.703	89.1685	74.6517	139.525	138.264	160.083
Cdh1	267.025	236.311	589.057	622.562	0.336484	0.746731	115.927	75.1397	17.4303	20.6322
Cdh13	0.0277198	0.640008	651.242	105.256	0.168242	0.0439254	17.3536	13.2356	17.3232	35.8137
Cdh2	0.0277198	0.0492314	0.0477976	6.39579	42.3129	1.22991	50.702	25.2993	102.475	27.034
Cdh23	1.63547	0.836933	338.502	908.318	1614.87	668.324	451.194	353.708	467.548	450.214
Cdh4	0.110879	0.0492314	37.0431	105.342	0	0.834582	7.38873	8.82374	2.50025	2.85339
Cdhr1	0.277198	0.0492314	76.6195	218.846	0	0.0439254	0.339712	0.0689355	0	0
Cdipt	53.3053	8.51702	23.2774	51.7451	42.6494	17.1309	30.3759	10.8918	26.8242	31.1312
Cdk10	19.0158	1.96925	32.9325	16.93	90.7666	46.8684	34.0844	2.41274	17.6804	20.2298
Cdk11b	102.342	83.4964	57.1181	33.9758	138.211	84.0731	92.8263	126.979	48.6478	38.411
Cdk12	47.983	141.836	155.963	101.841	152.848	122.332	97.7804	173.993	100.939	98.259
Cdk13	78.558	116.481	173.362	114.69	131.649	125.802	105.509	97.6816	181.554	170.691
Cdk14	94.5524	120.174	114.523	92.9271	831.031	652.687	83.2011	129.943	243.382	299.569
Cdk16	50.9213	55.6314	96.2643	95.1555	151.502	54.9067	186.219	183.851	57.9345	85.0896
Cdk17	22.8411	72.8624	99.9447	121.231	23.638	38.8739	77.9073	110.09	119.012	53.0072
Cdk19	473.344	653.399	344.955	62.3372	31.7136	27.8048	35.3867	41.637	114.547	164.216
Cdk2ap1	35.6754	138.931	111.846	77.8492	32.9754	39.3571	49.6546	19.4398	44.2188	43.2033
Cdk2ap2	14.6361	30.425	14.1959	7.8428	68.2221	3.60188	10.616	13.9939	38.2539	8.45042
Cdk4	64.6704	65.4285	62.1368	62.1057	81.9339	24.3786	50.5321	32.9512	42.4329	45.2153
Cdk5rap2	52.5291	125.195	256.243	254.79	412.109	862.518	209.857	362.394	206.557	221.869
Cdk7	34.1508	59.373	91.8191	105.169	26.5822	67.4254	50.4189	54.5969	51.1124	42.1058
Cdk8	17.4358	16.7387	143.201	131.591	203.909	71.5983	177.584	198.121	89.2948	80.151
Cdk9	10.8107	55.8284	3.9194	14.2675	54.3422	40.3235	20.7224	35.0192	16.7517	22.6442
Cdkal1	7.23488	6.89239	14.2437	46.4491	4.87902	57.1908	8.23801	18.13	14.18	15.1815
Cdkl2	50.0898	67.7916	63.0928	131.649	29.19	161.865	83.1728	135.734	169.803	96.9787
Cdkl3	4.62921	23.3357	39.0028	6.65625	13.2911	26.2234	8.37956	33.8473	61.5777	7.86511
Cdkl4	0.221759	6.597	28.4395	9.37663	9.16919	19.1954	109.416	200.12	285.065	162.204
Cdkn1a	232.043	132.678	137.657	102.969	4.45841	2.24019	147.633	50.254	64.8995	30.0703
Cdkn1b	278.446	452.239	135.697	65.6075	3.02836	5.49067	68.3953	21.5079	38.9325	14.5596
Cdkn1c	3.71446	0.246157	220.538	312.786	0.168242	0	0.481259	0.137871	0.0357179	0.329237
Cdkn2aipnl	7.09628	4.67698	9.94189	18.1166	0	14.144	48.4656	65.4887	3.35748	5.77994
Cdkn2d	16.6319	17.0833	21.1743	35.9438	92.5331	130.898	87.221	91.4085	146.836	139.304
Cdo1	34.04	148.482	6.21368	0.781386	0.336484	0.483179	25.4501	1.37871	78.5794	48.91
Cdon	285.459	606.875	118.108	35.4807	28.7694	13.8365	40.7937	40.5341	57.8273	64.6403
Cdr1	0	0	2.62887	0	117.769	6.63273	0	0.206806	7.03643	115.599
Cdr2	0.221759	8.07394	15.1996	32.0079	24.6475	101.907	58.3455	39.3622	1.17869	1.09746
Cds1	75.0653	94.6719	34.7488	18.2902	76.3819	175.438	91.4957	118.155	57.6844	27.1804
Cds2	99.736	46.0806	27.4358	100.22	55.0993	98.4367	37.3966	17.096	65.8639	84.7969
Cdv3	13.9985	56.6161	87.8519	64.6525	20.2732	200.607	85.8339	118.983	40.647	169.118
Ceacam16	3291.07	249.012	116.722	0.897147	0.168242	3.2944	1.84011	0.206806	121.834	33.253
Cebpg	16.7151	72.567	63.1884	71.164	123.742	53.2375	66.5552	57.9058	23.0738	24.8391
Cebpz	12.9452	19.6433	17.3983	19.2742	36.845	44.6721	39.4066	43.7051	83.9371	25.0952
Cecr2	63.1735	5.12006	42.8266	43.0631	0.084121	5.05142	19.3636	11.719	4.67905	6.95057
Celf1	171.336	144.445	83.5023	102.738	141.155	102.829	118.786	106.436	141.229	62.1893
Celf2	246.956	186.439	283.201	242.49	76.7184	82.4918	240.742	211.563	198.556	76.566
Celsr1	11.8641	163.596	128.91	109.568	0.168242	0.922433	48.8902	12.3395	12.787	51.4708
Celsr2	9.89598	45.9821	97.6982	105.719	1.26182	0.966358	68.8766	9.85777	38.7182	104.917
Celsr3	0.277198	1.23078	116.1	188.69	678.268	310.508	26.1295	27.0916	180.483	135.243
Cenpb	10.6444	7.43393	7.31303	35.1913	78.1484	20.6888	22.7607	23.3002	20.645	45.8737
Cenpc1	71.9884	36.6774	28.1528	38.0853	45.4254	37.2487	24.799	19.0951	25.2169	33.509
Cenpm	42.3005	190.771	18.1631	0.115761	0	0	0	0.137871	0	0
Cep110	20.7899	92.7519	11.3758	21.6183	46.1824	33.559	10.8425	37.7766	28.7172	41.8131
Cep120	59.5145	22.2526	61.0853	43.9023	8.24386	37.1609	61.2048	41.2234	38.4682	14.5596
Cep135	5.65485	3.88928	20.2184	26.0173	92.3649	73.0479	9.87995	26.0576	29.3244	0.914548
Cep164	4.74009	6.69546	2.77226	7.37976	750.191	384.303	52.712	54.3901	47.1119	27.3999
Cep170	31.6838	30.5234	130.487	103.722	257.494	35.0085	13.5319	94.3037	60.3276	45.5811
Cep192	92.7506	36.9727	7.31303	22.776	55.9405	45.7702	5.60525	11.0297	31.0032	4.06059
Cep250	14.3866	49.5267	207.537	330.816	39.8734	54.5114	21.3169	7.03142	23.7167	38.3379
Cep290	177.324	94.5242	61.8022	100.307	41.4717	119.741	57.9492	102.162	182.233	192.531
Cep350	149.853	226.858	156.394	241.419	441.215	265.133	224.323	83.5498	335.141	214.151
Cep57	27.609	27.7173	11.1846	20.9527	26.4981	61.1441	11.6068	90.0987	9.60812	65.8475
Cep63	62.2865	40.7143	107.688	92.3483	182.795	99.7984	104.829	65.2819	41.7543	59.0798
Cep97	1.41371	42.142	34.3186	25.7857	46.9395	21.5674	11.3237	4.274	8.9652	7.82853
Cept1	115.315	51.496	23.6598	6.39579	28.0123	27.1459	33.4616	23.7138	22.0022	17.1203
Cerk	4.85097	9.20626	41.7751	40.0533	17.413	35.2281	25.4501	59.7671	75.7577	76.9684
Ces1d	748.574	631.491	172.262	1.56277	0	0	41.3316	0.413613	97.0813	67.9326
Cetn2	53.1944	90.8811	112.468	95.0108	24.5633	74.4096	135.687	70.6589	127.799	167.143
Cetn3	84.4901	196.975	148.507	66.2731	200.797	81.218	97.5822	89.4093	88.509	87.76
Cfdp1	43.1875	97.1335	16.8247	46.1886	9.16919	138.936	85.9754	34.8814	106.975	91.1256
Cfl1	187.941	179.99	122.888	120.507	53.4168	14.9346	87.1361	39.2243	53.3626	78.5414
Cfl2	61.7598	53.8099	45.4077	28.3614	38.7798	79.4171	35.3583	17.3717	93.6524	10.0234
Cflar	92.5843	55.2868	59.6991	24.6281	1.43006	71.4226	102.168	24.9546	102.082	128.439
Cggbp1	78.9461	180.63	111.894	121.896	143.174	74.0142	100.441	99.7497	81.5083	100.417
Cgn	130.311	53.2683	157.397	35.1045	2259.83	1607.89	267.948	186.471	430.794	358.978
Cgrrf1	14.1094	14.8186	7.98219	17.6246	13.6276	39.3132	54.2124	10.9607	90.4378	59.2627
Chchd10	39.3067	19.6433	25.7151	25.67	19.9367	50.1188	155.815	180.197	64.4351	87.5771
Chchd2	183.2	122.537	210.022	391.561	97.5804	204.033	326.095	264.368	263.527	230.686
Chchd3	30.3809	57.453	41.6795	41.153	4.96314	30.3524	30.7156	20.5428	4.96479	26.8146
Chchd6	25.6409	8.61549	19.0234	36.1753	4.03781	36.0627	82.8614	50.1161	16.7517	5.48729
Chchd7	80.1658	100.826	26.8622	29.7506	18.4225	34.1739	36.5756	100.508	31.0389	29.5948
Chd1	74.899	65.6746	89.8116	97.7022	83.1116	94.3956	37.708	109.814	83.1513	79.9681
Chd2	201.107	386.22	304.375	253.632	204.414	205.527	160.854	144.351	299.245	277.181
Chd3	16.1607	66.0192	53.6289	8.33478	0.504726	2.37197	13.8149	21.6457	15.2516	11.8891
Chd4	180.234	234.981	463.971	378.828	361.636	207.24	218.944	203.291	377.181	301.911
Chd6	213.859	86.4995	371.674	199.109	380.9	174.384	236.326	192.744	200.235	89.3696
Chd7	129.23	195.35	216.523	361.955	132.911	217.211	172.63	173.235	242.703	173.215
Chd8	68.8838	58.5361	124.656	87.8046	143.174	199.333	121.73	180.68	125.799	84.9066
Chd9	215.633	264.865	117.247	234.3	362.562	334.008	122.325	214.32	355.608	245.355
Chdh	169.839	105.257	52.9119	10.6789	377.703	141.791	1.35885	6.13526	40.9685	5.34096
Cherp	71.933	10.0924	53.4377	27.7537	61.0719	39.5328	26.8372	22.7487	79.7581	22.315
Chfr	1.60775	24.4188	31.2596	34.3231	31.8819	35.887	36.0944	37.9835	120.834	5.74336
Chga	0.249479	0.0984627	67.06	118.597	14.7212	12.958	42.4357	36.329	14.0014	5.63362
Chgb	0.332638	0.443082	124.704	167.448	93.2061	22.5776	141.688	115.191	9.60812	50.9586
Chic2	6.90224	6.49854	59.1734	53.7709	10.0104	13.1776	30.2627	35.226	28.5029	16.4253
Chid1	24.7815	28.8988	6.45267	23.2101	34.9943	48.0104	53.816	12.6152	1.35728	17.0106
Chka	104.698	90.6842	202.231	564.305	447.44	379.954	152.559	173.855	207.914	152.912
Chkb	17.5744	17.3787	9.36832	43.2946	49.6314	46.0777	31.8197	20.0602	19.0734	23.7417
Chm	64.6149	10.5847	33.5539	18.869	25.3204	37.9515	30.0645	20.267	23.2881	19.6079
Chmp1a	29.0781	28.8988	29.5867	26.3645	13.5435	21.4356	49.0601	12.8909	51.8624	9.07232
Chmp2a	117.338	72.7147	58.1218	17.0458	185.992	47.1319	25.8464	8.27226	66.0424	54.3607
Chmp2b	48.4543	49.3791	56.1621	16.6117	0.336484	3.90936	20.6375	8.61694	61.0062	14.4133
Chmp3	52.5568	46.5729	44.3083	40.69	51.8185	92.5068	42.096	31.2278	142.086	89.9915
Chmp4b	65.3911	82.5117	84.8407	41.0662	92.9537	39.4011	50.2207	63.6275	48.3978	52.4951
Chmp5	49.8957	91.078	30.925	23.8467	14.6371	29.5178	24.6574	19.233	38.0753	29.7777
Chordc1	25.4191	77.7855	37.0909	38.4326	75.2042	49.2403	28.4509	47.0829	93.581	89.1501
Chpf	0.110879	0.246157	11.2802	40.4584	2.77599	14.144	28.8755	22.0594	45.2546	39.4719
Chpf2	4.26886	26.5849	4.87535	6.39579	0.672968	48.3618	3.14233	0.896161	87.0089	16.7911
Chpt1	79.6668	142.229	25.9063	2.72038	0.504726	2.15234	6.31298	1.58552	14.9301	52.2756
Chrna1	1.94039	0.246157	22.4171	54.205	1.26182	8.56545	92.7413	149.521	153.944	66.2864
Chrna10	0.776156	0.541545	131.969	215.865	1399.18	932.579	504.274	457.525	12.1441	8.92599
Chrna9	0.720716	0.640008	752.573	737.831	386.704	139.639	165.779	134.493	7.5722	18.986
Chst11	99.7637	27.9634	39.9588	68.5883	57.9594	82.6236	69.2729	74.5193	5.7863	12.1818
Chst2	0.471237	4.18467	6.78725	2.34416	1462.28	1635.34	796.37	937.523	3055.81	2830.45
Chuk	41.7738	23.7295	118.634	144.672	118.863	100.853	88.5799	121.947	8.89376	34.3138
Churc1	21.372	14.9171	47.8932	18.4928	51.9868	39.4011	26.4692	22.6108	48.1835	10.5722
Ciao1	84.8782	67.2008	51.6214	31.4291	11.1881	52.2712	17.7783	29.6423	44.5045	59.6285
Ciapin1	1.30283	25.3541	17.4939	13.8913	78.2325	110.341	92.2601	86.514	48.5764	67.64
Cib1	49.369	14.7694	33.1237	32.3552	0.168242	13.1776	8.71927	11.788	3.57179	8.52359
Cib2	8.98123	0.73847	346.723	346.038	519.111	704.695	393.669	492.958	518.981	386.012
Cic	53.5547	53.7606	68.4461	55.8257	229.398	159.142	89.1461	84.1013	65.5781	171.752
Cinp	76.8394	41.5513	27.0534	11.0552	3.95369	17.087	25.0538	17.5786	19.7877	17.4862
Cir1	41.5243	42.2897	54.776	47.0857	93.7108	46.1656	25.535	49.5646	9.46525	54.6534
Cirbp	2.49479	77.5886	43.3524	91.3354	106.497	124.397	35.5565	94.7863	82.1155	124.671
Cisd1	64.8921	51.1514	47.9887	53.1053	25.8252	72.1694	82.0687	79.3447	33.2534	29.4119
Cisd2	158.169	61.1946	45.8857	46.5938	44.4159	56.8833	82.4368	81.206	112.619	83.6994
Cit	19.7642	0.984627	2.48547	0.202582	1.00945	0.263552	98.8279	94.6484	0.464333	0.438983
Cited2	377.295	123.078	90.2418	50.5296	16.8242	59.7824	112.473	110.021	132.764	77.8463
Ciz1	77.9205	12.9971	57.8828	27.609	484.789	47.9665	25.7898	63.8343	82.8656	23.1929
Ckap5	241.689	117.072	89.1902	90.033	229.314	91.9797	188.597	122.912	160.409	69.1764
Ckb	290.282	98.2166	500.01	751.028	155.54	149.829	495.243	349.365	243.239	231.344
Ckmt1	3.24322	0.344619	50.1396	63.5238	1233.13	775.678	166.346	215.906	59.8275	22.315
Clasp1	109.715	71.927	229.619	274.151	1124.7	775.195	603.725	364.6	191.805	205.261
Clasp2	98.35	35.3481	146.643	130.665	19.3478	82.3161	143.67	89.6161	135.728	79.7852
Clasrp	71.7944	25.1572	21.1265	6.54049	83.0274	21.2599	19.7033	40.9477	17.6447	22.1321
Clcc1	57.0474	36.8251	47.7498	31.95	13.2911	30.1767	12.8524	27.0916	81.4726	17.3032
Clcn2	39.6117	63.3115	43.1612	30.995	32.5548	60.5731	67.8575	111.262	50.648	82.5288
Clcn3	136.936	52.7268	108.548	143.486	336.652	93.6928	154.71	111.124	270.242	157.997
Clcn4-2	23.6727	18.6095	93.253	42.3396	110.871	82.0965	64.3471	65.3508	102.118	44.9958
Clcn6	42.5222	16.1971	18.3543	21.6183	156.717	17.1309	6.3696	13.0288	27.3956	25.2781
Clcn7	28.8009	7.33547	32.5501	17.6535	163.195	37.688	15.7966	7.92758	27.1099	16.9374
Cldn12	25.031	8.61549	35.2268	19.7951	0.420605	2.89907	10.4461	13.856	29.0744	223.406
Cldn14	32.4322	42.4374	19.0712	21.2421	211.564	61.9348	84.4184	24.6789	22.1094	13.7914
Cldn23	97.3244	231.88	27.2446	5.73016	0.084121	0.219627	4.10485	0.206806	2.28595	31.241
Cldn25	15.4954	29.0465	54.2502	16.6696	1.34594	36.5459	13.4752	23.7138	21.4665	56.5557
Cldn7	34.2617	58.8315	33.7451	14.991	1.09357	2.63552	10.8425	5.03229	28.5743	14.4133
Cldn9	547.301	391.882	195.062	181.86	261.196	139.463	508.86	206.048	309.246	376.391
Clec16a	35.9249	26.8803	54.6804	57.5332	100.861	47.659	81.5875	91.8221	94.331	38.8866
Clec18a	0.110879	0.147694	110.173	74.0291	0.168242	0	0.905898	9.37523	0.0357179	9.29181
Clic1	208.703	15.4586	35.3702	20.2582	0	0	9.82334	0.206806	0.285743	11.7062
Clic4	0.332638	36.9235	62.328	61.4112	0.168242	0.702806	114.03	91.8221	0.321461	0.18291
Clic5	25.4745	101.417	108.405	27.8116	291.984	588.38	245.414	293.183	340.928	229.296
Clint1	133.61	85.5149	538.153	705.765	323.025	97.3825	145.482	150.279	113.619	187.263
Clip1	80.7202	82.8071	132.877	60.6877	10.7675	0.219627	12.994	6.89355	57.2915	29.2655
Clip2	0.0554397	0.787702	2.0075	8.1322	43.827	44.1011	20.5243	46.3936	37.6824	12.8037
Clip3	0.0554397	0.147694	14.4827	85.8946	354.234	24.73	55.7411	95.062	19.6806	4.97514
Clk1	903.251	724.587	524.483	283.817	472.424	624.487	475.823	492.337	437.973	318.811
Clk2	26.7219	74.2409	28.9653	51.8319	87.0653	78.7142	73.0947	70.5899	70.9358	86.187
Clk3	33.9845	38.8435	26.0975	42.9184	40.2098	56.488	26.1012	21.4389	96.617	13.8645
Clk4	238.252	184.815	91.0543	108.584	280.544	169.64	190.946	130.633	67.2569	70.2373
Clmn	59.4868	62.6223	139.139	4.63044	0.252363	0.0878507	21.6	0.206806	1.393	9.69421
Cln3	59.3759	10.2894	8.69915	1.96794	10.9357	6.67666	0.764352	18.7505	56.1843	12.9134
Cln5	51.7807	39.3851	21.4611	8.88465	34.069	29.43	38.0194	55.9756	18.8233	51.6903
Cln6	20.3741	1.28002	27.5314	117.121	182.038	65.4488	113.86	85.7558	145.265	184.336
Clns1a	11.1434	31.1634	99.6101	47.2015	26.0775	60.9684	16.4477	15.6484	37.6824	93.0278
Clock	236.589	143.214	224.457	313.596	295.854	158.351	161.59	122.085	208.878	192.677
Clpb	11.975	45.1944	24.4246	29.9242	109.441	13.9683	3.31219	26.678	15.1801	9.1089
Clptm1	122.328	88.1734	106.015	132.922	28.3488	107.705	197.005	119.948	303.067	205.7
Clpx	9.20299	45.539	31.2118	16.1776	6.98204	21.9188	18.5709	47.9102	70.9715	74.6271
Clrn1	0.138599	0.0984627	44.5473	31.6606	442.224	409.604	202.582	212.597	313.496	232.003
Clrn2	0	0	20.314	0	24.1427	52.5347	0	6.27313	90.5449	189.641
Clstn1	911.761	572.265	179.91	91.4222	83.5322	67.7329	289.236	92.7872	139.121	165.021
Clta	121.053	108.851	86.9915	92.0299	116.255	108.276	67.999	159.034	216.951	235.185
Cltb	22.3976	44.7513	22.5604	62.8003	176.065	182.642	78.8698	38.8796	121.298	101.917
Cltc	256.603	446.775	316.611	419.054	316.968	448.39	574.736	611.182	635.172	837.982
Clu	4935.43	1283.26	738.902	33.1655	97.0757	110.955	663.571	520.394	175.518	168.131
Cluap1	4.46289	18.0187	6.35707	16.7274	33.4802	33.9982	10.2763	5.65271	33.4677	40.2401
Cmas	75.4811	34.0189	24.6635	19.6794	14.6371	14.7589	12.2862	37.1562	13.2871	31.2775
Cmpk1	137.657	56.6653	171.784	116.803	5.97259	76.7815	74.0855	91.6153	161.124	80.8461
Cmtm6	49.7017	82.6594	41.0103	25.2359	82.3545	29.5178	17.1838	22.9555	45.6118	48.5442
Cmya5	10.3672	4.67698	16.3946	1.33125	226.286	151.806	12.0598	12.6152	0.0357179	0.695057
Cnbp	238.113	399.66	337.212	333.594	171.27	208.206	395.481	340.541	224.987	330.701
Cndp2	1.99583	34.6589	30.1603	14.6727	0.420605	38.1272	17.8349	0.689355	53.184	42.874
Cnih	60.0412	21.8587	55.5408	65.5207	1.34594	30.7038	93.0811	51.4948	26.2884	70.5299
Cnih4	49.4522	7.08932	27.2924	14.7016	10.5151	24.73	61.2048	36.0533	14.2157	73.6394
Cnksr1	71.933	69.3177	16.1556	7.23506	0.084121	1.53739	4.98244	16.7513	79.7938	14.5596
Cnksr2	27.2209	0.541545	48.2755	74.1738	0.252363	3.03085	27.9979	23.3002	4.50046	19.2787
Cnksr3	38.4751	20.7756	4.49297	38.2011	0.252363	54.4235	48.6354	3.37784	45.1475	1.53644
Cnn3	207.843	242.071	60.6551	17.0747	0.168242	0.219627	7.04902	4.54974	20.0735	37.716
Cnnm2	9.72966	0.147694	6.02249	37.5934	123.91	85.1713	57.7227	57.699	43.0044	56.8483
Cnot1	299.014	393.802	208.063	263.588	177.159	249.145	234.514	215.01	117.048	214.224
Cnot10	18.4614	15.0648	40.8669	285.9	38.6957	77.5283	29.5832	28.6772	24.824	23.5588
Cnot2	53.6379	48.0498	94.3046	84.5923	135.435	73.4432	86.7398	81.6196	50.3266	38.6305
Cnot3	35.0102	27.9634	19.9794	13.9492	216.023	91.1891	54.2407	18.5436	42.4686	19.1323
Cnot4	59.1541	51.4468	80.9691	131.823	81.4291	88.5096	40.3408	84.1702	50.9338	55.7509
Cnot6	64.9476	119.238	82.7854	116.166	25.741	82.2283	202.383	82.1711	95.6169	89.1501
Cnot6l	43.2707	36.2835	212.986	170.458	59.9783	50.7338	85.4942	30.1937	79.5438	24.5831
Cnot7	95.4949	44.9975	54.1546	53.6552	43.1541	81.1741	57.0999	115.949	35.2536	9.43814
Cnot8	50.5887	24.468	35.8482	24.4256	27.0028	25.9599	95.6289	73.9678	34.0035	58.0555
Cnp	14.248	13.9325	46.507	155.814	12.3658	10.0589	39.6047	21.9904	5.1791	27.2535
Cnpy2	57.0474	86.0564	31.5942	34.1205	28.7694	17.658	33.1785	12.7531	131.478	62.6283
Cnst	12.2522	57.8961	59.2212	53.6552	0.672968	26.5309	84.56	69.0044	71.4716	103.271
Cntfr	100.041	55.7299	0.669166	10.9394	0.252363	0.439254	0.452949	0	3.28605	1.2072
Cntln	29.9929	54.4499	52.7685	74.9841	58.0435	32.9001	18.854	28.1257	81.8655	48.3247
Cntn1	81.6904	64.2469	89.477	104.677	1.34594	0.834582	0.396331	0.206806	1.14297	1.64619
Coasy	63.617	24.6649	19.836	20.0556	18.8431	19.2832	8.52111	11.1675	54.1841	27.1072
Cobl	547.827	1877.98	640.487	171.702	66.2032	45.6824	182.623	191.641	43.3616	127.854
Cobll1	238.28	133.909	74.7076	23.4416	0.084121	0.0878507	0.707733	1.58552	103.439	52.2024
Cobra1	52.3351	16.591	12.2362	57.1859	90.9348	20.601	15.287	49.2199	39.254	56.0069
Cog1	23.1461	24.4188	74.0384	258.928	240.165	40.7627	40.9353	21.6457	23.3952	40.8254
Cog2	32.1273	4.48005	19.597	9.34769	71.4187	32.9879	13.8999	37.8456	2.82172	7.79195
Cog3	91.8081	54.696	145.066	87.7468	476.882	179.259	170.45	101.266	109.868	55.9338
Cog4	40.859	16.3448	21.2699	20.6344	11.8611	33.2515	71.6226	33.6405	81.1154	26.0463
Cog6	64.4209	39.2866	26.91	15.7724	125.424	63.7796	68.7067	9.65097	84.4015	44.6665
Col11a1	0.0277198	1.23078	1.00375	0.0578805	0.084121	0.0439254	41.1334	145.936	1.85733	13.9377
Col11a2	72.82	38.1543	58.0262	6.88777	0.084121	7.77479	120.654	71.624	32.289	135.28
Col18a1	27.11	21.2679	69.88	107.86	0	0.0439254	1.8118	2.61955	33.9677	48.4711
Col27a1	372.749	406.109	32.7413	0.231522	0.504726	0.351403	142.679	83.6877	249.954	374.855
Col2a1	1.35827	25.108	7.12184	0.376223	0	0	265.74	530.321	0.0357179	0.292655
Col4a2	1.49687	44.8498	0.19119	4.8909	12.4499	0	52.712	51.4259	0.107154	0.0731638
Col4a3bp	60.2629	101.663	49.2793	48.417	6.8138	38.0394	27.4884	32.5376	52.1482	112.343
Col9a1	8.89807	40.3205	2.15089	0	0.168242	0	16.4194	113.123	0	0.402401
Col9a2	41.8847	49.2314	6.93065	23.4705	0.084121	4.52431	52.7403	31.021	0.250025	15.6936
Col9a3	70.9628	411.771	95.4995	1.62065	0.252363	1.14206	73.8307	148.005	64.1494	45.4347
Commd3	89.2856	39.1882	50.3308	24.8018	139.22	89.2124	69.0464	47.9791	90.0449	30.1069
Commd6	98.544	60.7023	23.9944	19.3899	11.1881	32.5048	28.3943	16.9581	25.8598	33.1798
Commd7	49.0364	27.668	41.6795	4.54362	31.8819	10.6299	35.6697	6.96248	43.0401	55.3119
Commd8	42.6054	18.6095	26.6232	15.8014	43.6588	32.8562	36.8871	38.466	8.10797	35.6674
Copa	194.067	213.861	198.933	212.132	388.639	166.214	340.646	180.335	307.067	500.111
Copb1	74.5664	71.0408	39.2418	48.3881	23.9745	42.5637	86.2585	80.3098	35.7894	52.7877
Copb2	152.293	158.574	100.279	109.568	218.21	55.6534	57.383	79.069	95.8312	55.0192
Cope	15.6894	66.1669	25.4761	46.1018	36.0879	34.745	65.7343	58.3884	28.3243	86.2236
Copg	42.1342	42.979	64.7657	68.9356	21.0303	84.1171	58.0624	97.6127	59.1132	108.026
Copg2	94.0811	56.3699	83.3589	42.7737	0.084121	36.6777	54.0425	52.9425	26.4313	31.4605
Cops2	151.517	137.799	136.414	200.758	95.6456	49.5917	128.298	130.219	160.874	139.121
Cops3	6.68048	32.1481	50.7132	22.9785	35.3308	56.8833	66.3287	24.0585	7.03643	18.8763
Cops4	12.363	59.9638	30.925	35.7412	41.8081	16.4281	36.0378	19.7845	33.4677	41.301
Cops5	67.1097	46.179	37.1865	73.7108	24.8998	56.5319	44.2192	107.746	40.6827	56.9215
Cops6	41.358	130.266	39.672	41.4135	135.182	52.5787	48.324	35.7775	21.1093	48.5808
Cops7a	139.098	71.6316	11.0412	51.0506	13.7117	40.631	27.1486	25.7819	65.721	77.1147
Cops7b	327.926	143.165	59.6991	34.3231	15.4783	30.7478	33.6598	20.0602	4.10756	34.7162
Cops8	19.2376	28.2096	31.1162	25.2069	25.3204	70.3684	81.1628	78.5865	46.7548	51.361
Copz1	88.7866	40.9113	126.95	70.3826	1.26182	57.4544	61.4312	136.285	200.449	117.501
Coq10a	32.9312	4.43082	30.4948	15.7145	54.0898	52.8861	21.4585	45.5664	23.8596	48.7271
Coq2	34.8161	20.7264	25.1415	34.7283	4.71078	40.2796	24.4593	16.8203	17.7518	49.1295
Coq4	3.52042	15.754	21.3655	39.1851	11.1881	25.2571	4.61442	45.2906	3.67895	1.28037
Coq5	19.6534	45.3421	14.8172	9.05829	0.168242	10.3225	9.48362	43.0847	2.14308	6.43842
Coq9	17.4358	38.4989	14.1003	34.1784	50.3044	43.3543	21.6566	25.9197	33.0391	32.5213
Coro1b	9.61878	50.4129	42.731	23.9046	67.1286	28.5515	30.0645	53.2871	62.8993	5.6702
Coro2a	0.194039	0.0984627	159.5	170.747	0.084121	0.0878507	0.226475	2.20594	0.107154	0.0731638
Coro2b	2.96602	6.597	46.8416	100.046	0.336484	0.395328	29.102	20.6806	4.82192	10.7185
Coro6	0	1.47694	6.88285	2.40204	28.7694	9.26825	2.77431	0.275742	50.7909	39.4719
Coro7	17.214	10.9786	12.0928	21.792	54.6787	37.7319	34.3958	15.3726	22.9309	54.8363
Cox15	89.7846	8.61549	27.149	34.4967	9.5898	26.3113	57.6944	44.8081	67.114	19.0226
Cox17	127.511	104.863	93.4442	118.771	187.422	172.802	115.474	137.388	129.192	116.989
Cox19	24.0054	85.3672	54.6804	39.6481	19.8526	35.1403	67.1497	64.7994	30.5031	37.4233
Cox4i1	310.019	248.618	166.957	188.922	105.32	162.216	211.924	327.375	86.0445	163.302
Cox4nb	55.4397	17.231	23.2296	19.3321	67.2968	35.1842	36.151	16.8892	52.934	25.1684
Cox5a	12.5848	7.72932	12.045	21.2132	14.7212	29.2543	61.6294	54.9416	31.4675	22.8271
Cox5b	23.1738	65.2808	26.1931	58.4014	124.163	62.1983	251.981	188.952	94.2239	89.4428
Cox6a1	291.446	214.796	200.367	236.152	120.209	112.844	499.405	673.775	262.562	196.116
Cox6b1	100.845	58.8315	62.1846	43.9313	81.5133	36.1945	137.555	145.867	57.0415	60.7992
Cox6c	149.133	111.509	92.2493	101.291	60.8195	89.3003	162.382	172.683	70.6858	116.367
Cox7a2	79.251	183.928	88.3777	82.8848	9.16919	43.6179	187.125	159.517	51.1838	49.3856
Cox7a2l	228.8	99.792	72.5089	128.205	105.235	68.26	181.491	95.7514	137.657	177.276
Cox7b	166.652	128.888	82.164	60.3693	25.741	37.2048	136.168	207.84	10.4296	37.0209
Cox7c	161.496	133.712	100.423	85.8946	257.663	116.446	273.157	264.505	150.158	144.316
Cox8a	287.981	289.087	154.529	149.418	81.0927	124.001	450.515	391.209	111.619	135.975
Cpd	1070.71	519.243	268.335	42.108	81.8497	27.673	120.909	27.4363	31.9318	89.5526
Cpe	0.554397	0.886164	377.218	227.268	722.936	352.15	573.179	658.954	211.379	220.406
Cpeb1	0.166319	0	2.19869	10.2159	7.48677	95.0106	26.8939	10.4093	96.7956	38.6305
Cpeb2	101.593	117.023	152.235	33.3102	95.6456	35.3599	95.1476	16.9581	68.8642	42.7643
Cpeb3	65.1971	10.8801	69.88	51.6294	160.082	191.471	58.1757	65.0751	151.087	179.471
Cpeb4	519.636	349.346	532.465	222.521	1015.51	208.338	590.872	495.715	486.728	212.504
Cplx2	16.4101	9.79704	16.7769	18.2323	208.957	27.3655	56.5337	44.4634	10.3582	33.3261
Cpm	12.169	48.2467	13.9569	1.62065	0	0.395328	0	37.9835	19.1091	31.7897
Cpne1	11.3097	10.9786	46.1724	36.5226	15.3941	31.5384	12.4844	9.37523	32.6819	15.9863
Cpne3	188.772	320.792	68.8285	38.4326	3.1966	19.8103	12.4561	10.3403	76.7221	45.8372
Cpne8	138.544	77.8348	11.7104	9.72392	0.336484	0.57103	10.8425	7.23823	0.17859	2.74364
Cpox	0.388078	4.38159	25.3805	15.7435	1.00945	35.6674	7.53028	7.23823	55.6842	159.936
Cpped1	34.7052	52.8252	20.7919	42.3106	42.8176	60.3534	62.4221	124.911	43.4687	22.2784
Cpsf1	11.3651	47.6067	32.8847	15.9171	40.4622	25.7842	50.6454	31.8482	42.1472	35.8137
Cpsf2	50.0066	33.1819	43.4002	64.2473	6.8138	47.9226	63.9791	29.3665	23.931	23.3393
Cpsf3	17.7407	55.7299	57.4527	62.7135	103.469	64.175	36.6323	32.4686	31.6461	24.0343
Cpsf6	59.2927	84.1364	125.516	83.2031	202.732	153.827	73.0664	58.5952	99.4744	114.465
Cpsf7	85.3771	54.8437	38.5726	40.0533	102.291	68.1282	72.8682	107.195	48.112	59.0432
Cpt1a	75.398	110.377	93.492	34.1205	5.46787	0.614955	3.17064	3.1021	115.94	27.9852
Cpxm2	66.7771	10.6832	5.01874	0.318342	0.084121	0.0439254	15.8815	0	8.67946	48.3613
Cr1l	146.305	24.1234	40.0544	46.8832	49.1267	28.4636	37.2551	46.9451	25.8598	24.5831
Crabp2	47.096	154.045	18.3543	6.36685	0.168242	0	0.0283093	1.44765	8.50087	16.1692
Cramp1l	46.0981	26.2895	71.6485	106.471	182.206	166.521	119.465	135.114	59.1132	135.646
Crat	28.5792	13.2432	27.6748	19.9977	342.12	56.3562	8.52111	17.9922	52.4696	31.3141
Crbn	25.8626	23.2372	16.4902	12.3864	63.259	30.3524	43.7945	16.2688	40.9327	25.8634
Creb1	70.5193	94.0319	68.3983	90.2935	153.437	97.69	99.6205	75.2776	130.12	96.7226
Creb3l2	85.682	78.1302	138.517	234.821	292.909	141.879	168.695	144.42	215.879	167.618
Creb3l4	69.8817	18.1171	38.9072	44.8284	0.084121	0	0.084928	1.72339	5.14338	4.71907
Crebbp	204.711	169.848	172.74	195.954	417.913	285.383	237.685	155.863	267.242	248.721
Crebl2	81.3577	50.3637	27.7704	22.2261	238.483	99.0078	16.4477	19.4398	59.6132	74.0052
Crebzf	32.1273	22.7941	30.1125	65.5786	45.0047	68.4357	57.2415	81.4818	73.4718	109.307
Creg1	28.5237	63.9515	79.4395	71.8007	25.0681	24.2029	13.3054	91.5463	37.1109	58.0555
Creld2	19.6256	13.6863	44.5473	64.6525	211.817	192.964	70.377	82.1022	139.943	73.3833
Crem	17.214	19.3479	5.16214	14.4701	4.45841	52.7983	15.8532	3.37784	3.21461	40.0572
Crhr1	121.441	148.383	36.135	10.6789	0.084121	0	27.1203	0.137871	0	0
Crim1	88.4817	87.1887	274.215	160.416	0.336484	0.307478	92.7697	116.777	190.341	80.1144
Crip3	0.471237	0.196925	0	0	478.48	207.152	8.63434	25.7129	24.9668	16.9008
Cript	57.2692	95.755	86.5614	28.9981	462.75	53.2375	55.7411	21.7836	61.5777	46.203
Crk	116.451	87.7303	42.4442	45.8992	167.317	153.168	99.394	92.3736	63.7922	43.7154
Crkl	10.3949	16.591	10.8022	43.3235	119.031	63.3843	43.8511	53.7697	40.647	108.868
Crlf3	4.35202	7.92625	2.86785	7.61128	87.6541	31.187	18.5143	31.7103	31.8604	67.9692
Crmp1	0.0831595	0.0492314	14.9128	34.2073	13.1229	29.1664	59.1948	53.2182	40.4327	34.9723
Crnkl1	22.0096	136.42	6.97844	59.3853	7.31853	15.6374	22.7324	31.6414	9.5724	67.0912
Crtc1	10.3395	42.0928	23.5164	85.8656	45.5095	31.5823	24.0346	32.5376	34.2178	29.4119
Crtc2	65.1693	12.9971	22.8472	55.681	82.1862	50.9973	38.9253	34.2609	21.6093	27.3999
Cry2	140.845	33.7727	48.6579	85.2579	93.9632	35.6235	60.9783	18.2679	301.495	227.174
Cryab	246.318	262.305	472.049	490.276	3.6172	0.175701	51.8627	1.1719	30.1102	61.604
Crybg3	25.8903	35.4466	8.69915	3.41495	7.23441	10.7617	15.5135	11.0986	54.1484	61.7137
Cryzl1	6.92996	19.0033	29.1087	28.6508	40.8828	59.2992	50.3057	104.713	40.0398	45.9103
Cs	115.425	77.5886	172.645	114.719	268.514	180.972	281.027	179.991	181.376	168.131
Csad	222.812	389.322	85.2708	12.6469	159.746	47.3515	76.3786	39.2243	31.5746	21.2541
Csda	276.367	212.63	128.575	91.1328	62.9225	72.4329	186.842	167.169	72.8646	65.4816
Csde1	328.341	448.448	686.803	510.129	269.44	642.716	438.2	475.379	428.222	611.833
Cse1l	38.9464	60.3576	94.0656	159.519	39.9575	72.5647	116.889	85.9626	88.6162	78.8706
Csk	7.01312	5.71084	18.9756	35.8859	73.4376	30.4842	23.4401	24.4032	7.21502	32.5213
Csnk1a1	448.59	473.064	397.962	332.321	225.613	205.088	226.758	215.561	253.526	205.993
Csnk1d	154.982	118.451	66.8688	115.703	29.0218	94.9227	92.5432	74.8639	52.7911	61.4576
Csnk1g1	19.2376	4.72621	95.5951	75.534	26.4981	65.8002	82.2103	96.2339	6.60782	75.9441
Csnk1g2	43.9914	99.3981	38.1902	44.1338	21.0303	65.8002	35.8962	42.6021	57.7202	59.0432
Csnk1g3	38.6415	29.3419	71.0272	34.9019	76.3819	48.845	114.766	87.4791	57.5416	31.7897
Csnk2a1	60.9559	92.8996	139.33	47.7803	158.905	49.8553	55.7411	57.699	61.6491	100.71
Csnk2b	28.0525	93.9827	16.3946	38.0275	4.7949	29.2104	31.1403	57.2165	55.3271	32.8871
Cspp1	13.555	50.9052	115.24	145.83	191.88	72.3011	68.3104	61.1458	42.9329	44.5934
Csrnp2	59.7363	44.6036	39.194	30.3004	0.084121	4.52431	19.4485	0.344677	4.46474	5.6702
Csrp2bp	56.992	100.678	24.8547	18.8111	40.3781	27.0141	5.86003	21.0253	2.42882	9.14548
Cst3	712.455	232.963	81.5904	34.6414	7.06617	16.9991	51.3248	58.9398	105.332	124.488
Cst6	33.6519	24.9111	17.9241	13.7177	10.5992	9.75143	0.0283093	3.37784	94.5453	128.146
Cstb	52.3073	86.3518	26.671	16.0908	0.757089	14.9785	29.7814	35.7086	26.7884	87.2479
Cstf2	14.7747	25.0095	35.5136	34.844	93.7108	39.3132	53.0234	21.0253	70.0071	30.0703
Cstf2t	9.75738	31.705	6.93065	39.706	2.43951	30.3964	15.6267	108.642	13.4299	38.0452
Cstf3	18.5169	8.56626	23.9944	50.5586	64.5208	21.0402	30.1494	24.6789	43.8973	11.816
Ctage5	159.999	287.462	147.742	107.224	41.2193	113.986	53.7311	84.6528	116.262	70.091
Ctbp1	18.6555	32.1481	29.6345	49.4878	40.0416	31.6263	32.6123	63.3517	41.3971	29.046
Ctbp2	2.07899	8.12317	43.6392	35.7701	107.002	78.1871	103.357	96.6476	41.1828	110.075
Ctcf	28.9395	91.8165	58.1218	54.4944	116.676	85.918	56.7602	43.0847	84.7943	78.7243
Ctdnep1	49.4799	63.6561	32.9803	38.3747	1.26182	56.9273	52.9384	57.0786	58.2559	68.079
Ctdsp1	36.313	62.1792	11.089	23.8757	10.5151	0.878507	16.476	7.92758	52.8625	56.1898
Ctdsp2	183.783	53.6622	69.9756	35.6833	249.924	49.8992	10.0215	32.1929	60.2919	76.6757
Ctdspl2	50.2561	14.9171	42.8744	25.2069	9.92628	15.1103	33.7164	54.8037	25.0383	11.9257
Ctif	10.0623	2.5108	50.1396	118.337	124.078	129.975	217.246	274.984	58.3988	93.3937
Ctnna1	420.177	673.583	149.128	46.6806	22.7968	35.3599	38.1327	70.1074	154.087	166.301
Ctnnal1	56.9088	10.437	124.035	50.6454	448.617	253.405	90.6465	95.4067	111.511	55.7874
Ctnnb1	102.924	128.642	272.494	354.373	189.02	201.486	82.8897	82.6536	215.522	204.347
Ctnnd1	719.247	992.258	646.175	257.308	1.00945	19.2832	165.638	83.8945	408.006	333.737
Ctnnd2	51.6698	28.7019	100.853	114.98	151.586	261.663	163.968	163.308	98.6529	119.842
Ctns	18.1288	7.68009	55.8753	11.6629	46.6872	15.8131	33.3201	15.7862	83.7943	29.924
Ctps2	72.9863	92.4565	65.0525	16.4091	30.0312	26.7945	8.23801	28.6772	26.4313	29.1924
Ctr9	41.857	56.4684	33.6495	26.8276	75.9613	44.8478	49.4847	68.5219	16.0016	42.435
Ctsa	118.724	86.6472	34.701	16.0618	128.873	60.0899	100.102	76.4495	70.3643	25.1684
Ctsb	990.042	504.572	213.703	80.0197	26.8346	45.1113	119.55	31.4346	122.727	268.841
Ctsd	322.687	621.891	186.697	175.638	203.909	89.3881	194.4	126.497	162.767	103.637
Ctsf	118.669	42.8313	213.798	377.641	451.898	172.802	163.316	117.052	216.165	284.461
Ctsl	194.787	165.614	146.165	5.93275	1.00945	18.3608	28.7057	19.7845	88.9019	81.9069
Cttn	45.6269	51.5452	14.0047	48.3302	18.8431	25.2571	13.73	93.5455	183.983	148.084
Cttnbp2nl	43.2707	218.686	31.3074	36.7251	0.168242	6.94021	14.8058	58.1816	24.7525	30.0703
Ctxn1	0.609836	0	4.30178	39.0693	0.252363	0.483179	21.6283	5.37697	81.794	0.0365819
Cubn	27.6367	0	4.20618	0.520924	0.084121	4.87572	0.226475	0.0689355	337.57	74.2613
Cul1	144.254	131.645	143.966	114.922	209.293	102.522	77.7374	242.722	192.698	72.7249
Cul2	26.0289	37.1697	12.6186	32.8472	97.5804	54.9506	51.7494	19.9913	24.0382	30.8751
Cul3	165.792	249.701	224.075	172.368	343.382	257.271	270.92	307.039	207.021	244.66
Cul4a	101.344	99.2996	69.9756	186.693	49.379	194.721	173.734	273.467	72.4717	148.962
Cul4b	57.3801	82.2656	75.8547	70.4694	48.4537	39.4011	87.1927	92.0289	112.011	166.74
Cul5	54.4695	139.669	133.212	124.761	277.347	78.4507	136.196	116.225	58.7917	107.77
Cul7	9.7851	65.1823	20.6963	48.3881	37.1815	27.673	9.62517	15.5794	11.4297	20.0835
Cul9	0.277198	14.0802	22.2259	53.7709	17.413	33.4711	16.1929	8.96161	40.897	11.2307
Cuta	64.9753	41.0097	15.2474	42.0212	31.1248	24.5543	30.9987	88.651	71.793	39.5451
Cux1	396.311	441.704	108.883	153.586	220.986	72.5647	140.358	80.4477	133.299	155.693
Cux2	15.634	1.37848	18.7844	24.0493	243.194	9.5318	25.3935	36.9494	64.6137	72.0664
Cwc15	55.8278	85.121	25.9063	45.002	16.2354	29.8692	31.2818	81.6196	36.2894	17.1203
Cwc22	19.8751	12.8494	9.55951	20.2292	18.086	46.3413	822.442	37.8456	22.6452	30.2533
Cwc25	0.388078	7.28624	8.31677	52.758	34.3214	34.701	4.44456	22.6108	36.1108	101.039
Cwf19l2	69.0501	62.3761	36.8041	30.6477	3.78545	13.4851	32.669	19.5087	55.2556	29.8508
Cxadr	135.633	350.33	126.233	89.7147	41.5558	99.3592	302.485	194.122	42.1472	79.8218
Cxcl14	0.166319	0.0984627	35.2746	90.7855	0	0	24.5442	26.747	0	0
Cxcr7	23.3124	80.2963	19.6926	9.37663	0	0	0.084928	0	44.5403	26.4487
Cxxc1	1.52459	2.06772	46.985	12.3285	3.28072	44.4085	47.5314	7.03142	3.28605	15.4742
Cxxc4	0	22.351	0.525773	0.549864	0.252363	0.0439254	22.7607	11.719	46.6119	277.364
Cxxc5	36.4793	31.2619	79.8219	102.882	36.172	90.2227	41.5581	30.4006	35.6465	53.5925
Cyb5	363.185	310.256	103.195	47.0279	6.22496	26.4431	61.1764	24.8168	76.2221	51.1781
Cyb561d2	4.3243	0	1.9597	10.1001	3.11248	13.6169	41.8978	32.8133	49.7551	44.1544
Cyb5b	179.569	92.7026	54.2024	65.868	6.14083	62.1544	23.4118	52.4599	81.9012	228.82
Cyb5r3	488.59	654.235	175.799	151.473	14.1323	19.1954	46.5405	80.3788	88.6519	173.837
Cyb5r4	41.857	39.1882	15.4864	66.2731	46.1824	85.0395	52.9101	44.3255	41.6471	38.4476
Cybrd1	228.023	4.38159	0.38238	5.325	1.34594	1.88879	100.3	9.44416	0.250025	0.109746
Cyc1	28.1079	25.8957	37.2821	60.9771	205.003	106.826	191.881	156.897	84.7586	55.6411
Cycs	40.4432	29.9327	29.9691	29.6637	19.7684	44.716	131.837	147.936	35.6465	28.6071
Cyfip1	43.3538	49.8714	72.0309	36.5804	19.8526	8.96077	51.2116	0.75829	4.07184	12.8768
Cyfip2	328.757	247.929	540.399	583.58	442.981	424.143	441.654	322.618	613.42	739.869
Cyhr1	59.4591	20.0372	80.3477	107.137	139.977	25.301	144.321	69.1423	89.0448	50.4099
Cyld	51.1431	42.6344	234.112	251.722	151.334	238.295	253.68	335.233	436.009	488.369
Cyp2d22	166.873	141.836	20.4574	0.347283	0	0.0439254	0.169856	0.0689355	9.82243	6.51158
Cyp2j6	54.8298	141.688	23.4208	15.02	0.420605	0.0878507	14.919	11.9258	15.7516	32.375
Cyp2s1	84.7395	23.7787	0.286785	0.0578805	0	0.0878507	0.0283093	0	39.504	12.1452
Cyp39a1	88.9252	54.3514	26.432	81.7561	0.084121	0.0878507	0.339712	0.344677	28.9672	6.80424
Cyp4f39	0.166319	0	0	3.27025	0.504726	4.48039	74.4818	40.4651	77.7222	41.5571
Cyp51	29.6325	38.7943	88.1387	40.9504	50.8932	67.689	113.888	73.0716	197.663	134.804
Cyr61	54.026	178.414	89.8594	32.5578	12.9546	2.5916	46.4556	30.8142	83.8657	112.892
Cys1	0	0	1.14714	15.2515	0.084121	0.307478	2.80262	11.8569	73.8289	81.5045
Cyth2	37.8653	31.0158	1.19494	19.1005	75.8772	33.4711	43.2	33.9163	41.6471	80.59
Cyth3	94.3861	125.54	14.2915	8.19008	0.168242	3.25048	15.0039	15.1658	22.038	6.18234
D030016E14Rik	42.4945	25.8957	63.6663	69.7459	32.8072	104.498	68.0556	57.1475	145.301	225.528
D030056L22Rik	21.871	9.2555	8.26898	14.3254	0.588847	27.3216	38.2742	22.8866	36.3966	20.3396
D0H4S114	32.1827	71.1393	629.35	1006.08	1.5983	0.878507	502.604	515.775	1.85733	3.36554
D10Bwg1379e	0.138599	0.590776	51.0956	146.061	142.165	23.6318	72.0472	54.0454	32.3962	41.0815
D10Wsu102e	6.20924	13.7355	37.7123	10.7079	227.716	30.6599	18.4577	5.99739	30.8603	2.52415
D10Wsu52e	87.5947	35.2497	21.9391	49.4299	13.1229	27.2337	37.34	16.1309	29.3959	25.4976
D11Wsu99e	31.7947	26.8803	23.851	64.5946	61.6607	46.7805	11.0973	20.9564	8.92948	12.6208
D130017N08Rik	12.5571	7.92625	2.15089	13.2257	0.672968	19.2832	64.3188	16.9581	50.4337	3.51186
D14Abb1e	56.3544	104.863	221.972	170.747	101.786	131.469	103.357	133.528	80.6511	136.158
D14Ertd449e	64.5041	13.1448	41.2015	51.803	86.8129	80.8666	184.039	112.71	130.228	207.383
D15Ertd621e	200.83	93.4903	63.5707	76.5758	657.658	49.46	175.546	122.085	81.9369	186.385
D17Wsu104e	8.64859	24.8126	13.7657	16.438	81.345	27.7608	51.0134	33.9852	53.3983	71.2982
D17Wsu92e	54.4418	69.7116	37.2821	78.6595	162.942	161.294	53.7594	68.5908	80.5082	143.328
D19Bwg1357e	75.592	49.6252	4.49297	50.2981	2.43951	23.0169	5.94496	15.7862	15.6802	4.97514
D19Ertd737e	24.7261	70.647	32.7413	86.0393	15.8148	23.0608	7.84168	13.1667	31.2889	20.3396
D19Wsu162e	32.155	32.4927	76.2371	21.5894	114.909	123.606	47.7861	54.3212	63.5779	2.41441
D1Bwg0212e	1.85723	15.2125	23.9466	31.7764	52.5756	63.9553	27.6865	53.8386	16.1802	28.0583
D230017M19Rik	33.541	8.91088	26.8144	57.8805	180.271	15.9888	48.8053	14.3386	11.6083	8.88941
D230025D16Rik	44.3517	16.9356	30.5904	16.3223	0.420605	12.6944	15.4003	7.72077	46.4333	38.2281
D330022K07Rik	16.327	15.8033	29.1087	6.22215	377.703	303.305	16.108	8.06545	13.3585	72.359
D3Bwg0562e	0	6.15392	0.955951	0	1.00945	36.0188	0.0283093	1.65445	17.9661	42.3619
D3Ertd254e	2.68882	218.883	61.1331	31.4291	12.1134	28.0244	47.5597	21.2321	8.17941	19.8274
D4Bwg0951e	57.186	112.297	28.7741	34.9598	0	11.0692	13.3903	6.20419	27.6814	28.9729
D4Ertd22e	7.84471	25.4034	11.2324	15.9171	2.0189	42.7394	45.5214	11.3054	46.4333	22.4613
D4Wsu53e	448.867	349.149	291.661	252.938	443.15	877.321	726.87	666.675	508.659	654.304
D5Ertd579e	122.91	214.255	105.537	110.667	280.207	191.427	166.062	172.683	189.662	206.615
D630037F22Rik	31.6283	21.8587	71.2184	65.9837	34.742	50.6899	37.1418	29.9869	26.3598	26.6682
D630045J12Rik	217.628	78.2779	187.175	184.61	38.0227	37.688	39.0952	12.0637	104.011	72.6883
D6Wsu116e	218.155	124.014	67.3468	41.7318	200.965	40.6749	104.518	44.3945	100.117	37.716
D730039F16Rik	44.823	45.9329	1.9597	1.85217	35.0785	5.35889	3.42543	0.137871	118.012	60.4699
D730040F13Rik	134.275	151.78	98.8931	104.011	27.5076	126.856	60.129	70.8657	47.7549	59.4456
D7Ertd443e	5.23905	7.63086	24.4723	71.6271	28.0123	84.6881	90.2501	43.9808	13.8586	44.1178
D8Ertd82e	110.103	0.0984627	76.5717	121.346	0.252363	0	0.792661	0.0689355	2.46454	0.512147
D930016D06Rik	12.0304	25.5018	25.4761	39.0982	48.7902	116.446	47.9277	49.6336	64.6494	53.5194
D930020B18Rik	2.18987	0.196925	11.6626	45.2046	105.824	54.3796	2.23644	3.72252	0.785794	0.0365819
Daam1	47.5395	31.3111	61.7544	82.3639	0.84121	9.1804	9.90826	8.27226	33.182	67.896
Dab2ip	89.2024	62.5731	100.136	18.0587	48.3696	89.3442	55.9109	47.8412	39.1826	68.2619
Dach1	4.1857	0.0492314	22.0825	94.9239	9.75804	18.6683	19.6467	17.0271	14.1086	39.6548
Dad1	136.326	31.9019	62.806	42.5421	0.336484	18.7561	68.9898	43.4983	61.8992	37.4599
Dag1	257.85	268.803	137.848	98.0495	118.611	73.7068	158.759	97.9573	67.7926	132.28
Dagla	79.1401	3.74158	41.2015	56.0572	48.3696	58.86	161.42	188.745	50.7195	19.2787
Dalrd3	19.8474	8.02471	34.223	45.6966	6.22496	12.0795	16.5326	13.1667	34.2535	13.7914
Dap	67.0543	50.8068	38.0947	62.9739	0	33.0758	73.8307	67.0053	15.9659	37.716
Dap3	43.9637	61.0469	40.6279	38.4326	10.5992	60.6609	25.8747	75.829	16.3588	70.5299
Dapk1	105.696	51.9883	23.0862	3.61753	0.168242	1.36169	306.335	293.734	7.21502	31.4239
Dars	46.1535	37.0712	26.432	32.8761	2.60775	24.9935	45.8328	15.0279	5.21482	36.3624
Dazap1	46.9297	38.1543	17.3027	48.5038	64.0161	105.553	32.3009	29.7112	70.5786	44.3007
Dazap2	388.327	615.884	198.025	109.799	11.4405	73.9703	146.444	146.764	185.376	201.64
Dbi	4274.57	4754.27	1192.69	150.923	30.7883	20.1178	337.192	54.459	244.346	384.403
Dbndd1	14.747	6.7447	2.19869	20.1135	88.8318	54.3796	14.0697	11.9948	0.357179	0.109746
Dbnl	38.1979	27.668	61.85	32.3552	70.1569	139.902	178.943	25.1615	85.4373	85.0164
Dcaf10	25.0587	34.5112	48.9925	18.6954	33.7325	34.0422	70.6035	28.4014	11.644	58.7506
Dcaf11	165.626	65.5762	93.1574	35.3939	274.235	106.783	53.2781	50.9433	79.3652	65.7011
Dcaf12	31.7392	145.725	10.1331	26.6829	5.97259	49.1525	14.2396	34.1231	41.79	26.7048
Dcaf13	2.18987	55.8284	30.686	22.3129	0.252363	33.1637	13.8433	5.4459	32.5747	27.5096
Dcaf17	76.0632	14.2771	44.6907	41.9923	52.5756	24.0711	23.8931	37.7077	45.8261	22.571
Dcaf4	43.6033	34.0681	2.72446	12.3285	100.945	11.772	0.226475	22.8866	1.96449	0.0365819
Dcaf5	24.7538	92.1119	51.0956	56.636	254.971	255.118	138.036	37.2252	186.662	83.5165
Dcaf6	27.9139	94.1796	37.9035	57.0122	99.7675	44.0132	51.4947	49.0821	30.2531	41.1547
Dcaf7	116.617	140.457	182.061	122.707	8.74859	99.4909	177.216	172.408	183.483	206.724
Dcaf8	114.566	117.712	125.373	101.204	184.057	184.267	116.833	155.656	80.0081	150.937
Dcakd	71.8498	55.4345	83.2633	39.3876	52.6598	28.0244	43.1434	50.5297	10.7868	18.8763
Dcbld2	135.522	136.026	58.552	23.2679	3.02836	2.72337	2.80262	14.2007	40.2541	20.4127
Dclk1	46.4307	44.4067	8.07779	5.67228	1.34594	0.790657	12.3995	30.4695	0.892948	1.97542
Dclk2	69.161	46.1298	16.8247	22.776	3.44896	0.395328	2.29306	11.8569	0.821512	5.70678
Dclre1a	42.3836	37.022	17.5895	11.6919	138.127	83.3264	24.2611	29.7801	25.3954	36.4356
Dclre1c	10.0346	52.136	28.2006	35.3071	6.56144	16.3402	89.4292	32.3997	7.78651	10.5722
Dcn	100.512	20.7756	10.6589	0.405163	0	0	0.651114	29.0218	10.894	40.5694
Dcp1a	33.2084	24.0249	68.0637	52.1792	1.09357	47.3955	77.4826	17.1649	6.25064	27.2535
Dcp1b	3.7699	3.2985	60.5595	41.4135	268.514	62.989	9.59686	13.925	28.2172	64.7134
Dcp2	44.8784	92.0626	149.75	136.251	43.2382	72.1694	49.7112	31.9861	76.0435	233.502
Dcst1	0.0554397	49.8221	16.5858	38.259	3.6172	4.78786	0.594496	0.206806	6.39351	10.7551
Dctn1	57.8236	28.2096	161.795	357.991	169.167	158.702	87.7023	77.5524	125.691	171.094
Dctn2	103.312	64.1485	43.6392	57.62	35.7514	68.1722	13.2771	43.2226	69.9	48.3247
Dctn3	44.5458	176.888	164.185	259.044	81.7656	203.111	169.375	105.747	137.835	148.669
Dctn4	260.372	280.914	53.1031	104.474	112.302	43.7497	106.188	76.7941	93.9381	55.9703
Dctn5	69.1333	44.9482	17.7807	21.9367	24.6475	55.917	31.027	14.8901	74.1861	59.5554
Dctn6	17.4358	42.6836	26.1453	36.9567	4.54253	19.8103	34.9054	16.1309	33.1105	11.7428
Dcun1d1	91.3646	12.554	39.911	61.2954	19.8526	78.1871	32.9237	72.3823	97.5099	77.1879
Dcun1d2	43.5479	41.1574	32.7413	23.5863	68.6427	82.2283	183.218	67.9704	19.6806	69.3227
Dcun1d3	26.8051	149.319	37.1865	19.7951	55.5199	31.4506	0	5.51484	85.8659	24.4733
Dcun1d4	28.4406	57.7484	39.3852	48.7353	81.6815	17.8337	145.538	53.6318	56.8987	53.5559
Dcun1d5	32.7371	42.1913	30.0169	29.0849	67.2127	25.5206	75.3877	83.343	20.9664	37.3501
Ddah1	7.29032	8.96011	35.2268	31.6895	1.43006	15.286	69.8957	39.2932	88.8305	115.709
Ddah2	26.5279	79.2132	33.8407	1.24443	0.168242	0	4.21809	1.03403	0.85723	33.1432
Ddb1	201.717	241.283	184.929	156.19	49.2108	136.081	194.513	158.138	122.012	168.935
Ddhd1	44.2131	62.77	57.1181	45.002	33.5643	8.74115	8.74758	3.65358	38.7539	65.189
Ddhd2	60.4293	45.7359	47.702	64.4788	71.7552	52.7104	47.1633	69.0044	115.119	188.177
Ddi2	148.523	85.4164	220.586	124.559	262.121	315.867	64.2339	111.538	305.781	122.586
Ddit3	73.2635	20.0372	47.1284	27.0591	0.168242	5.22712	4.30302	16.1309	42.6115	46.2761
Ddit4	41.0254	107.078	70.119	68.3279	1.34594	10.1468	127.76	39.1554	8.46515	9.1089
Ddo	0.0277198	0	25.1415	35.7412	0	0	0.0283093	0.0689355	30.1102	95.113
Ddost	21.372	74.3886	33.0759	63.5238	10.6834	49.5039	53.3065	50.3918	42.0757	27.1804
Ddr1	40.1106	43.5698	33.2193	34.4099	17.413	7.64301	9.79503	5.2391	8.53658	13.6451
Ddrgk1	39.1959	12.6032	21.9391	21.6183	122.228	92.4629	30.4891	28.6082	56.8629	34.1309
Ddx1	80.9419	112.691	90.6242	46.8253	229.566	71.3348	85.6923	81.8264	83.0085	130.817
Ddx10	3.96394	43.2251	55.2062	37.5934	39.621	33.6468	32.7822	30.1248	18.7876	11.5233
Ddx17	440.052	271.166	252.275	332.61	1348.04	937.148	800.248	549.554	806.368	405.437
Ddx19a	43.437	53.5637	26.2887	38.8378	4.29017	24.7739	131.1	40.7409	10.0367	10.3161
Ddx19b	15.7449	7.33547	7.50422	38.5773	92.0284	27.7169	38.4724	26.0576	27.0385	24.0709
Ddx21	4.51833	105.995	57.5961	75.9391	40.0416	35.0085	54.8635	46.6004	48.2906	29.229
Ddx23	21.3166	22.4495	21.1265	36.6094	133.416	25.6524	34.3958	27.2295	44.3259	62.7014
Ddx24	34.2617	31.065	49.8051	61.5269	38.2751	64.5264	69.9523	60.87	106.297	39.1427
Ddx26b	111.683	153.306	61.85	106.645	396.462	151.894	98.29	78.8622	62.5064	162.533
Ddx39b	57.4909	111.509	98.7497	72.0033	111.881	86.0498	80.0871	81.0681	44.826	42.2887
Ddx3x	559.608	322.022	543.41	269.115	53.5851	382.195	263.277	338.198	378.11	388.207
Ddx41	30.0483	23.7295	3.15464	14.7595	332.194	46.8244	3.25557	5.92845	37.1466	24.1441
Ddx42	44.5181	10.6832	39.8632	103.288	291.9	61.3637	40.9919	78.5865	114.512	100.088
Ddx46	56.6871	211.547	85.7966	179.603	336.484	196.698	235.562	255.889	158.302	89.0038
Ddx47	53.6933	17.231	28.344	58.8934	0.672968	36.9852	65.1681	58.8709	66.9711	21.8394
Ddx5	1254.52	1382.96	1342.49	1394.37	1409.87	1270.1	1255.66	1424.69	1304.28	1668.17
Ddx50	38.1425	66.2654	126.042	74.1738	20.2732	72.0815	63.5261	45.2906	72.2216	54.2144
Ddx52	50.3392	48.8375	23.612	25.0044	0.672968	39.1375	30.5458	79.2069	38.6468	41.6668
Ddx54	57.4355	93.4903	11.9494	23.0364	0.168242	16.5159	36.604	30.3316	6.28635	6.76766
Ddx55	18.6555	13.9817	42.97	30.8792	10.8516	35.4038	45.6912	32.9512	43.2187	33.8383
Ddx58	97.4075	81.921	40.1021	10.5632	131.565	54.8189	41.8129	83.6188	32.289	17.5959
Ddx6	171.087	206.575	323.446	501.795	416.736	471.012	317.263	220.249	495.55	471.687
Deaf1	44.1854	7.43393	5.49672	8.56631	24.5633	45.7702	19.4202	23.507	20.645	8.23093
Deb1	57.3801	76.4071	5.64011	16.9011	0.168242	12.2552	49.0034	20.267	20.8593	11.9257
Decr2	84.0188	124.752	51.478	16.6985	33.0596	14.5393	25.3652	9.37523	3.92897	37.8989
Defb25	0.0831595	0.0984627	20.2184	22.3708	35.5832	36.502	42.832	60.2496	162.195	90.0281
Degs1	14.2203	63.8531	2.96345	9.69497	3.6172	22.0505	13.5602	10.7539	13.8943	82.3459
Dek	66.6662	220.261	62.1846	78.9489	257.915	119.345	75.3311	80.3098	84.2586	207.858
Dennd1a	15.9943	19.791	41.1537	40.4295	34.1531	30.0449	64.9699	32.055	6.78641	23.5222
Dennd1b	175.55	246.846	90.7676	67.4597	5.29962	2.54767	30.6307	10.2025	4.28615	9.9137
Dennd2d	155.259	90.4872	44.9297	1.82323	101.029	11.2449	5.12399	3.03316	24.1453	26.5585
Dennd4a	36.313	106.487	40.5801	87.9783	128.705	109.945	72.6417	49.5646	242.346	197.433
Dennd4c	147.719	181.811	164.137	121.549	144.352	88.3339	202.242	165.997	137.728	139.597
Dennd5a	115.37	65.6254	56.4489	76.7784	171.102	107.046	69.3012	57.5611	135.264	181.849
Dennd5b	23.5064	27.4711	17.8285	37.0145	339.344	92.4629	47.135	121.809	264.813	261.232
Depdc5	10.1177	19.2495	103.004	53.4237	62.0813	115.524	58.4304	39.8447	14.43	75.4319
Depdc7	0.0554397	0.0984627	3.15464	9.7818	12.2817	1.53739	30.8005	57.4233	38.4325	41.74
Derl1	111.406	140.654	103.052	54.0893	3.28072	44.9356	29.0737	46.4625	19.252	51.3244
Derl2	59.0155	32.8865	13.0487	23.0654	117.433	69.6656	17.8349	54.528	32.0033	7.75537
Dffa	18.3228	3.10158	3.20244	6.97459	73.69	104.894	2.32136	19.4398	27.7885	16.4984
Dfnb59	0.0277198	0.0492314	31.5942	6.45367	148.81	172.231	55.0616	108.436	155.587	180.568
Dgat1	7.92787	11.914	5.30553	22.9496	30.0312	36.5898	18.9672	57.5611	1.96449	11.0112
Dgcr8	3.7699	106.389	17.0159	14.1228	151.165	50.0749	34.7072	24.6789	28.8244	16.6448
Dgkb	208.98	76.8994	48.0843	29.519	0.252363	0.0439254	15.1455	1.30977	106.547	19.4616
Dgkd	12.169	14.9663	8.36457	24.7439	8.66446	3.73366	20.1845	3.23997	78.9009	128.073
Dgke	41.9124	26.7326	39.3374	29.056	10.0104	10.7178	6.90747	43.5672	26.2527	36.3259
Dgkh	17.5189	52.9237	47.1762	90.2646	7.9915	33.5151	20.6658	52.1842	0.892948	10.1698
Dgkq	54.3309	1.5754	17.9719	54.9864	1.5983	8.829	36.2076	30.4695	14.8944	1.68277
Dgkz	21.7601	102.204	72.9869	100.336	74.7836	19.0197	2.60446	0.620419	8.17941	10.2795
Dhcr24	0.0554397	0.689239	0	10.5053	29.1059	55.5656	66.074	32.055	94.6882	51.5805
Dhcr7	33.347	16.8371	8.31677	18.9558	7.9915	7.29161	25.0254	42.3264	76.7221	20.1566
Dhdds	46.9574	43.1759	21.5089	28.1878	111.292	30.0889	22.7041	11.3054	30.2174	59.6285
Dhrs1	31.1017	32.985	32.7891	18.2034	68.2221	28.7272	39.718	26.2644	3.14318	16.8643
Dhx15	179.735	60.9484	60.9897	114.082	262.542	117.412	113.237	80.2409	96.5455	161.692
Dhx29	35.1488	20.9726	36.4217	40.2559	12.7023	46.9123	61.4879	24.541	39.9684	39.4719
Dhx30	22.7857	34.6589	67.7291	29.2007	80.2514	34.13	33.0653	42.3953	27.8243	30.9483
Dhx32	1.05335	3.98774	20.7441	12.9363	16.656	5.18319	9.85164	19.9913	54.8984	34.826
Dhx33	41.0531	5.66161	60.4161	62.6845	45.2571	43.4422	113.747	152.968	16.5017	34.4236
Dhx36	85.1831	67.1516	57.7872	55.5074	91.9443	51.8759	89.967	63.6275	25.1811	71.7737
Dhx38	38.8355	6.44931	3.53702	20.2292	3.6172	44.716	28.8189	45.2906	7.07215	6.03602
Dhx40	85.9038	78.9179	39.9588	78.8332	24.5633	56.3123	117.229	24.2653	69.9	136.78
Dhx57	90.3667	110.771	193.054	49.6614	56.8658	48.5375	127.392	106.988	56.7201	35.8503
Dhx9	63.3121	133.515	124.321	244.95	558.479	350.437	248.018	185.023	256.633	278.791
Diablo	26.8882	7.82779	78.1012	136.511	220.481	115.084	181.378	179.508	80.9011	65.1524
Diap1	73.7071	28.0126	25.0937	32.1526	54.5104	20.8645	19.7599	51.6327	34.1106	26.2658
Dicer1	53.527	184.224	274.549	194.681	150.24	138.628	181.689	152.83	213.7	188.946
Dido1	87.4561	26.8311	120.545	146.003	362.393	134.895	128.666	153.795	102.475	85.748
Dip2a	15.1905	68.53	40.2933	13.6887	116.928	9.09255	20.864	3.37784	6.75069	13.389
Dip2b	119.667	73.0593	128.05	105.227	19.0955	90.9694	144.378	63.9032	31.6818	20.6322
Dip2c	142.508	255.117	139.091	8.47949	0.504726	0.439254	10.1914	4.54974	9.64384	23.8148
Dis3l	61.6766	15.311	8.17338	8.76889	0.504726	61.4077	36.5473	46.4625	13.037	14.3035
Dis3l2	12.8066	13.194	21.0787	9.31875	111.965	17.9215	49.9376	19.5777	34.4321	5.23122
Disc1	0.0554397	0	0.0477976	0.289402	330.091	29.9571	99.1676	16.9581	0.428615	0.512147
Disp2	0.277198	0.246157	55.2062	182.005	405.463	131.513	181.491	84.2392	6.35779	28.2047
Dixdc1	21.9264	54.893	109.217	254.153	294.844	61.9348	50.702	58.802	2.92887	25.0586
Dkc1	56.1327	18.3141	12.0928	17.5378	0.084121	38.4347	27.8564	69.5559	1.71446	0.292655
Dkk3	0.997914	0.0492314	2.19869	0.0289402	16.4877	96.6797	47.22	16.4756	1.42872	28.2778
Dlat	62.3974	42.979	60.6073	63.6106	97.7486	136.388	141.632	152.416	41.6828	71.7006
Dlc1	0.0277198	0.0984627	0.19119	0.0289402	0.672968	0.307478	0.141547	0.965097	183.912	125.293
Dld	32.155	30.8188	134.932	70.209	46.4348	95.362	81.729	189.159	55.3271	37.6794
Dlg1	106.028	120.174	123.365	220.814	253.372	369.764	111.142	182.334	125.834	324.043
Dlg2	19.4316	7.63086	166.001	103.027	495.305	372.048	235.845	194.122	326.319	175.118
Dlg3	38.8632	61.5392	5.73571	10.7368	16.1512	37.1169	7.95492	28.815	36.3608	37.8989
Dlg4	5.62713	0.787702	3.34583	36.4357	220.565	53.3693	29.4417	18.9573	105.654	17.413
Dlg5	136.437	139.719	85.3664	59.8194	171.102	110.384	110.576	133.459	91.7236	150.461
Dlgap4	38.0871	80.001	53.2465	146.524	4.71078	13.7486	16.6176	25.7819	96.5455	104.039
Dlk2	0.110879	0	63.7619	94.7792	0	0.0878507	9.54024	8.06545	18.6805	20.5225
Dll3	0.194039	6.54777	54.298	79.8461	0	0	0.084928	0	0	0
Dlst	11.9195	11.274	48.7057	126.179	24.3951	99.3592	63.9508	93.3387	46.8976	114.209
Dmd	71.9607	78.0809	19.9316	1.12867	0.757089	0.131776	9.45531	1.1719	23.7524	20.2298
Dmpk	5.04501	0.147694	41.0581	52.5554	1.76654	12.6505	2.29306	7.30716	25.8955	10.4258
Dmtf1	23.8391	119.583	92.1059	64.2762	62.8384	90.5302	99.026	66.5228	61.3277	55.5679
Dmwd	35.3982	26.1911	12.0928	30.5609	23.3015	35.7552	160.91	17.2339	18.7162	36.1064
Dmxl1	271.017	265.357	166.909	176.188	279.871	158.087	69.6976	143.868	109.833	151.705
Dmxl2	57.186	11.3232	144.11	352.174	409.165	330.055	699.354	609.734	437.83	581.104
Dnahc8	0.0831595	0.0492314	4.77976	3.15448	7.06617	74.4096	217.416	115.191	0.0357179	0.0365819
Dnaic2	0.0277198	0.640008	36.8041	43.555	2.69187	0.131776	27.7431	16.7513	31.2175	35.8503
Dnaja1	381.342	323.253	344.429	296.811	169.504	358.782	260.984	249.891	239.81	387.146
Dnaja2	180.65	265.308	110.078	107.339	248.409	197.357	125.099	206.669	82.2941	96.7592
Dnaja3	27.7753	10.5847	11.7104	25.178	29.3582	37.3805	2.68939	11.0297	21.6093	53.3364
Dnaja4	12.0581	1.42771	39.672	4.42785	5.97259	47.2637	28.1395	21.5079	47.8977	69.6154
Dnajb1	1687.67	416.497	112.85	115.529	143.679	168.322	107.491	142.834	212.022	168.387
Dnajb11	44.3517	288.397	111.798	82.0455	118.779	183.828	87.1927	126.634	143.372	215.029
Dnajb12	16.8814	38.8435	41.6795	30.04	44.5841	9.70751	37.4249	43.3604	15.7159	20.8151
Dnajb14	131.863	134.894	96.2165	186.23	92.0284	124.353	142.198	132.563	282.493	186.312
Dnajb4	222.729	299.868	189.9	197.401	79.242	87.0161	127.788	208.806	68.8642	141.096
Dnajb6	192.597	187.768	121.693	119.755	177.075	248.31	238.789	178.681	125.37	100.637
Dnajb9	57.7127	217.258	52.9597	32.3262	2.60775	23.0608	5.94496	24.0585	113.226	123.72
Dnajc1	39.2513	21.4649	39.8154	41.8186	74.9518	70.7638	14.8058	16.1998	72.2216	38.0818
Dnajc10	112.986	85.6133	41.2493	28.3904	24.1427	35.7552	65.7909	61.0768	65.5067	62.4453
Dnajc11	16.6596	3.00311	41.1537	30.7924	241.091	58.9478	11.4936	54.528	20.1449	3.95085
Dnajc13	141.565	198.402	184.307	102.709	67.9698	165.072	93.1377	84.377	70.7572	163.777
Dnajc16	18.2951	35.2004	33.6495	19.6504	12.9546	38.2151	13.7583	18.0611	13.5014	6.10918
Dnajc18	7.92787	62.9669	103.577	91.8852	173.962	264.255	62.4221	84.0324	104.296	92.8083
Dnajc2	19.4039	80.6902	65.8172	40.9215	1.68242	27.2337	16.3345	8.20332	38.6111	15.5107
Dnajc21	6.01521	52.4314	17.9719	10.7368	34.5737	38.6104	23.3835	10.4093	14.6443	0.987712
Dnajc3	235.535	356.632	101.187	90.554	118.274	145.525	104.971	54.3901	183.233	204.859
Dnajc5	128.315	104.863	163.085	93.5637	40.1257	118.071	154.994	67.2121	99.4387	80.0047
Dnajc5b	0	0	0.143393	8.50843	144.856	0.0878507	0	0	308.496	213.456
Dnajc6	72.0439	15.754	22.7994	50.0087	169.336	378.505	222.568	215.768	135.764	161.912
Dnajc7	48.7869	45.1452	49.5183	36.3489	126.013	62.8572	57.6944	57.0786	40.1469	75.3953
Dnajc8	73.8179	60.1607	57.2615	47.2304	48.2855	42.4319	24.9971	56.665	63.7565	29.3021
Dnajc9	41.552	24.8618	37.2821	29.9242	4.03781	48.4058	53.4763	39.3622	65.6138	27.3999
Dnalc1	25.4745	21.908	39.0984	101.464	5.88847	44.4525	26.2711	75.4844	36.3966	19.6811
Dnase1	161.801	52.1852	126.377	14.0649	36.5085	23.7197	8.46449	6.411	2.64313	0.292655
Dnase2a	2.88286	43.2744	13.0487	6.54049	13.3752	33.6908	2.85924	6.34206	4.60761	7.17006
Dner	0.138599	0	47.4152	67.5754	369.123	297.858	62.054	69.2112	72.1502	123.098
Dnhd1	1.71863	0.0492314	14.3871	31.6895	0.168242	44.9796	10.6726	62.3177	32.1461	43.2398
Dnm1	7.37348	6.05546	30.4948	22.3708	72.5964	78.9339	72.3869	125.049	657.317	610.223
Dnm1l	158.779	181.418	210.835	168.143	219.808	328.342	220.558	349.917	200.663	266.609
Dnm2	67.6364	26.3388	124.178	192.916	269.019	128.833	61.1764	79.7584	36.7537	28.2778
Dnm3	0.277198	1.37848	52.3383	100.48	1878.67	973.342	424.272	564.03	18.8591	25.0952
Dnm3os	0.0277198	0.0984627	5.8791	1.15761	425.064	132.479	63.7243	72.5891	2.35738	9.98687
Dnmbp	50.8382	90.6842	41.4405	12.0391	65.4462	44.0571	10.2197	13.0288	40.9685	133.561
Dnmt1	79.2787	65.1823	52.6251	28.7087	137.285	40.6749	50.5605	68.5908	41.1113	30.9117
Dnmt3a	61.5103	53.0222	15.104	14.4122	49.8838	143.153	365.672	319.24	86.3302	69.7251
Dnttip2	35.6754	76.7025	78.627	39.9375	4.54253	63.3404	52.259	26.4712	73.1503	84.7969
Dock1	58.1562	24.3695	49.7095	63.3502	48.2013	13.9243	28.3376	40.7409	34.6107	26.0463
Dock10	0.110879	0.393851	27.9138	4.10951	58.38	110.955	96.4499	147.453	30.5745	0.219492
Dock3	0.194039	1.37848	51.9559	128.784	1.26182	0.922433	3.82176	13.2356	11.2511	90.2476
Dock4	8.48227	0.0984627	30.3036	1.59171	0.336484	18.3169	301.409	140.628	55.1128	82.4922
Dock7	258.848	125.392	222.545	118.539	45.4254	21.2599	111.454	71.4172	62.6135	90.4305
Dock8	15.9389	104.075	93.492	22.8049	6.30908	2.02057	9.48362	17.9232	0.678641	7.49929
Dock9	78.8352	247.191	205.243	108.41	88.5794	132.567	556.788	700.729	39.1111	78.1756
Donson	4.10254	10.1909	15.821	9.55027	12.8705	64.4824	55.1466	77.3456	19.4663	20.8883
Dopey1	47.5118	10.9294	84.7929	33.1944	12.3658	108.979	56.3639	71.9687	27.61	64.5671
Dopey2	36.3684	33.8712	29.4911	54.4655	83.1957	78.1432	55.9675	42.6711	5.32197	36.0698
Dot1l	113.845	77.884	80.2043	40.6031	103.301	35.5795	116.719	59.9739	77.5793	22.2052
Dpf2	88.0937	27.0772	66.0084	109.365	79.9991	104.191	112.133	65.9023	113.94	58.6042
Dpf3	61.2054	14.2279	15.0562	50.9059	4.7949	40.0599	10.8708	10.9607	1.393	7.86511
Dph3	62.536	43.619	31.8332	13.8913	105.488	23.1487	11.6068	8.89268	2.10736	6.73107
Dpp10	0.637556	0.147694	58.1218	13.2836	0.336484	0.307478	26.8655	83.7566	0.892948	0.219492
Dpp3	24.7815	0.886164	33.6495	49.864	263.972	86.8844	23.7232	15.993	11.9298	66.4328
Dpp4	895.794	447.759	320.196	51.8609	0	1.14206	49.4847	7.99652	25.0025	37.2404
Dpp8	258.626	113.626	215.041	98.4546	265.402	249.452	194.768	161.585	106.904	124.196
Dpp9	43.6033	3.54466	4.34958	3.53071	18.5907	10.1907	50.5038	7.51397	19.1091	18.7299
Dpy19l3	44.7675	38.3512	57.6439	79.6146	14.9735	39.2253	78.6433	76.7252	61.0062	57.9823
Dpy19l4	89.2302	64.9854	125.469	55.5652	50.4726	30.0889	34.4808	43.6362	40.1469	41.8863
Dpy30	40.1938	19.151	29.1087	43.3235	157.727	43.0908	88.9479	89.1336	18.2519	31.5702
Dpysl2	544.889	1628.57	610.518	385.513	457.534	536.373	476.644	451.596	1140.79	1308.97
Dpysl3	2.02355	6.597	163.229	97.0366	0.336484	2.63552	36.3492	77.4146	32.1819	16.096
Dpysl4	130.727	213.861	98.8931	99.236	0	1.40561	43.3982	29.6423	7.60792	16.6814
Dpysl5	0.554397	34.6096	100.518	232.072	160.166	92.7264	1.24561	5.4459	0.250025	0.95113
Dram2	96.8254	80.3456	21.6523	10.8236	158.736	65.3609	40.7654	29.1597	88.509	109.563
Drap1	71.6281	57.3545	6.88285	9.86862	0.252363	10.6299	4.92582	4.89442	23.0381	2.85339
Drg1	34.5112	59.0776	6.59606	8.39266	3.1966	38.4347	13.0789	19.233	29.8959	41.8497
Drg2	0.692996	5.46468	10.5633	12.7916	2.10303	33.8665	12.3429	9.65097	38.7897	30.4727
Drosha	54.1646	28.1603	43.8782	108.208	104.983	46.7805	41.5581	33.2958	108.833	72.4322
Dscaml1	0.221759	0.0492314	37.0909	60.1088	92.9537	430.469	152.559	63.6275	21.0021	38.8866
Dsg2	34.2894	102.106	67.5857	2.86508	0.084121	0	4.07654	0	8.75089	2.15833
Dsp	64.9476	237.098	120.928	10.2159	0	0	0.0566186	0.137871	4.7862	23.449
Dst	211.475	435.008	699.326	962.262	7200.51	4941.21	1013.3	899.263	1151.76	1299.39
Dstn	324.239	297.456	155.724	246.976	71.9235	15.3739	81.9838	109.47	76.0435	60.8723
Dstyk	107.303	92.5549	67.2512	32.5578	29.1059	74.5853	121.164	74.5193	71.543	74.554
Dtd1	12.8343	73.9947	4.39738	51.1374	6.22496	38.7861	13.73	36.2601	65.0066	80.8095
Dtna	166.679	66.9546	840.855	922.412	755.575	570.634	323.944	392.036	793.331	877.015
Dtnb	29.2999	70.9424	28.4395	32.1526	290.049	73.1797	26.4126	15.0969	18.0376	5.45071
Dtx3	34.6221	2.95388	14.1959	25.4963	526.766	15.901	39.718	38.1213	46.469	124.598
Dusp1	1276.14	528.794	334.535	87.168	28.6011	6.01777	47.6163	10.7539	112.619	223.955
Dusp10	2.6611	0.0984627	44.6429	57.7068	93.0378	45.5506	28.3093	26.2644	30.646	40.3499
Dusp11	202.937	352.644	243.672	150.721	179.262	237.197	550.022	341.369	92.2951	173.618
Dusp14	5.62713	51.2006	19.0234	28.564	22.8809	48.274	56.3922	59.3535	46.469	27.5096
Dusp16	116.451	80.0994	133.929	51.1663	107.254	127.471	26.6391	19.9913	123.084	214.041
Dusp18	17.7407	34.4127	39.3852	120.044	44.4159	49.7674	52.259	65.6266	15.073	49.6051
Dusp19	5.93205	6.05546	3.29803	14.9042	3.86957	84.2928	24.5442	17.3028	29.8245	52.5316
Dusp27	0	0	7.26523	0.491984	83.7845	50.3824	11.8616	11.788	25.0383	39.8743
Dusp8	46.9297	5.31699	38.8594	29.9242	37.6021	131.117	15.1172	63.2828	3.92897	2.48757
Dvl3	39.5008	44.0128	74.8032	78.7464	54.6787	76.9572	87.6457	50.5297	139.014	54.5802
Dym	44.5735	55.9761	65.0525	30.4741	223.005	83.7657	65.0548	20.4049	59.7204	44.5202
Dync1h1	272.264	263.191	470.471	556.144	322.772	574.719	553.674	532.044	544.698	625.258
Dync1i2	54.719	128.297	146.882	81.6693	101.113	54.2478	69.0748	104.92	57.613	133.378
Dync1li1	8.42683	156.95	52.4339	54.205	21.0303	11.6841	90.9296	53.9765	32.289	95.1496
Dync1li2	60.3738	127.755	197.499	119.899	136.36	126.725	74.1138	59.4913	103.689	142.377
Dync2h1	60.457	65.6746	249.121	355.965	72.0076	131.776	234.09	245.066	182.447	170.106
Dync2li1	8.95351	16.7387	35.9916	30.7345	1.5983	8.17012	46.2291	6.75568	8.92948	8.52359
Dynll1	56.5762	120.617	62.7104	138.305	20.2732	12.5627	54.5238	26.4023	36.6109	30.1069
Dynll2	245.792	336.299	127.811	98.3099	217.116	293.729	271.515	231.21	329.784	281.022
Dynlrb1	146.388	121.208	169.156	88.2098	35.6673	25.872	115.587	81.3439	70.6858	105.758
Dynlt3	263.754	517.717	320.722	92.9271	16.656	101.599	150.209	128.634	386.897	260.646
Dyrk1a	61.7875	116.137	109.217	66.3889	92.5331	146.535	182.425	56.5271	118.155	139.889
Dyrk1b	11.1157	2.5108	55.8753	26.5671	58.8006	37.688	33.037	34.8814	63.5422	76.7123
Dytn	0.249479	0.295388	83.4067	47.6646	3581.37	2305.69	486.184	572.647	216.201	218.175
Dzip1l	0.0554397	0.0984627	7.36082	15.1068	47.276	38.8739	15.7117	21.6457	17.9304	34.2407
Dzip3	19.8751	59.0284	37.0909	66.8519	1.00945	21.9627	25.2802	51.7706	30.7889	82.3093
E030010A14Rik	259.707	45.9329	30.3036	16.4091	0	10.4103	269.873	96.3718	0.17859	14.5962
E130208F15Rik	0.0831595	0	5.25773	6.54049	144.52	67.8208	35.9245	16.8203	10.1796	3.21921
E130307A14Rik	62.6191	19.5941	4.25398	4.48573	92.0284	11.4206	5.18061	4.06719	27.4314	5.12147
E130308A19Rik	27.9139	31.7542	251.081	266.974	130.051	186.287	325.189	241.757	99.0458	205.371
E230025N22Rik	0	0.0492314	40.0066	5.52758	299.807	90.4862	57.1282	8.68587	177.982	211.444
E2f3	34.8161	32.6404	67.5379	20.7791	61.5766	22.1823	24.8273	12.5463	76.0435	81.9069
E2f4	6.1538	30.0311	18.1153	23.3258	28.6011	32.0655	34.7639	42.3264	20.4307	77.5171
E2f5	94.3583	160.937	37.6167	16.1776	7.40265	39.9721	47.7578	13.5114	59.4703	52.2024
E330009J07Rik	3.16006	4.43082	153.621	159.432	20.6938	31.1431	43.0302	58.1126	65.2209	29.4484
E430025E21Rik	59.6808	203.818	113.567	51.3689	136.865	42.6076	40.9353	41.9128	28.6815	74.2613
E530011L22Rik	102.12	9.15703	11.1846	1.12867	0.252363	6.76451	11.1822	0	0.642923	65.2256
Eapp	30.1592	21.0218	29.5867	31.7185	125.845	50.7777	38.8121	23.0934	84.33	11.4136
Ebag9	17.6575	107.767	31.9288	18.406	17.7495	28.3758	31.4233	51.0812	21.7879	25.6439
Ebf1	196.506	210.907	440.359	300.486	172.196	186.815	245.159	133.252	179.554	382.94
Ebf3	65.1416	58.6838	150.514	113.214	1.43006	0.527104	82.0687	4.274	12.6799	13.6816
Ebna1bp2	15.634	1.08309	17.3505	41.3266	50.8932	36.1506	34.7639	12.6841	12.537	46.7883
Ecd	18.6	0.0492314	17.0637	23.4126	22.7968	34.7889	82.7482	24.61	93.9381	31.6799
Ece1	197.227	287.807	188.083	189.935	0.252363	2.67945	16.6459	12.6841	11.3226	57.6531
Ecel1	0.304918	0.0492314	95.3083	394.166	0.084121	0.0439254	0.566186	0.137871	0.0714358	0.0731638
Ech1	92.6951	82.3148	46.4114	34.9309	6.14083	25.3889	27.9696	23.6449	30.4317	17.3764
Echdc2	44.9616	0.0492314	6.54826	18.7822	0.084121	0.0439254	20.8923	17.1649	35.325	3.47528
Eci2	20.7899	36.2343	23.0384	21.2711	146.623	24.5982	42.4074	27.8499	13.6442	19.6079
Edc3	19.0158	5.31699	64.1921	27.4064	19.9367	68.5675	5.4637	23.4381	27.2528	15.6936
Edc4	64.9753	3.24927	40.0066	16.2355	85.8876	40.5431	44.757	55.562	49.6479	25.7903
Edem2	25.3637	0.640008	30.4948	23.4126	29.4424	37.688	11.6068	5.79058	70.1857	59.4822
Edem3	84.2683	110.721	107.736	106.876	313.351	98.7442	99.9319	120.913	128.335	223.698
Edf1	32.9035	73.9947	85.3186	69.1093	32.8072	44.8039	131.185	76.932	43.9688	103.6
Eea1	33.347	83.9887	86.418	91.8852	129.799	240.184	86.2302	116.639	46.5762	39.6548
Eed	17.9902	58.6838	24.7591	13.081	6.56144	45.8581	16.5043	40.4651	27.9314	8.26752
Eef1a1	2602.28	1592.73	1364	1322.05	176.486	271.81	1191.68	1050.92	543.127	704.824
Eef1b2	250.227	118.894	151.996	162.441	84.7099	80.1638	104.688	162.067	83.4371	108.1
Eef1d	161.496	22.9418	73.656	43.1788	38.6957	84.9077	102.819	22.7487	55.5414	45.4713
Eef1g	219.014	169.602	279.711	195.433	56.1928	197.313	156.409	215.286	245.739	266.39
Eef2	643.461	765.745	520.659	868.467	150.408	372.18	847.185	580.023	545.198	203.981
Eef2k	11.8641	2.56003	67.4424	97.8758	2.77599	21.172	52.9667	46.9451	73.9361	75.9807
Efcab1	0.0277198	0	54.537	76.6048	0	0	2.49122	0.206806	0	0.0365819
Efha1	54.6358	55.6807	35.657	7.37976	16.2354	15.4617	84.2769	19.3019	15.5373	36.5453
Efha2	25.6131	1.32925	72.8913	75.0709	79.915	39.3571	70.2071	75.7601	66.8282	78.7243
Efhd1	511.597	262.895	186.936	13.6598	755.407	714.49	239.242	68.5908	756.22	640.476
Efhd2	48.1216	9.30473	4.01499	1.85217	305.528	97.6461	85.9754	36.8805	71.543	82.9678
Efna5	43.1598	23.0895	149.367	70.6431	2.43951	4.87572	53.3914	81.206	16.0373	0.146328
Efnb2	225.806	329.505	148.937	93.7663	121.975	109.418	75.5293	78.2418	48.3978	146.437
Efr3a	67.6918	139.768	191.668	186.751	1226.74	833.352	1022.9	816.058	760.935	912.097
Efr3b	7.17944	67.25	0.143393	0.983968	0.588847	2.02057	8.66265	0	56.6129	2.2315
Efs	20.7067	0.147694	75.8547	33.889	0	0	0.084928	9.16842	0.0357179	0
Eftud1	3.88078	12.2094	27.2924	43.2078	40.3781	72.0376	63.5827	86.9966	28.7886	29.5582
Eftud2	28.5237	10.2401	52.2427	124.703	102.375	63.3404	46.6821	37.2252	31.3246	23.1198
Egf	185.169	176.888	120.163	50.6165	24.311	32.1534	21.8548	5.85952	18.4662	48.8369
Egfl6	47.3455	94.6719	9.65511	0.607745	0	0.0439254	5.88834	0.0689355	25.9312	8.26752
Egfr	635.394	474.147	160.122	16.0039	0.084121	0	64.8	20.0602	48.5049	74.115
Egln1	16.9645	56.9607	45.1209	73.6239	69.9887	20.0739	37.9345	18.5436	148.122	85.3822
Egln2	31.6006	112.789	41.4405	34.4099	61.4925	88.2461	23.0438	51.7706	83.9728	78.6146
Egr1	2924.66	1009.78	561.669	659.664	9.50568	1.40561	134.469	79.5516	176.232	1206.91
Egr2	49.8957	0.0492314	3.20244	45.8703	22.3762	0.219627	0.0566186	7.3761	0.285743	108.502
Ehbp1	23.645	25.2557	9.27273	41.8186	19.8526	18.5804	4.47287	29.5733	142.479	90.8695
Ehd3	534.439	115.891	72.4611	46.8253	21.4509	1.66916	5.23723	4.54974	70.4715	39.1792
Ehd4	19.293	18.9541	14.0047	1.01291	59.053	48.0543	39.9161	47.2208	24.6811	54.5071
Ehmt1	24.0054	34.4619	50.522	55.7968	121.303	41.8169	87.3343	66.9364	15.2873	30.8386
Ehmt2	41.1362	10.0432	51.6214	59.53	80.6721	68.0843	42.5772	29.0908	38.5754	35.2284
Ei24	109.66	126.131	68.7329	73.4792	3.86957	50.6459	17.297	51.8395	54.8627	50.8123
Eid1	148.606	200.962	230.814	303.004	26.6664	98.7442	128.553	71.4172	73.6146	186.787
Eif1	503.947	344.62	177.759	124.703	60.2306	92.375	128.241	124.291	155.944	118.745
Eif1a	12.1136	167.239	10.2287	67.6044	1.51418	24.1589	9.79503	11.4433	29.6816	12.4013
Eif1ax	102.175	100.974	120.402	58.4593	4.45841	41.2898	77.794	101.956	94.2239	51.3244
Eif1b	92.9169	78.524	24.9981	40.2848	61.4083	53.9843	37.0569	34.4677	48.6478	31.8994
Eif2a	17.8516	17.4771	50.6654	23.8757	76.8866	30.0889	87.7872	22.9555	17.5732	88.7112
Eif2ak1	93.4159	38.1543	28.3917	20.7791	56.6976	43.8814	61.7993	9.58203	22.1451	3.36554
Eif2ak2	59.0987	69.367	36.9953	27.0591	3.95369	5.5346	18.5143	22.8176	31.1817	30.9483
Eif2ak4	25.0033	18.0679	26.9578	39.0404	280.459	38.4347	27.7714	19.6466	18.9305	37.4233
Eif2b5	13.6104	15.0156	20.2184	14.1228	0.252363	41.5534	10.9274	36.6737	35.5036	30.4362
Eif2c1	125.46	50.0191	33.9363	91.0749	55.5199	46.2095	39.8312	24.2653	70.8286	94.8569
Eif2c2	83.1318	128.642	119.398	164.033	67.6333	224.327	200.232	193.709	129.156	261.085
Eif2c3	38.5583	77.0963	90.9587	132.17	134.425	192.613	75.5576	142.559	71.9359	99.5028
Eif2c4	25.8349	2.36311	4.82755	7.78492	22.8809	14.2318	48.8053	15.6484	60.2919	50.6294
Eif2d	24.9756	20.8249	35.1312	35.3939	33.396	40.9824	55.3447	34.8124	28.0743	23.6685
Eif2s1	50.6164	33.5266	55.8753	30.5898	40.3781	34.1739	66.7251	51.3569	53.0411	26.4487
Eif2s2	80.1935	126.426	170.016	140.36	129.546	82.0526	68.735	92.4425	54.4341	59.1896
Eif2s3x	81.9953	108.654	105.202	85.1421	6.30908	56.4002	136.168	78.6554	104.475	86.6992
Eif2s3y	0.0554397	101.367	0.0955951	57.9962	119.199	0.175701	0	0.137871	129.728	85.1261
Eif3a	225.113	271.806	393.804	344.62	266.495	306.863	275.535	364.738	559.378	344.931
Eif3b	14.0817	8.76318	31.5942	49.2563	33.396	47.3515	52.4006	62.1109	49.5765	71.225
Eif3c	230.712	253	58.9822	109.134	55.4357	53.545	91.241	95.3378	100.403	107.624
Eif3e	92.3348	73.2563	145.4	177.085	64.2685	79.0217	105.792	106.23	26.1812	14.7059
Eif3f	274.925	156.162	187.605	136.858	80.5879	149.039	147.039	108.367	243.632	248.025
Eif3g	17.3526	120.026	20.2662	30.4451	15.1418	36.4141	27.2619	59.7671	41.0399	27.1438
Eif3h	168.176	127.46	63.4274	76.8363	143.931	47.3076	90.9012	86.514	43.2187	39.1427
Eif3i	122.189	80.5425	102.43	65.7811	5.63611	29.6935	62.875	92.5114	35.5036	43.0935
[truncated: 5,237 more rows]
