# Supplementary material for: High-resolution transcriptional dissection of in vivo Atoh1-mediated hair cell conversion in mature cochleae identifies Isl1 as a co-reprogramming factor
Source: PLoS Genet. 2018 Jul 31;14(7):e1007552. doi: 10.1371/journal.pgen.1007552 (PMC6086484; doi:10.1371/journal.pgen.1007552)
Supplement: S4 Table — Transcription factor data is the subset of CPM TMM-normalized data for the transcription factor data set. The data for the 52 selected genes are the CPM TMM-normalized data for this select class. (XLSX) [file pgen.1007552.s008.xlsx]

## Sheet: TF only_CPM_TMM_normalized
gene	SCs_11	SCs_12	rHCs_13	rHCs_16	OHC_387	OHC_391	P7OHC_14	P7OHC_15	IHC_389	IHC_395	Id
2610008E11Rik	39.5562	77.0471	20.314	26.162	48.7902	16.8673	48.4656	62.2487	37.5395	19.864	ENSMUSG00000060301
2700081O15Rik	31.3234	59.9146	28.0094	18.6954	22.8809	53.2375	22.1379	13.7871	9.28666	0.76822	ENSMUSG00000053080
5730403B10Rik	34.3172	62.5731	24.329	55.189	2.60775	30.0449	52.9951	80.5167	26.3598	27.7657	ENSMUSG00000004071
A530054K11Rik	10.09	9.64935	136.605	31.1397	41.1352	7.02806	45.4648	10.0646	26.6099	8.45042	ENSMUSG00000021510
Aff1	135.91	80.641	48.2755	73.3635	267.841	109.242	236.241	89.8919	161.302	112.343	ENSMUSG00000029313
Aff3	62.4251	104.174	16.5858	7.75598	228.052	185.145	229.645	215.561	57.363	45.2518	ENSMUSG00000037138
Aff4	543.863	739.898	377.218	368.062	255.391	255.514	486.581	344.402	455.904	172.996	ENSMUSG00000049470
Ahr	44.6844	51.1514	1.19494	10.5342	0	18.9758	15.0323	17.6475	8.25084	2.85339	ENSMUSG00000019256
Arid1a	240.775	290.76	128.002	194.999	453.244	295.618	257.671	261.472	387.254	313.068	ENSMUSG00000007880
Arid1b	42.4668	29.3911	72.8435	88.4124	216.864	66.7226	67.2063	46.5315	62.6135	29.8508	ENSMUSG00000069729
Arid2	100.817	59.7176	103.96	195.52	218.378	127.076	158.929	157.035	55.72	119.842	ENSMUSG00000033237
Arid3b	0.110879	3.84005	14.3393	37.2461	364.328	176.272	27.2336	6.34206	49.255	98.7346	ENSMUSG00000004661
Arid4a	190.712	65.4777	108.309	86.2129	41.4717	71.9937	38.3025	98.3709	33.5034	90.1013	ENSMUSG00000048118
Arid4b	130.838	242.711	232.057	204.752	186.917	284.373	311.346	241.757	259.384	234.344	ENSMUSG00000039219
Arnt	40.3324	128.642	39.3852	53.6552	146.034	143.021	108.679	139.525	162.731	134.365	ENSMUSG00000015522
Arntl	12.9729	30.6711	6.40487	33.0497	0.925331	34.2618	30.7156	54.7348	20.9664	41.6302	ENSMUSG00000055116
Atf1	81.2468	30.9173	14.4349	55.9704	4.12193	59.7385	109.359	32.4686	77.6508	12.511	ENSMUSG00000023027
Atf2	67.3038	147.645	122.792	164.467	385.443	216.157	95.8271	216.595	124.691	126.098	ENSMUSG00000027104
Atf4	139.514	178.661	108.787	214.997	59.053	73.1357	155.163	67.9015	97.3671	110.075	ENSMUSG00000042406
Atf6	237.836	184.027	120.928	299.416	622.496	374.859	334.05	341.506	235.345	294.96	ENSMUSG00000026663
Atf6b	58.9878	37.8097	16.7291	42.1659	48.9584	37.2926	39.35	45.4974	39.6826	41.1181	ENSMUSG00000015461
Atoh1	1.99583	0.295388	408.478	2064.68	0	0	6.681	2.20594	0	0	ENSMUSG00000073043
Bach2	0.138599	0.147694	132.829	85.9525	9.92628	17.1748	45.4365	44.5323	1.64302	3.76794	ENSMUSG00000040270
Barhl1	0.277198	0.295388	90.7676	201.163	25.741	84.3367	31.5083	84.2392	18.4662	44.191	ENSMUSG00000026805
Baz2a	118.031	83.201	176.755	167.651	103.048	64.131	98.5448	105.471	202.271	164.802	ENSMUSG00000040054
Baz2b	208.592	174.377	253.375	213.058	219.472	172.451	189.05	217.905	147.158	174.24	ENSMUSG00000026987
Bbx	100.872	130.66	232.105	188.256	70.1569	106.343	94.6381	78.5175	59.7561	165.314	ENSMUSG00000022641
Bcl11a	2.85514	3.20004	1.57732	40.9215	0.084121	0.483179	54.8918	39.1554	1.50015	0.109746	ENSMUSG00000000861
Bcl6	113.984	64.0992	69.3065	9.98438	7.73913	20.9085	0.537877	0.0689355	163.517	168.789	ENSMUSG00000022508
Bhlhe40	103.561	74.0932	81.3992	40.198	4.29017	0.878507	494.592	384.66	52.8625	92.0767	ENSMUSG00000030103
Camta1	556.947	802.668	343.139	166.262	237.558	74.9367	119.947	125.187	376.288	325.104	ENSMUSG00000014592
Camta2	38.8078	20.4802	51.1912	38.8378	31.0407	40.1039	32.8954	79.0001	107.44	47.9223	ENSMUSG00000040712
Carhsp1	122.771	76.1609	63.7141	24.1072	51.3979	116.929	53.6179	20.267	24.1453	43.5691	ENSMUSG00000008393
Cbfb	40.9699	7.82779	28.2484	35.6254	5.04726	8.08227	20.6092	22.3351	1.21441	12.0355	ENSMUSG00000031885
Cdc5l	68.3294	88.8626	38.0469	66.5046	41.5558	56.488	68.7067	48.5306	48.8978	91.8572	ENSMUSG00000023932
Cebpg	16.7151	72.567	63.1884	71.164	123.742	53.2375	66.5552	57.9058	23.0738	24.8391	ENSMUSG00000056216
Cic	53.5547	53.7606	68.4461	55.8257	229.398	159.142	89.1461	84.1013	65.5781	171.752	ENSMUSG00000005442
Clock	236.589	143.214	224.457	313.596	295.854	158.351	161.59	122.085	208.878	192.677	ENSMUSG00000029238
Creb1	70.5193	94.0319	68.3983	90.2935	153.437	97.69	99.6205	75.2776	130.12	96.7226	ENSMUSG00000025958
Creb3l2	85.682	78.1302	138.517	234.821	292.909	141.879	168.695	144.42	215.879	167.618	ENSMUSG00000038648
Creb3l4	69.8817	18.1171	38.9072	44.8284	0.084121	0	0.084928	1.72339	5.14338	4.71907	ENSMUSG00000027938
Crebl2	81.3577	50.3637	27.7704	22.2261	238.483	99.0078	16.4477	19.4398	59.6132	74.0052	ENSMUSG00000032652
Crebzf	32.1273	22.7941	30.1125	65.5786	45.0047	68.4357	57.2415	81.4818	73.4718	109.307	ENSMUSG00000051451
Crem	17.214	19.3479	5.16214	14.4701	4.45841	52.7983	15.8532	3.37784	3.21461	40.0572	ENSMUSG00000063889
Csda	276.367	212.63	128.575	91.1328	62.9225	72.4329	186.842	167.169	72.8646	65.4816	ENSMUSG00000030189
Csde1	328.341	448.448	686.803	510.129	269.44	642.716	438.2	475.379	428.222	611.833	ENSMUSG00000068823
Ctcf	28.9395	91.8165	58.1218	54.4944	116.676	85.918	56.7602	43.0847	84.7943	78.7243	ENSMUSG00000005698
Cux1	396.311	441.704	108.883	153.586	220.986	72.5647	140.358	80.4477	133.299	155.693	ENSMUSG00000029705
Cux2	15.634	1.37848	18.7844	24.0493	243.194	9.5318	25.3935	36.9494	64.6137	72.0664	ENSMUSG00000042589
Ddit3	73.2635	20.0372	47.1284	27.0591	0.168242	5.22712	4.30302	16.1309	42.6115	46.2761	ENSMUSG00000025408
Deaf1	44.1854	7.43393	5.49672	8.56631	24.5633	45.7702	19.4202	23.507	20.645	8.23093	ENSMUSG00000058886
Dmtf1	23.8391	119.583	92.1059	64.2762	62.8384	90.5302	99.026	66.5228	61.3277	55.5679	ENSMUSG00000042508
Dnajc1	39.2513	21.4649	39.8154	41.8186	74.9518	70.7638	14.8058	16.1998	72.2216	38.0818	ENSMUSG00000026740
Dnajc2	19.4039	80.6902	65.8172	40.9215	1.68242	27.2337	16.3345	8.20332	38.6111	15.5107	ENSMUSG00000029014
Dpf2	88.0937	27.0772	66.0084	109.365	79.9991	104.191	112.133	65.9023	113.94	58.6042	ENSMUSG00000024826
E2f3	34.8161	32.6404	67.5379	20.7791	61.5766	22.1823	24.8273	12.5463	76.0435	81.9069	ENSMUSG00000016477
E2f4	6.1538	30.0311	18.1153	23.3258	28.6011	32.0655	34.7639	42.3264	20.4307	77.5171	ENSMUSG00000014859
E2f5	94.3583	160.937	37.6167	16.1776	7.40265	39.9721	47.7578	13.5114	59.4703	52.2024	ENSMUSG00000027552
Ebf3	65.1416	58.6838	150.514	113.214	1.43006	0.527104	82.0687	4.274	12.6799	13.6816	ENSMUSG00000010476
Egr1	2924.66	1009.78	561.669	659.664	9.50568	1.40561	134.469	79.5516	176.232	1206.91	ENSMUSG00000038418
Egr2	49.8957	0.0492314	3.20244	45.8703	22.3762	0.219627	0.0566186	7.3761	0.285743	108.502	ENSMUSG00000037868
Elf1	42.2728	55.3853	43.8304	30.9371	68.811	12.5627	20.8923	8.13439	22.788	11.4867	ENSMUSG00000036461
Elf2	35.3705	142.82	62.6148	70.5852	58.1276	88.6414	55.2032	62.6624	37.9324	51.1415	ENSMUSG00000037174
Elk4	25.6131	37.5143	36.4695	81.4957	42.0605	98.7003	115.247	46.0489	37.1466	21.2541	ENSMUSG00000026436
Emx2	198.391	148.876	191.19	96.1973	11.9452	45.1992	41.1051	56.2514	17.216	2.2315	ENSMUSG00000043969
Esrrg	0.0277198	0.0492314	56.7835	112.23	1.76654	1.01028	0.707733	0	7.89366	5.19463	ENSMUSG00000026610
Etohi1	23.645	40.7143	54.0112	17.1905	21.6191	12.5187	1.86842	6.89355	14.3586	3.32896	ENSMUSG00000074519
Etv1	45.1556	15.2125	87.2783	71.3087	0	0.439254	0.113237	25.5061	0.107154	0.0365819	ENSMUSG00000004151
Etv5	0.0277198	67.6931	78.2446	25.7857	0	0.131776	16.5326	7.78971	18.2876	8.48701	ENSMUSG00000013089
Etv6	212.251	128.198	142.867	129.479	123.742	48.8011	42.5772	47.4966	34.4678	109.563	ENSMUSG00000030199
Fos	946.91	112.986	92.8229	69.1382	0.757089	0.263552	18.7691	12.6152	47.9692	171.203	ENSMUSG00000021250
Fosb	535.686	5.8093	11.6626	98.0784	0.420605	0.395328	6.70931	2.89529	2.42882	386.525	ENSMUSG00000003545
Foxj1	0.0831595	0.196925	45.3599	73.0162	0.168242	7.55516	14.098	11.9948	0.0714358	0.731638	ENSMUSG00000034227
Foxj2	24.7261	16.8371	17.7807	49.5457	44.1635	36.2823	42.832	30.952	58.506	49.7148	ENSMUSG00000003154
Foxj3	33.1806	71.8778	80.2999	67.4886	42.2288	131.337	91.1277	66.4538	13.4657	74.0784	ENSMUSG00000032998
Foxk1	22.0927	99.7427	60.4639	50.6165	28.7694	85.8302	60.3272	37.1562	82.1869	75.249	ENSMUSG00000056493
Foxk2	46.7634	28.505	34.7966	42.137	75.2883	54.5992	109.217	32.1929	34.6107	72.7614	ENSMUSG00000039275
Foxn3	9.36931	4.72621	18.1631	18.9558	285.423	75.4638	70.4902	52.8046	43.1115	32.0458	ENSMUSG00000033713
Foxo1	29.0227	108.9	59.5558	11.5471	1.17769	15.0225	1.27392	13.0977	21.7165	28.0949	ENSMUSG00000044167
Foxo3	170.283	205.196	161.938	87.8625	106.245	121.234	144.774	192.675	57.113	66.5425	ENSMUSG00000048756
Foxp1	39.9443	89.7488	109.122	113.098	327.147	142.142	152.502	213.424	143.193	234.929	ENSMUSG00000030067
Foxp4	78.8075	39.5328	21.7479	29.2007	0.084121	1.36169	6.76593	11.6501	22.8238	7.42613	ENSMUSG00000023991
Gabpa	39.778	54.5976	14.9128	75.505	145.95	81.1301	78.615	62.4556	74.6505	47.3736	ENSMUSG00000008976
Gata2	299.319	521.114	120.02	14.4122	0.168242	6.45703	0.226475	3.37784	19.3234	29.7045	ENSMUSG00000015053
Gata3	869.793	950.214	333.006	113.764	315.874	218.617	548.012	378.318	452.868	346.87	ENSMUSG00000015619
Gatad1	106.888	92.1119	29.3477	33.5996	7.48677	53.7646	106.839	39.8447	63.7565	122.367	ENSMUSG00000007415
Gatad2b	62.9518	44.6036	81.5426	55.8836	66.3715	28.5076	40.0294	29.2976	52.934	12.4013	ENSMUSG00000042390
Gm608	216.437	155.768	104.82	193.61	329.502	184.706	197.571	141.387	124.406	210.419	ENSMUSG00000068284
Gmeb1	8.67631	25.9449	80.4911	21.3	11.1881	47.6151	46.4556	41.9817	26.967	33.7651	ENSMUSG00000028901
Gtf2i	198.779	151.78	445.999	388.378	698.373	419.004	625.636	429.399	279.886	410.669	ENSMUSG00000060261
Gtf2ird1	79.3065	5.36622	54.776	31.7764	18.0019	66.0637	33.8296	50.0472	32.8248	54.7266	ENSMUSG00000023079
Hbp1	163.076	184.322	95.4995	58.0541	232.679	83.0629	107.689	39.1554	69.3642	124.635	ENSMUSG00000002996
Hes1	203.658	92.358	14.2915	11.113	0.084121	0.0878507	0.0283093	1.10297	12.537	39.2158	ENSMUSG00000022528
Hes6	0.720716	0.0492314	49.3749	100.48	8.15974	4.70001	0.42464	2.68848	0	0.658475	ENSMUSG00000067071
Hey1	374.19	595.207	67.4424	57.9094	1.09357	1.18598	3.42543	3.99826	2.64313	43.0569	ENSMUSG00000040289
Hey2	140.346	219.08	103.53	18.2902	0	0.0439254	4.89751	0.482548	12.0012	9.47472	ENSMUSG00000019789
Heyl	191.128	504.868	79.6307	59.6169	234.277	30.2206	131.185	26.678	160.802	75.9075	ENSMUSG00000032744
Hif1a	92.1685	29.145	104.772	99.4965	3.70132	32.1973	52.4855	56.3892	101.546	91.1622	ENSMUSG00000021109
Hivep1	118.89	60.653	135.984	113.648	161.596	102.961	33.9429	32.9512	116.512	108.831	ENSMUSG00000021366
Hivep2	44.4903	21.071	27.5792	14.6438	11.9452	1.53739	42.011	14.4765	164.481	101.917	ENSMUSG00000015501
Hlf	210.338	63.7054	34.1275	7.58234	0.84121	0.702806	5.80341	3.86039	6.89356	29.9606	ENSMUSG00000003949
Hmbox1	94.9405	57.3053	72.9391	96.0526	261.112	92.7264	37.7646	56.4582	213.843	92.4059	ENSMUSG00000021972
Hmg20a	29.7434	63.6069	80.0609	62.1636	208.368	354.39	127.76	189.228	242.453	156.607	ENSMUSG00000032329
Hmg20b	3.32638	21.5141	83.0244	9.37663	9.33743	22.2262	23.5817	41.3613	14.4658	25.6073	ENSMUSG00000020232
Hmga1	26.1398	33.8219	55.5408	8.30584	5.13138	19.1515	16.8157	22.7487	58.3988	47.9589	ENSMUSG00000046711
Hmgb1	39.5285	48.4437	119.064	107.716	72.1758	31.758	69.7542	89.6851	27.2171	45.1055	ENSMUSG00000066551
Hmgxb3	20.5404	2.75696	9.17713	38.1722	3.36484	30.4842	9.56855	26.4023	36.3966	8.23093	ENSMUSG00000024622
Hsf1	22.065	0.640008	15.4864	44.4522	227.379	61.9348	54.8635	16.7513	15.2158	48.1418	ENSMUSG00000022556
Hsf2	22.2036	2.90465	26.1453	48.7643	40.2098	16.6916	40.8504	47.4966	48.3264	2.12175	ENSMUSG00000019878
Id1	106.5	218.784	62.328	34.4099	0.168242	0.131776	0.764352	0.206806	57.3987	73.9687	ENSMUSG00000042745
Id2	258.238	274.366	180.818	126.758	0.252363	4.52431	16.844	34.6056	37.3967	83.5897	ENSMUSG00000020644
Id3	44.3517	192.15	53.0075	30.011	0.504726	0.527104	4.13316	7.78971	89.7591	113.258	ENSMUSG00000007872
Id4	112.016	131.546	45.0731	48.9379	32.1342	60.4852	87.674	72.0376	33.432	86.4431	ENSMUSG00000021379
Ikzf2	309.159	44.259	70.5014	25.6989	478.649	512.258	500.396	475.103	10.0367	25.7537	ENSMUSG00000025997
Irf3	41.3026	39.4343	31.5942	29.0849	8.74859	22.2262	40.3408	42.8089	32.3604	31.3507	ENSMUSG00000003184
Irf6	203.464	620.217	250.172	49.6904	531.897	297.638	163.769	192.675	397.005	167.509	ENSMUSG00000026638
Irf9	80.1935	83.5948	33.1715	4.13845	27.4235	42.6955	19.5051	73.761	2.82172	11.7428	ENSMUSG00000002325
Irx5	25.031	43.7174	4.68416	6.22215	0	0	6.85086	0	8.92948	68.1521	ENSMUSG00000031737
Isl1	125.543	158.673	41.2971	64.1894	268.178	245.718	50.702	19.0951	82.0441	27.3267	ENSMUSG00000042258
Jarid2	66.6939	48.1483	139.282	55.6231	15.1418	57.103	67.8008	97.3369	78.508	80.2973	ENSMUSG00000038518
Jun	1359.85	514.221	183.208	72.9294	4.29017	5.18319	24.1762	58.9398	213.593	426.362	ENSMUSG00000052684
Junb	118.946	51.2006	30.3992	24.7439	0.168242	1.18598	3.70852	5.58377	67.7926	62.4453	ENSMUSG00000052837
Jund	100.207	12.9971	20.7919	49.0537	1.85066	14.7589	2.77431	24.9546	33.5034	39.0329	ENSMUSG00000071076
Kdm5a	77.3106	140.457	305.522	283.006	214.004	229.73	168.695	152.279	130.585	138.353	ENSMUSG00000030180
Kdm5b	99.6805	95.4104	125.708	147.537	109.357	85.3031	102.536	85.6179	148.944	312.263	ENSMUSG00000042207
Kdm5c	70.5747	106.389	72.7957	60.9192	1.26182	100.589	106.386	71.0036	60.7919	16.0595	ENSMUSG00000025332
Kdm5d	0.0277198	42.8805	0	43.0052	96.8233	0.0439254	0.113237	0	44.0045	47.3004	ENSMUSG00000056673
Klf12	9.42475	70.9424	41.2971	41.3556	0.672968	51.3927	13.1072	60.3875	56.9701	58.6774	ENSMUSG00000072294
Klf3	21.2611	56.4191	89.2858	43.8444	14.8053	32.0216	57.8359	24.7478	28.5386	6.03602	ENSMUSG00000029178
Klf5	20.18	82.4625	39.0506	3.99375	0	0.219627	0.339712	23.8517	13.8586	15.1083	ENSMUSG00000005148
Klf6	379.845	145.331	125.086	52.5554	5.80435	11.4206	7.92661	1.30977	19.5734	57.7263	ENSMUSG00000000078
Klf7	4.49061	6.94162	16.6813	38.8378	83.3639	5.31497	6.3696	0.0689355	6.965	13.9011	ENSMUSG00000025959
Klf9	105.197	36.4312	50.6176	28.7666	30.0312	60.4413	210.621	159.586	61.4705	30.7654	ENSMUSG00000033863
Lass2	403.601	341.616	111.129	19.3031	0.252363	3.90936	52.1458	5.79058	36.1108	29.5216	ENSMUSG00000015714
Lass5	27.304	79.2625	27.1968	81.6114	50.1361	106.168	98.9977	28.1257	199.52	173.215	ENSMUSG00000023021
Lass6	13.1115	131.743	49.2793	50.9059	0.252363	0.351403	22.8739	16.8203	33.7177	77.8829	ENSMUSG00000027035
Lbh	9.42475	4.52928	47.6542	19.5057	1515.61	1912.91	92.4016	89.2025	2.71456	6.58475	ENSMUSG00000024063
Lcor	14.8578	60.4069	39.5286	90.062	23.4698	69.1824	93.2226	122.705	70.5786	66.2864	ENSMUSG00000025019
Lcorl	3.57586	12.2586	25.7151	69.8328	7.73913	23.9393	38.5007	2.34381	74.9005	15.6205	ENSMUSG00000015882
Lhx3	0.194039	0.0984627	72.9391	173.352	21.4509	43.3543	60.1573	40.9477	29.4673	1.42669	ENSMUSG00000026934
Lin28b	0.0554397	0	24.6157	32.8472	48.9584	48.5375	40.9353	38.1903	31.2175	14.4864	ENSMUSG00000063804
Litaf	91.6695	162.414	47.5108	68.9646	0.084121	0.395328	55.3447	58.1816	1.92877	24.4367	ENSMUSG00000022500
Max	199.222	159.608	155.82	125.051	141.576	136.081	267.155	124.084	177.482	97.2713	ENSMUSG00000059436
Maz	13.3332	64.1485	15.5342	22.0235	12.1134	34.6571	10.616	30.1248	32.6105	9.98687	ENSMUSG00000030678
Mbd2	87.4007	60.8007	345.768	110.754	472.171	191.866	152.842	183.92	331.677	278.827	ENSMUSG00000024513
Mbd3	70.1866	39.3359	19.8838	44.8863	38.3592	42.0805	15.1738	19.8534	42.0043	61.4211	ENSMUSG00000035478
Mbtps2	75.0099	58.3884	21.5567	31.4291	27.0028	17.087	10.1347	14.2696	41.0756	25.9	ENSMUSG00000046873
Mecp2	160.498	279.289	197.691	299.213	535.346	285.691	236.977	151.727	526.411	394.536	ENSMUSG00000031393
Mef2a	174.995	119.091	90.672	77.7913	203.909	166.785	532.442	386.246	53.0768	138.682	ENSMUSG00000030557
Mef2d	15.5231	105.355	8.74695	104.156	289.545	218.397	36.2359	21.5079	285.958	79.4194	ENSMUSG00000001419
Mga	334.107	292.287	489.065	319.066	779.97	298.385	318.536	317.448	367.645	224.833	ENSMUSG00000033943
Mier1	28.5514	160.691	108.357	65.2602	109.273	93.6928	98.1201	148.418	109.297	85.1627	ENSMUSG00000028522
Mier3	48.2602	62.0807	26.7188	65.5496	7.31853	26.4431	69.0748	34.7435	33.3963	49.8246	ENSMUSG00000032727
Mlxip	37.6435	16.7879	126.042	77.8492	972.102	593.432	137.215	198.879	227.023	262.109	ENSMUSG00000038342
Mlxipl	59.4036	14.5232	3.53702	3.93587	0.84121	2.02057	22.4493	23.1623	22.1808	68.8838	ENSMUSG00000005373
Mnt	11.3929	18.2156	4.20618	36.812	71.6711	12.6505	1.78349	23.3002	55.2556	25.6805	ENSMUSG00000000282
Mta1	125.599	38.5482	38.2858	34.4967	102.964	28.5515	20.4393	44.6013	22.8238	20.0103	ENSMUSG00000021144
Mta2	50.8659	33.7235	62.9016	40.3716	97.4121	64.7899	29.0454	34.9503	18.9305	21.9857	ENSMUSG00000071646
Mta3	66.9711	31.4096	63.3318	25.4674	0.252363	9.70751	57.1848	16.6135	44.3259	38.4476	ENSMUSG00000055817
Mtf1	39.8334	2.31387	63.3318	117.613	40.7146	50.2506	72.2454	73.4852	55.0413	24.1075	ENSMUSG00000028890
Mxd1	29.0781	79.9025	58.5998	61.469	50.1361	20.7328	71.9623	50.9433	3.64323	30.9117	ENSMUSG00000001156
Mxd4	152.237	92.998	17.3983	18.7822	83.6163	42.8712	31.5083	41.5681	43.8616	32.2287	ENSMUSG00000037235
Mxi1	129.396	339.204	128.814	100.452	12.9546	67.6451	49.5979	73.8988	150.515	89.4062	ENSMUSG00000025025
Mycl1	6.34784	82.3148	133.068	239.972	0.168242	0	134.328	63.9032	0.250025	0.0365819	ENSMUSG00000028654
Mynn	13.9708	9.1078	64.3833	72.0322	27.1711	65.3609	58.4871	64.9372	86.4731	148.852	ENSMUSG00000037730
Mysm1	130.533	79.3609	93.3964	66.3599	278.609	192.744	113.294	109.607	102.653	98.698	ENSMUSG00000062627
Myst2	32.5154	28.2096	41.6317	35.1334	27.5917	17.9215	22.1945	41.706	22.6452	12.5476	ENSMUSG00000038909
Myt1	0.221759	0	38.3814	149.274	63.5114	47.659	9.87995	7.78971	64.1137	46.3493	ENSMUSG00000010505
Ncor1	459.179	270.625	418.372	372.982	1160.37	448.083	387.866	461.661	646.53	481.308	ENSMUSG00000018501
Ncor2	114.538	50.216	77.5754	104.735	90.5142	53.9843	96.9028	42.1196	238.417	112.05	ENSMUSG00000029478
Nfat5	566.233	998.412	708.312	419.981	781.652	558.555	869.521	583.401	498.729	695.276	ENSMUSG00000003847
Nfatc1	17.3526	8.81241	53.8678	257.886	139.641	75.2441	108.651	142.834	154.337	159.461	ENSMUSG00000033016
Nfatc2	8.12191	0.0492314	1.52952	38.8667	110.535	49.416	24.4876	35.226	14.5372	51.5805	ENSMUSG00000027544
Nfatc3	104.088	80.001	197.261	86.6181	136.36	146.096	164.93	78.1039	118.405	225.089	ENSMUSG00000031902
Nfe2l1	151.018	142.869	109.361	86.9364	57.3705	127.515	91.7222	72.1065	412.899	209.797	ENSMUSG00000038615
Nfe2l2	54.414	156.654	64.3833	49.3141	23.3015	67.6011	44.3324	74.1746	182.054	94.674	ENSMUSG00000015839
Nfe2l3	100.484	101.466	51	7.4087	39.1163	17.2187	45.4648	69.9006	33.7534	25.7903	ENSMUSG00000029832
Nfia	188.855	184.322	516.022	611.247	47.1919	66.4591	182.425	232.657	200.592	140.328	ENSMUSG00000028565
Nfib	191.683	202.39	118.299	134.977	0.336484	10.4103	141.433	51.7016	45.7904	95.6617	ENSMUSG00000008575
Nfic	54.3586	150.993	144.97	179.632	11.6087	48.9329	164.251	52.1152	128.942	184.263	ENSMUSG00000055053
Nfix	107.996	166.5	24.6157	4.36997	254.971	35.2721	8.8042	16.4756	28.8601	59.5554	ENSMUSG00000001911
Nfkb1	47.2623	21.1203	37.1865	32.2105	13.0388	22.8851	69.4994	65.2819	31.3603	21.3638	ENSMUSG00000028163
Nfx1	97.6016	201.356	129.34	39.3008	146.202	122.684	104.376	41.9128	29.1101	67.0181	ENSMUSG00000028423
Nfxl1	0.831595	51.2991	7.55201	11.9813	0.252363	3.1187	10.4178	6.13526	5.10766	34.1309	ENSMUSG00000072889
Nfya	6.73592	101.958	3.29803	10.6211	220.481	31.5823	101.008	49.2889	4.46474	19.0958	ENSMUSG00000023994
Nfyc	51.3649	41.699	15.2952	27.2617	8.4121	31.0992	17.7783	27.8499	58.2559	16.0595	ENSMUSG00000032897
Nhlh1	0.415798	0.196925	166.957	422.412	0	0.263552	118.305	116.018	0	0	ENSMUSG00000051251
Npas2	33.1252	7.92625	0.0955951	2.63356	0	0.0439254	0	18.8883	60.4347	36.6551	ENSMUSG00000026077
Npas3	0.0277198	47.1636	7.45642	57.9673	2.0189	4.96357	17.1838	21.5768	24.5382	79.6754	ENSMUSG00000021010
Nr1d1	414.883	49.7237	140.286	97.2392	56.277	110.56	43.0868	80.5167	451.26	342.37	ENSMUSG00000020889
Nr1d2	198.225	47.9513	61.0375	28.4772	230.492	174.032	21.7982	26.5402	109.654	125.732	ENSMUSG00000021775
Nr1h2	51.7529	35.5943	27.4358	26.9433	10.5992	40.7188	45.1251	14.0628	65.721	28.8266	ENSMUSG00000060601
Nr2c1	51.6975	34.6589	16.1078	22.4287	46.0983	9.40003	13.7866	26.2644	12.0012	76.8952	ENSMUSG00000005897
Nr2c2	40.665	146.759	129.675	119.581	126.266	68.875	107.321	104.024	121.012	57.7263	ENSMUSG00000005893
Nr2f1	307.413	201.898	91.6757	48.3591	114.825	111.57	81.1911	46.8761	77.9008	113.184	ENSMUSG00000069171
Nr2f2	190.491	111.706	72.3655	74.8105	27.1711	114.953	90.2218	76.7941	42.3257	37.7525	ENSMUSG00000030551
Nr3c1	11.3374	26.9296	86.9437	48.3881	15.1418	69.446	24.5725	41.2234	23.7524	56.6654	ENSMUSG00000024431
Nr3c2	95.6057	6.00623	31.881	19.1005	54.8469	38.0833	50.6171	9.30629	46.6833	67.201	ENSMUSG00000031618
Nr4a1	13.3055	0.0492314	13.5267	39.0982	0.168242	0.439254	1.89672	3.58465	11.5012	47.5199	ENSMUSG00000023034
Nr6a1	17.214	1.32925	61.6588	28.3325	1.93478	0.614955	21.4302	8.89268	14.8587	71.664	ENSMUSG00000063972
Patz1	47.3732	97.8719	25.0937	41.0662	36.3403	41.9926	19.675	10.4093	17.3946	18.0349	ENSMUSG00000020453
Pax2	0.110879	0.0492314	51.9559	129.594	0.084121	0.263552	0.084928	0	0.0357179	0.0731638	ENSMUSG00000004231
Pbrm1	227.663	271.019	283.774	189.993	231.165	150.488	179.481	190.193	141.479	125.11	ENSMUSG00000042323
Pbx1	936.348	579.158	750.087	657.782	194.572	852.987	544.247	531.975	495.193	514.049	ENSMUSG00000052534
Pbx2	12.1413	84.6287	9.46392	26.7697	94.8885	82.1404	11.0406	47.7034	3.64323	17.7788	ENSMUSG00000034673
Peg3	11.5037	111.017	249.79	182.208	109.357	150.752	138.348	75.1397	368.109	519.902	ENSMUSG00000002265
Pias1	30.6859	62.2777	121.884	66.8809	134.762	66.6787	34.5657	93.5455	99.153	59.6285	ENSMUSG00000032405
Pias2	80.8865	24.9603	45.4555	93.6216	42.4811	27.1459	36.604	29.9869	27.0742	77.4439	ENSMUSG00000025423
Pknox2	11.7532	66.1669	1.43393	0.434103	249.924	158.395	149.7	167.238	62.1135	79.6754	ENSMUSG00000035934
Plag1	104.698	126.475	126.09	111.565	355.832	100.545	85.9188	42.3953	31.6104	21.0346	ENSMUSG00000003282
Plagl2	25.0033	37.022	32.0722	107.079	2.86011	15.5057	29.6682	35.3639	90.1878	73.6028	ENSMUSG00000051413
Pou2f1	71.3232	171.817	117.152	106.413	174.383	145.042	69.8108	86.3072	69.5071	107.99	ENSMUSG00000026565
Pou3f3	49.0087	6.7447	27.7704	41.7029	2.52363	9.40003	8.09647	12.4773	7.5722	17.0106	ENSMUSG00000045515
Pou4f3	0.609836	0.393851	263.842	375.673	461.488	583.768	563.61	500.541	428.151	447.507	ENSMUSG00000024497
Prdm2	57.6573	78.7702	186.076	99.9306	25.5728	111.922	29.1586	74.4503	157.695	90.1379	ENSMUSG00000057637
Prdm4	122.439	109.146	55.9231	62.1925	8.66446	99.0078	29.5832	44.3255	35.8965	64.4939	ENSMUSG00000035529
Preb	42.3282	47.8529	35.9438	45.031	2.10303	60.6609	57.2981	17.9232	84.1157	56.6654	ENSMUSG00000045302
Prkrir	54.9684	34.4619	50.4264	40.2848	4.71078	47.4833	30.3759	34.192	49.5765	50.2636	ENSMUSG00000030753
Prox1	56.0772	16.2956	277.513	334.375	1.17769	0.790657	99.3374	0.0689355	2.46454	8.37726	ENSMUSG00000010175
Rara	18.406	68.0377	88.5211	79.5567	0.252363	16.8673	58.0624	77.6214	14.4658	10.06	ENSMUSG00000037992
Rbak	9.17527	5.0216	10.2765	36.9277	8.24386	6.67666	31.2252	17.4407	14.2157	36.4356	ENSMUSG00000061898
Rbpj	26.5556	64.4931	49.0403	70.1511	42.4811	23.4561	34.3109	30.4006	24.0382	93.3571	ENSMUSG00000039191
Rcor1	34.04	33.5758	34.3664	23.4995	2.69187	31.758	42.6905	29.1597	47.0048	32.6677	ENSMUSG00000037896
Rela	39.8889	36.3327	50.6654	16.959	2.18715	15.3739	11.3803	24.8168	4.35759	55.6045	ENSMUSG00000024927
Repin1	37.5604	3.00311	31.164	11.3446	85.0463	60.1777	56.7885	22.8866	57.863	46.6054	ENSMUSG00000052751
Rere	206.43	147.546	93.492	134.225	357.935	161.821	127.081	71.3482	329.069	145.962	ENSMUSG00000039852
Rest	48.5374	61.5392	51.1912	13.0231	136.528	193.93	100.866	119.465	108.868	134.256	ENSMUSG00000029249
Rfx3	23.2015	24.0249	82.0206	179.835	155.792	158.79	154.739	102.921	36.8252	74.9198	ENSMUSG00000040929
Rfx5	5.68257	17.0833	8.84255	17.8272	375.6	71.6862	12.3712	10.3403	35.1822	37.8257	ENSMUSG00000005774
Rfx7	79.6668	54.9914	230.528	351.016	321.426	266.012	254.104	189.366	312.139	184.666	ENSMUSG00000037674
Rora	546.414	214.796	303.61	175.899	119.115	300.054	486.043	390.657	1133.26	1046.1	ENSMUSG00000032238
Rorb	1054.32	710.802	252.706	60.6008	567.312	681.634	1130.45	769.527	1354.46	2042.3	ENSMUSG00000036192
Rorc	45.5437	93.9334	32.5501	8.91359	0.084121	0.0439254	0.0283093	0.137871	6.39351	0	ENSMUSG00000028150
Rreb1	140.373	81.921	158.544	93.1586	30.7883	39.5328	83.3143	71.0725	71.8645	129.646	ENSMUSG00000039087
Rxra	36.2298	19.2987	42.8744	80.7143	118.358	111.966	81.2478	80.9992	59.1489	58.5311	ENSMUSG00000015846
Sall1	410.559	14.1786	87.3739	28.2457	691.727	729.512	678.801	530.045	238.024	199.079	ENSMUSG00000031665
Sall2	407.315	765.941	222.689	67.4597	0.925331	3.64581	97.8653	34.0541	267.384	128.549	ENSMUSG00000049532
Sall3	41.6906	11.1755	28.2962	63.0029	594.147	282.704	302.966	298.215	258.919	584.25	ENSMUSG00000024565
Satb1	103.423	28.8496	236.932	193.842	127.527	94.9227	164.93	140.284	167.874	271.877	ENSMUSG00000023927
Setdb1	56.7425	48.5913	27.388	39.0114	34.4055	104.674	20.6941	72.8648	60.7205	44.8129	ENSMUSG00000015697
Setdb2	1.74635	2.31387	0.38238	10.2738	123.742	52.1394	32.1311	35.7775	19.6806	22.4613	ENSMUSG00000071350
Six1	513.122	280.176	234.543	258.32	252.531	564.661	313.073	510.743	511.909	386.817	ENSMUSG00000051367
Six2	75.2039	15.4094	74.3252	41.645	569.499	563.255	854.574	937.385	5.85774	32.5579	ENSMUSG00000024134
Six4	65.8346	119.878	229.524	171.963	1020.47	283.67	62.4504	108.091	271.956	137.877	ENSMUSG00000034460
Six5	55.0516	51.7914	6.64386	5.87487	0	8.17012	3.6519	9.37523	12.3584	41.1181	ENSMUSG00000040841
Smad1	59.5422	112.887	26.2887	39.8218	3.53308	14.9785	12.3712	36.6737	77.0078	15.8034	ENSMUSG00000031681
Smad2	69.854	51.5452	63.6185	29.548	0.084121	27.1459	36.5756	35.226	8.9652	24.1075	ENSMUSG00000024563
Smad3	8.45455	99.792	6.16588	10.5342	0.168242	5.57852	0.0283093	5.37697	14.3229	101.442	ENSMUSG00000032402
Smad4	14.6638	32.4927	44.9775	35.336	28.0123	57.674	52.8535	45.0149	51.8267	36.6551	ENSMUSG00000024515
Smad5	14.4698	2.95388	47.6064	37.3908	242.857	37.073	48.2391	29.918	35.7894	15.9497	ENSMUSG00000021540
Smad7	96.9917	42.0928	15.2952	26.3067	79.915	44.4525	9.7101	8.06545	38.5039	14.8888	ENSMUSG00000025880
Smarcc1	158.779	68.2347	247.4	129.044	36.0879	70.7198	92.4583	160.068	81.2226	71.0421	ENSMUSG00000032481
Smarcc2	142.896	205.935	136.414	180.298	471.498	188.176	107.377	132.77	204.592	314.166	ENSMUSG00000025369
Smarce1	5.68257	66.6593	54.9194	55.3916	171.775	51.3487	81.361	150.21	60.6133	47.4468	ENSMUSG00000037935
Snapc4	10.1177	0.0984627	24.1856	35.1045	68.7269	83.546	20.3827	49.5646	19.4306	17.1203	ENSMUSG00000036281
Sox10	154.926	210.858	63.9531	6.45367	0.084121	0.131776	11.3237	0.413613	73.4361	106.088	ENSMUSG00000033006
Sox13	79.7777	57.0591	38.716	2.19946	0	0.527104	23.3552	0.275742	87.2232	42.2887	ENSMUSG00000070643
Sox2	80.4984	85.8595	34.701	7.90068	0	0	15.4852	0.137871	15.5016	9.36497	ENSMUSG00000074637
Sox21	38.7246	72.2224	38.8116	0.491984	0	0	0.82097	0	10.6797	3.40212	ENSMUSG00000061517
Sox5	56.6871	45.4405	16.2034	15.2804	2.94424	0.175701	3.39712	0	5.10766	60.7992	ENSMUSG00000041540
Sox6	63.3121	112.641	49.4227	48.7353	0.084121	14.4514	136.904	122.292	38.4325	11.2672	ENSMUSG00000051910
Sox9	252.389	445.839	141.768	18.2613	1.17769	0.0878507	5.86003	2.68848	101.76	68.6643	ENSMUSG00000000567
Sp1	136.631	67.0531	34.1275	73.9712	123.406	163.49	129.968	82.6536	58.7917	119.733	ENSMUSG00000001280
Sp2	2.32847	13.5386	13.0009	7.72704	0	5.13927	14.8058	37.5698	41.5042	43.5691	ENSMUSG00000018678
Sp3	73.9843	47.9021	42.6354	36.0016	55.1834	27.6291	44.7854	12.6152	65.0423	38.85	ENSMUSG00000027109
Sp4	42.1896	69.8593	121.358	76.4311	245.802	47.4394	61.8276	13.3045	21.5379	22.1686	ENSMUSG00000025323
Srebf1	221.398	60.2099	100.423	41.7897	38.1909	34.8767	106.811	105.54	37.1824	209.688	ENSMUSG00000020538
Srebf2	107.886	58.7822	56.0187	52.8738	184.898	79.5488	308.741	238.517	153.337	124.744	ENSMUSG00000022463
Ssrp1	84.1574	74.7332	79.8697	34.0916	24.0586	63.0768	28.6773	21.0943	21.8237	38.0086	ENSMUSG00000027067
Stat1	39.6671	22.351	40.0544	4.86196	1.17769	16.7795	14.7775	4.96336	26.9313	15.4376	ENSMUSG00000026104
Stat2	23.8391	53.6129	35.7526	10.0712	28.4329	19.3711	9.79503	10.3403	43.5044	36.7648	ENSMUSG00000040033
Stat3	12.5571	32.2958	176.516	242.751	42.7335	113.24	81.0213	52.1842	37.6467	12.0355	ENSMUSG00000004040
Stat5b	44.324	2.5108	15.2952	17.2773	8.24386	24.6861	0.679424	23.2313	23.931	49.6417	ENSMUSG00000020919
Stat6	6.01521	44.3082	0.573571	3.29919	0.084121	0.0439254	0	0	35.8251	8.15777	ENSMUSG00000002147
Sub1	143.7	289.923	172.358	114.516	11.9452	166.477	96.9028	201.843	112.869	303.191	ENSMUSG00000022205
Tada2a	58.4334	38.302	38.1424	18.5507	21.7873	9.88321	58.2606	6.89355	3.96469	7.75537	ENSMUSG00000018651
Tada2b	23.5896	7.72932	21.9869	40.2848	0.084121	20.2496	18.4011	6.68674	161.052	16.2424	ENSMUSG00000029196
Tbx2	0	0	0.0477976	0.318342	3.28072	0.65888	14.4661	4.41187	288.672	211.041	ENSMUSG00000000093
Tbx6	4.85097	0.393851	47.5586	1.18655	100.693	5.35889	1.30223	2.06806	0.0357179	0	ENSMUSG00000030699
Tcf12	26.0844	15.3602	51.8125	38.8088	19.0114	26.7505	46.4556	30.2627	29.7173	35.8869	ENSMUSG00000032228
Tcf3	15.2459	4.38159	83.1199	45.5519	7.90738	14.8468	15.0606	6.20419	17.216	5.81653	ENSMUSG00000020167
Tcf4	148.218	131.202	319.718	338.63	405.884	272.074	162.326	168.478	267.313	185.251	ENSMUSG00000053477
Tcf7l2	3.04918	136.666	43.0656	33.7154	2.52363	0.263552	8.15309	0.206806	20.6807	1.71935	ENSMUSG00000024985
Tead1	75.2871	61.6869	112.276	68.8777	0.252363	3.4701	222.738	207.082	88.0447	9.18206	ENSMUSG00000055320
Tef	83.6862	88.6657	115.288	80.4828	242.437	137.399	95.2043	71.1414	185.34	47.2273	ENSMUSG00000022389
Terf2	7.5398	0.935396	16.9681	30.8503	148.221	16.472	4.64273	10.4782	48.0406	13.7914	ENSMUSG00000031921
Tfcp2	17.8516	1.18155	20.8875	35.4807	22.8809	23.2365	48.1542	18.3368	152.373	42.3984	ENSMUSG00000009733
Tfdp1	1.30283	0.0984627	39.5286	43.9313	7.15029	25.5646	59.1665	61.6283	8.25084	8.26752	ENSMUSG00000038482
Tfdp2	16.1884	83.5948	30.0169	94.0847	188.599	45.5506	41.6713	59.3535	72.6145	39.4353	ENSMUSG00000032411
Tfe3	56.4653	20.3818	12.3796	23.1811	40.9669	20.0739	62.3088	32.1239	33.932	34.2407	ENSMUSG00000000134
Thap11	4.93413	5.41545	11.4236	22.5444	8.32798	3.03085	71.2263	7.5829	44.7546	14.7059	ENSMUSG00000036442
Thap2	28.496	18.3141	104.246	29.3164	28.7694	57.059	17.9764	36.6737	35.2893	69.9812	ENSMUSG00000020137
Thap3	2.05127	6.20315	4.30178	23.5863	91.8602	32.8562	33.7164	5.99739	39.004	8.34068	ENSMUSG00000039759
Thra	46.2644	116.826	35.9916	68.4436	21.535	127.34	24.6291	26.2644	38.7539	53.2999	ENSMUSG00000058756
Thrb	174.968	190.23	341.8	427.968	100.945	67.8208	120.003	148.418	14.7515	91.1256	ENSMUSG00000021779
Tox	2.85514	38.0066	171.689	235.95	21.535	80.5591	96.4499	74.8639	178.947	128.366	ENSMUSG00000041272
Tox4	85.4325	35.9389	41.8229	40.661	38.2751	44.4964	53.9293	39.0864	8.85805	23.2661	ENSMUSG00000016831
Trp53	46.5139	26.7819	49.3271	34.7283	8.91683	20.1178	42.464	34.4677	64.078	7.09689	ENSMUSG00000059552
Trps1	1.13651	36.5789	27.9616	21.0106	22.0397	39.3132	98.9411	114.709	5.67915	37.9355	ENSMUSG00000038679
Tsc22d1	511.486	491.132	242.334	219.396	341.952	414.348	404.172	296.009	393.826	437.154	ENSMUSG00000022010
Tsc22d2	30.7967	46.0313	62.4714	96.7472	247.232	59.4749	75.1613	55.7688	171.517	100.271	ENSMUSG00000027806
Tshz1	8.28823	6.7447	48.1321	52.8449	16.7401	17.8337	33.5182	6.411	3.03602	4.53616	ENSMUSG00000046982
Ttf1	22.952	13.8832	8.17338	5.6144	16.5718	34.5693	6.85086	5.30803	38.3968	5.92627	ENSMUSG00000026803
Tub	0.138599	0.0492314	0.0955951	2.40204	109.694	242.688	49.2865	79.2069	20.7164	0.329237	ENSMUSG00000031028
Tulp3	67.4978	75.1763	24.9981	37.2461	0.168242	0.131776	9.73841	0.827226	20.4664	23.7417	ENSMUSG00000001521
Tulp4	424.446	564.782	317.376	380.332	73.8583	136.827	644.745	548.244	197.02	229.954	ENSMUSG00000034377
Ubp1	69.4936	37.2681	77.2408	92.8402	160.671	198.982	122.891	130.426	123.405	87.4308	ENSMUSG00000009741
Ubtf	20.5958	10.0924	34.6532	67.6044	28.4329	58.9478	21.0904	83.2741	68.4355	35.8503	ENSMUSG00000020923
Vezf1	96.3542	49.1821	66.0562	64.9997	100.861	99.4031	121.9	65.5576	61.6491	152.364	ENSMUSG00000018377
Whsc1	99.4311	158.771	111.273	178.272	9.50568	55.6534	87.2493	49.0131	132.906	155.217	ENSMUSG00000057406
Wiz	20.7622	4.38159	37.8557	45.986	51.3138	29.9132	23.0721	30.8831	24.9311	23.2295	ENSMUSG00000024050
Xbp1	109.299	72.8624	54.3458	62.3951	232.426	59.2992	5.86003	28.7461	23.2881	83.4799	ENSMUSG00000020484
Ybx1	63.9774	173.393	158.879	289.894	143.258	293.378	229.277	209.219	267.992	230.21	ENSMUSG00000028639
Yy1	21.4274	21.9572	38.5248	37.9985	189.609	23.5879	37.3683	21.7836	49.7908	26.2658	ENSMUSG00000021264
Zbed4	16.5487	73.9947	28.2484	33.1366	44.9206	76.518	43.1717	12.5463	22.1451	62.738	ENSMUSG00000034333
Zbtb1	58.1839	145.873	52.7207	72.0322	71.2505	141.352	45.7479	64.1789	122.155	71.5542	ENSMUSG00000033454
Zbtb10	25.53	83.201	79.5351	30.0978	87.0653	33.0319	53.7028	20.1292	66.2925	15.3278	ENSMUSG00000069114
Zbtb20	4989.85	5798.03	3706.8	2503.13	125.929	393.088	654.087	299.387	1083.5	1218.91	Zbtb20.16.p
Zbtb33	15.9389	6.64623	12.5708	43.555	40.1257	8.17012	60.9217	12.7531	13.037	7.02373	ENSMUSG00000048047
Zbtb34	17.5189	37.8589	13.7657	52.4397	0.168242	36.6777	60.1856	92.0978	55.4699	56.6654	ENSMUSG00000068966
Zbtb38	341.398	281.85	157.445	225.473	858.371	817.583	213.339	153.381	311.317	247.733	ENSMUSG00000040433
Zbtb39	3.32638	7.43393	6.64386	35.2203	3.11248	15.0225	12.4561	46.8761	21.0736	8.08461	ENSMUSG00000044617
Zbtb4	113.346	117.417	103.004	88.3256	52.4915	57.5862	29.0171	26.0576	139.479	250.44	ENSMUSG00000018750
Zbtb40	6.87452	0.147694	24.2812	18.8401	103.974	36.9852	27.3185	44.1876	26.2884	11.4501	ENSMUSG00000060862
Zbtb41	47.1792	50.1175	64.7179	38.9535	132.911	30.3964	53.4197	27.6431	48.112	26.4853	ENSMUSG00000033964
Zbtb43	10.1455	22.4003	46.0768	15.1357	0.336484	53.1058	52.4855	29.1597	9.25094	95.8446	ENSMUSG00000026788
Zbtb44	104.227	99.0043	111.655	120.507	45.9301	139.595	66.1872	115.605	63.6851	40.4962	ENSMUSG00000047412
Zbtb46	21.9818	5.46468	21.0309	113.619	31.6295	65.9759	38.6422	30.6074	8.42943	48.91	ENSMUSG00000027583
Zbtb6	19.4593	7.63086	83.1677	26.5671	52.155	23.8075	19.5901	20.0602	45.1832	30.7654	ENSMUSG00000066798
Zbtb7a	114.982	38.2035	244.198	186.462	475.2	261.751	140.782	150.693	287.851	203.652	ENSMUSG00000035011
Zbtb7b	12.7788	23.8772	13.7179	10.158	21.1985	51.0413	18.2312	15.0279	85.9373	55.9338	ENSMUSG00000028042
Zfhx2	14.5529	5.46468	104.533	48.7064	77.9802	44.3646	100.13	37.5698	47.0762	31.241	ENSMUSG00000040721
Zfhx3	318.418	143.116	159.931	121.26	1.26182	39.4889	47.6163	82.0332	86.0088	64.5671	ENSMUSG00000038872
Zfhx4	170.366	68.5793	72.4611	65.9258	1.00945	0.483179	35.783	22.6798	42.04	20.559	ENSMUSG00000025255
Zfp101	2.82742	10.1417	64.7179	53.1053	0	9.3561	15.0039	56.3892	17.6447	15.9497	ENSMUSG00000055240
Zfp110	62.5637	55.1391	76.9541	58.4593	40.9669	43.0469	36.3209	73.8988	55.1128	61.3845	ENSMUSG00000058638
Zfp113	4.21342	64.3946	39.9588	29.027	256.821	43.1347	22.4493	20.1292	11.394	24.1807	ENSMUSG00000037007
Zfp12	0.831595	6.79393	9.8463	34.9887	16.656	18.8001	20.5243	19.0262	59.3989	29.1192	ENSMUSG00000029587
Zfp128	10.5613	3.24927	0.669166	4.19633	58.2959	20.9085	2.77431	23.3691	57.6487	44.9958	ENSMUSG00000060397
Zfp142	5.32221	39.3359	15.0084	37.1303	492.529	96.8115	40.1143	48.3238	33.0391	30.6557	ENSMUSG00000026135
Zfp148	52.8617	52.4806	110.938	74.2896	22.8809	116.973	86.9379	90.788	75.8292	97.7469	ENSMUSG00000022811
Zfp160	34.7052	1.23078	28.3917	46.1018	22.7127	11.2888	2.97248	25.9887	81.9369	104.222	ENSMUSG00000067942
Zfp161	11.975	54.1545	15.6298	55.1311	12.4499	26.1356	20.043	9.30629	5.39341	11.5965	ENSMUSG00000049672
Zfp169	24.338	0.492314	114.045	43.6708	22.4603	27.2777	13.4186	19.233	3.50036	7.38955	ENSMUSG00000050954
Zfp182	19.1544	82.1671	60.3205	19.6794	45.2571	28.3758	11.4653	8.96161	17.7875	25.022	ENSMUSG00000054737
Zfp187	70.1866	138.586	53.0075	56.9254	71.1664	155.803	72.9248	69.7627	56.47	76.6391	ENSMUSG00000022228
Zfp191	102.868	85.8103	38.1902	22.4866	133.416	89.476	116.266	38.3281	138.336	74.115	ENSMUSG00000051469
Zfp192	54.4695	75.4224	42.0618	51.0506	68.7269	82.5358	68.8766	107.401	39.3969	34.9357	ENSMUSG00000063894
Zfp2	24.3657	7.58163	54.5848	34.4389	0.336484	40.0599	22.2794	8.27226	68.8642	69.4691	ENSMUSG00000049321
Zfp217	5.21133	54.0068	13.2877	21.0974	19.0114	32.373	74.5951	37.7766	3.89325	0.841384	ENSMUSG00000052056
Zfp236	25.8349	7.82779	45.2643	38.3458	44.7524	36.2823	36.151	48.9442	116.333	78.139	ENSMUSG00000041258
Zfp238	44.0745	42.5851	150.037	144.151	158.4	44.6282	78.6999	79.7584	89.6877	263.682	ENSMUSG00000063659
Zfp26	95.2731	36.5297	96.5511	141.72	0.84121	86.7087	43.6247	107.057	24.7525	38.5208	ENSMUSG00000063108
Zfp260	30.4918	43.8651	58.3608	47.5488	63.7637	35.6674	30.3759	35.1571	48.2906	51.2147	ENSMUSG00000049421
Zfp263	40.1383	2.36311	25.0937	37.4487	25.4045	34.3496	13.7017	24.6789	24.3953	15.7302	ENSMUSG00000022529
Zfp266	208.952	83.1518	213.368	188.285	327.735	205.044	282.131	252.166	228.952	152.51	ENSMUSG00000060510
Zfp275	14.4975	62.9177	24.7591	15.5988	102.039	4.65609	14.8907	13.856	19.5734	9.21865	ENSMUSG00000031365
Zfp276	2.07899	3.05234	31.164	99.236	83.0274	64.746	87.9288	74.1057	33.8249	64.75	ENSMUSG00000001065
Zfp281	6.68048	51.5945	23.3252	30.6188	29.5265	20.7328	27.5733	32.9512	60.5062	25.461	ENSMUSG00000041483
Zfp292	131.808	258.957	241.712	205.244	158.905	197.796	126.769	191.847	115.297	179.434	ENSMUSG00000039967
Zfp322a	22.5917	30.4742	43.8782	16.6985	71.587	46.4291	127.845	56.3203	10.6797	11.3404	ENSMUSG00000046351
Zfp324	83.7971	6.94162	19.5492	8.07432	22.1238	29.1664	44.2475	61.6973	28.0029	38.3744	ENSMUSG00000004500
Zfp329	24.6152	37.1204	65.1481	48.7353	105.824	257.359	259.681	80.8613	82.7227	97.8566	ENSMUSG00000057894
Zfp334	7.48436	48.9852	32.8369	22.747	0.252363	8.74115	0.537877	4.48081	28.5029	5.56045	ENSMUSG00000017667
Zfp335	7.2626	8.76318	11.0412	20.345	128.537	30.1328	14.0131	27.5053	33.682	75.7246	ENSMUSG00000039834
Zfp354c	0.443517	18.3141	10.4199	16.3512	5.63611	11.7281	4.41625	37.0184	1.85733	64.75	ENSMUSG00000044807
Zfp362	25.53	50.0683	12.0928	25.2359	23.8904	12.387	11.4653	1.93019	23.1809	64.3842	ENSMUSG00000028799
Zfp367	14.5529	53.416	4.34958	5.4697	113.732	13.8365	1.27392	10.1335	23.8239	3.8411	ENSMUSG00000044934
Zfp369	27.2486	1.92002	5.54452	39.5613	57.2023	45.1992	34.3675	44.3255	9.82243	3.8411	ENSMUSG00000021514
Zfp384	24.6984	36.4312	18.7844	40.5453	90.6825	36.0188	35.7264	37.1562	37.9324	11.1209	ENSMUSG00000038346
Zfp386	61.0391	5.0216	28.0572	40.3716	3.6172	41.9048	43.7662	15.5794	21.8951	15.1815	ENSMUSG00000042063
Zfp397	40.665	72.6162	163.037	115.703	40.4622	89.2563	74.6517	135.872	84.0086	39.6182	ENSMUSG00000024276
Zfp398	2.32847	5.07083	36.9475	67.6912	29.0218	88.0264	38.6705	29.2976	14.2872	7.20664	ENSMUSG00000062519
Zfp407	29.5771	16.2463	15.9166	18.406	179.682	34.0861	22.6758	30.5384	20.7164	12.0355	ENSMUSG00000048410
Zfp410	9.7851	10.1417	20.8397	29.2296	36.7609	26.9262	30.7156	38.8796	81.4726	53.2267	ENSMUSG00000042472
Zfp423	3.9085	2.11695	9.98969	42.3396	7.73913	2.45982	89.5141	47.2208	8.17941	31.936	ENSMUSG00000045333
Zfp426	68.4126	37.7112	112.659	75.5629	8.4121	45.902	36.2926	84.377	52.4696	18.2178	ENSMUSG00000059475
Zfp445	43.5201	64.8869	51.9081	23.1811	16.1512	49.8553	48.8336	41.706	12.3227	25.5708	ENSMUSG00000047036
Zfp446	0.554397	15.8525	10.0853	11.634	19.5161	42.8272	14.1264	15.8552	40.397	12.9134	ENSMUSG00000033961
Zfp512	3.60358	21.8587	16.5858	19.7372	2.86011	70.1488	2.00996	55.9067	13.1442	24.6562	ENSMUSG00000062761
Zfp516	56.9088	45.7359	73.7994	85.2579	260.859	264.958	181.378	103.817	96.1169	154.522	ENSMUSG00000058881
Zfp523	17.7961	24.0249	48.0843	63.8711	178.168	62.0665	57.0716	28.1946	50.0408	48.7271	ENSMUSG00000024220
Zfp532	161.135	64.5915	52.2427	33.3102	288.451	157.077	96.4499	82.309	173.553	115.489	ENSMUSG00000042439
Zfp560	11.6978	21.6618	11.567	41.153	13.207	24.5104	5.4637	13.925	32.6105	38.5208	ENSMUSG00000045519
Zfp574	5.59941	2.31387	91.9625	20.1424	3.11248	100.545	61.1481	11.788	3.42892	103.71	ENSMUSG00000045252
Zfp592	35.7863	6.99085	42.731	17.6535	437.093	47.1758	49.513	34.0541	92.4737	40.7888	ENSMUSG00000005621
Zfp60	10.6999	78.6717	73.3692	57.9094	23.4698	80.6909	102.876	86.1694	15.8945	35.8503	ENSMUSG00000037640
Zfp606	25.8903	4.38159	3.9194	15.3383	173.205	61.5834	30.291	53.7007	34.575	13.7914	ENSMUSG00000030386
Zfp612	6.9854	95.8534	70.836	79.2962	9.00095	39.6207	70.7167	90.857	52.4696	26.339	ENSMUSG00000044676
Zfp617	6.59732	14.6709	43.209	25.9015	3.1966	47.3955	34.9054	47.014	46.8619	26.7414	ENSMUSG00000066880
Zfp618	117.338	27.668	42.2052	18.2902	172.785	185.716	199.609	303.592	0.142872	11.7428	ENSMUSG00000028358
Zfp62	40.5264	121.601	58.8866	42.4842	96.0662	44.6721	50.7586	42.4643	25.5026	96.0641	ENSMUSG00000046311
Zfp629	13.1392	109.392	14.0525	30.4451	0.420605	12.6505	36.8871	35.7086	52.3268	47.337	ENSMUSG00000045639
Zfp644	201.579	151.239	206.39	169.648	152.175	243.742	121.872	182.472	157.266	158.29	ENSMUSG00000049606
Zfp651	103.589	3.88928	1.8641	2.5178	94.2155	3.4701	9.73841	0.275742	5.32197	3.0363	ENSMUSG00000013419
Zfp652	303.699	54.3022	169.92	242.751	109.189	183.081	79.1812	82.6536	312.318	183.422	ENSMUSG00000075595
Zfp654	7.87243	60.013	48.1799	71.8007	32.2183	51.3048	46.3707	63.2828	64.4709	47.5199	ENSMUSG00000047141
Zfp655	65.4465	49.576	25.9541	57.8805	19.9367	46.473	42.0393	33.8473	25.8955	32.5213	ENSMUSG00000007812
Zfp667	1.21967	19.2495	190.234	395.352	57.7911	64.0432	67.3479	61.973	63.9708	19.8274	ENSMUSG00000054893
Zfp672	12.862	0.886164	8.26898	41.3556	17.6654	24.2468	44.1625	42.2575	62.5421	57.9092	ENSMUSG00000049755
Zfp68	50.1175	41.0097	33.6973	64.2184	92.6172	39.8842	44.5306	29.5733	34.6107	42.3253	ENSMUSG00000058291
Zfp687	18.0179	29.785	11.0412	69.7459	107.002	74.6731	39.7463	26.5402	90.3663	53.9949	ENSMUSG00000019338
Zfp691	6.07064	12.554	9.12933	14.3544	0.168242	37.8637	47.9277	21.3011	10.5011	0.804802	ENSMUSG00000045268
Zfp697	4.71237	41.2559	42.7788	57.6779	59.3053	169.244	33.6881	59.4913	10.894	4.90198	ENSMUSG00000050064
Zfp710	3.79762	44.899	50.4742	37.0435	12.7864	51.173	27.6865	20.1981	33.6106	39.7645	ENSMUSG00000048897
Zfp719	14.5252	10.437	187.127	59.2985	72.3441	81.789	30.0362	52.0463	31.9675	17.4496	ENSMUSG00000030469
Zfp74	24.1163	59.1269	49.8528	33.1944	9.00095	43.9693	58.3738	12.6841	5.85774	1.93884	ENSMUSG00000059975
Zfp740	26.6665	54.0068	8.07779	21.1264	92.3649	56.1366	27.092	32.8133	59.5418	52.678	ENSMUSG00000046897
Zfp746	35.62	22.2526	2.96345	16.6985	16.0671	31.1431	28.7623	49.7025	160.695	14.8888	ENSMUSG00000057691
Zfp748	54.9684	124.506	55.6842	55.1311	1.00945	27.4534	5.37877	14.7522	77.9722	12.4379	ENSMUSG00000069204
Zfp772	9.42475	76.1117	19.0234	23.8467	19.1796	26.7505	5.86003	29.1597	95.0454	15.0718	ENSMUSG00000066838
Zfp780b	11.7809	22.8433	76.2849	45.6387	6.47732	11.7281	6.85086	6.27313	6.5721	0.512147	ENSMUSG00000063047
Zfp787	1.10879	45.3913	2.67666	7.35082	0	8.4776	3.68021	9.78884	1.0001	40.6425	ENSMUSG00000046792
Zfp788	29.2167	56.7145	49.7573	115.182	420.857	180.182	90.5332	97.3369	166.231	172.045	ENSMUSG00000074165
Zfp790	21.6215	24.6649	5.9269	16.959	110.283	37.2926	6.96409	8.68587	13.0013	44.9958	ENSMUSG00000011427
Zfp800	102.397	12.2586	29.4911	40.4006	1.17769	41.1581	21.232	56.0446	116.19	18.9494	ENSMUSG00000039841
Zfp81	39.0295	43.0774	35.0356	34.3231	2.18715	32.4608	28.6773	47.014	17.5375	50.7025	ENSMUSG00000003929
Zfp821	25.6131	36.9235	11.0412	26.7986	68.6427	61.188	25.4784	59.2845	26.8599	92.7352	ENSMUSG00000031728
Zfp827	10.5613	49.3298	0.0955951	0.202582	91.4395	97.119	41.1051	41.4992	62.3635	21.2175	ENSMUSG00000071064
Zfp865	82.3556	17.1817	24.9025	23.2679	20.7779	39.0057	22.1945	6.13526	21.1093	35.521	ENSMUSG00000074405
Zfp866	32.3213	13.7355	41.7273	16.4959	20.4414	58.1572	6.65269	28.9529	26.1812	49.788	ENSMUSG00000043090
Zfp868	21.0948	9.50165	89.4292	24.4256	72.3441	59.5628	89.3442	47.4276	27.7528	25.1318	ENSMUSG00000060427
Zfp871	122.05	208.839	154.099	313.683	576.734	393.791	541.246	359.016	465.655	274.255	ENSMUSG00000024298
Zfp874a	43.2152	1.03386	23.7076	3.03872	11.1881	4.39254	6.39791	5.99739	21.6451	47.7028	ENSMUSG00000069206
Zfp91	152.903	109.835	177.855	134.601	77.7278	143.065	95.5723	201.705	188.519	94.4545	ENSMUSG00000024695
Zfp932	16.2993	2.75696	56.2099	39.3298	1.43006	23.0169	24.1479	13.3735	12.1084	10.0966	ENSMUSG00000066613
Zfp938	19.0435	15.3602	28.5829	8.82677	114.909	50.9973	14.098	6.82461	40.7542	16.6082	ENSMUSG00000062931
Zfp949	4.51833	7.72932	175.035	22.3129	15.983	20.6888	22.3644	13.856	41.5757	47.3736	ENSMUSG00000032425
Zfp956	75.0653	44.8498	19.9794	21.5894	20.2732	25.916	12.3146	20.7496	9.21522	3.47528	ENSMUSG00000045466
Zfpm1	19.9028	31.5573	14.6738	26.0751	2.94424	6.63273	22.0247	2.48168	86.1159	50.0441	ENSMUSG00000049577
Zfx	49.1196	88.5672	18.0197	35.1913	34.6579	24.6861	27.545	20.8875	72.686	33.5822	ENSMUSG00000079509
Zhx1	154.871	235.129	179.767	149.505	60.483	80.647	83.0879	69.6938	87.9375	89.1867	ENSMUSG00000022361
Zhx3	485.347	639.86	359.39	170.169	256.317	148.951	113.605	99.1292	128.977	152.034	ENSMUSG00000035877
Zkscan1	23.1461	104.617	162.129	212.797	66.7921	132.918	119.72	129.668	44.3974	139.889	ENSMUSG00000029729
Zkscan17	32.8757	32.7389	34.462	18.1745	78.7373	1.58131	11.5785	10.685	9.00092	0.914548	ENSMUSG00000020472
Zkscan3	214.247	38.7451	59.7947	73.2188	492.024	204.692	75.9256	80.2409	101.76	36.0332	ENSMUSG00000021327
Zmiz1	81.6072	86.6472	239.083	635.383	396.126	245.543	202.865	88.651	186.555	148.413	ENSMUSG00000007817
Zmiz2	226.499	35.1512	69.641	134.919	375.18	190.548	162.269	117.259	114.69	128.403	ENSMUSG00000041164
Znf512b	47.9553	8.02471	44.4039	18.3192	22.965	22.973	81.8989	80.8613	113.226	18.4739	ENSMUSG00000000823
Zscan12	39.972	30.6219	69.88	10.9973	0.168242	19.5907	5.4637	1.72339	5.46484	11.6331	ENSMUSG00000036721
Zscan21	29.9097	41.3543	99.4189	9.9265	20.1049	11.772	2.23644	18.8883	9.78671	38.3379	ENSMUSG00000037017
Zscan29	90.5053	64.6408	77.0019	22.9785	75.4566	63.4721	69.3012	59.2156	39.0754	99.7223	ENSMUSG00000050619
Zxdc	38.1148	0.787702	36.0394	66.9677	144.352	67.1619	38.4724	46.7383	144.729	77.6634	ENSMUSG00000034430
Zzz3	55.5506	204.212	54.537	120.565	82.5227	134.104	112.558	124.291	181.161	79.8949	ENSMUSG00000039068

## Sheet: 52_selected_TF_CPM_TMM_normaliz
gene	SCs_11	SCs_12	rHCs_13	rHCs_16	OHC_387	OHC_391	P7OHC_14	P7OHC_15	IHC_389	IHC_395
Aff3	62.4251	104.174	16.5858	7.75598	228.052	185.145	229.645	215.561	57.363	45.2518
Arid3b	0.110879	3.84005	14.3393	37.2461	364.328	176.272	27.2336	6.34206	49.255	98.7346
Atoh1	1.99583	0.295388	408.478	2064.68	0	0	6.681	2.20594	0	0
Bach2	0.138599	0.147694	132.829	85.9525	9.92628	17.1748	45.4365	44.5323	1.64302	3.76794
Barhl1	0.277198	0.295388	90.7676	201.163	25.741	84.3367	31.5083	84.2392	18.4662	44.191
Camta1	556.947	802.668	343.139	166.262	237.558	74.9367	119.947	125.187	376.288	325.104
Creb3l4	69.8817	18.1171	38.9072	44.8284	0.084121	0	0.084928	1.72339	5.14338	4.71907
Cux1	396.311	441.704	108.883	153.586	220.986	72.5647	140.358	80.4477	133.299	155.693
Etv1	45.1556	15.2125	87.2783	71.3087	0	0.439254	0.113237	25.5061	0.107154	0.0365819
Gata2	299.319	521.114	120.02	14.4122	0.168242	6.45703	0.226475	3.37784	19.3234	29.7045
Gata3	869.793	950.214	333.006	113.764	315.874	218.617	548.012	378.318	452.868	346.87
Hes1	203.658	92.358	14.2915	11.113	0.084121	0.0878507	0.0283093	1.10297	12.537	39.2158
Hey1	374.19	595.207	67.4424	57.9094	1.09357	1.18598	3.42543	3.99826	2.64313	43.0569
Hey2	140.346	219.08	103.53	18.2902	0	0.0439254	4.89751	0.482548	12.0012	9.47472
Hmg20a	29.7434	63.6069	80.0609	62.1636	208.368	354.39	127.76	189.228	242.453	156.607
Ikzf2	309.159	44.259	70.5014	25.6989	478.649	512.258	500.396	475.103	10.0367	25.7537
Isl1	125.543	158.673	41.2971	64.1894	268.178	245.718	50.702	19.0951	82.0441	27.3267
Jun	1359.85	514.221	183.208	72.9294	4.29017	5.18319	24.1762	58.9398	213.593	426.362
Kdm5a	77.3106	140.457	305.522	283.006	214.004	229.73	168.695	152.279	130.585	138.353
Lass2	403.601	341.616	111.129	19.3031	0.252363	3.90936	52.1458	5.79058	36.1108	29.5216
Lbh	9.42475	4.52928	47.6542	19.5057	1515.61	1912.91	92.4016	89.2025	2.71456	6.58475
Lhx3	0.194039	0.0984627	72.9391	173.352	21.4509	43.3543	60.1573	40.9477	29.4673	1.42669
Lin28b	0.0554397	0	24.6157	32.8472	48.9584	48.5375	40.9353	38.1903	31.2175	14.4864
Mlxip	37.6435	16.7879	126.042	77.8492	972.102	593.432	137.215	198.879	227.023	262.109
Mxd4	152.237	92.998	17.3983	18.7822	83.6163	42.8712	31.5083	41.5681	43.8616	32.2287
Mycl1	6.34784	82.3148	133.068	239.972	0.168242	0	134.328	63.9032	0.250025	0.0365819
Myt1	0.221759	0	38.3814	149.274	63.5114	47.659	9.87995	7.78971	64.1137	46.3493
Nfia	188.855	184.322	516.022	611.247	47.1919	66.4591	182.425	232.657	200.592	140.328
Nhlh1	0.415798	0.196925	166.957	422.412	0	0.263552	118.305	116.018	0	0
Nr2f1	307.413	201.898	91.6757	48.3591	114.825	111.57	81.1911	46.8761	77.9008	113.184
Peg3	11.5037	111.017	249.79	182.208	109.357	150.752	138.348	75.1397	368.109	519.902
Pknox2	11.7532	66.1669	1.43393	0.434103	249.924	158.395	149.7	167.238	62.1135	79.6754
Pou4f3	0.609836	0.393851	263.842	375.673	461.488	583.768	563.61	500.541	428.151	447.507
Prox1	56.0772	16.2956	277.513	334.375	1.17769	0.790657	99.3374	0.0689355	2.46454	8.37726
Rest	48.5374	61.5392	51.1912	13.0231	136.528	193.93	100.866	119.465	108.868	134.256
Rfx7	79.6668	54.9914	230.528	351.016	321.426	266.012	254.104	189.366	312.139	184.666
Rorb	1054.32	710.802	252.706	60.6008	567.312	681.634	1130.45	769.527	1354.46	2042.3
Sall1	410.559	14.1786	87.3739	28.2457	691.727	729.512	678.801	530.045	238.024	199.079
Sall2	407.315	765.941	222.689	67.4597	0.925331	3.64581	97.8653	34.0541	267.384	128.549
Sall3	41.6906	11.1755	28.2962	63.0029	594.147	282.704	302.966	298.215	258.919	584.25
Six2	75.2039	15.4094	74.3252	41.645	569.499	563.255	854.574	937.385	5.85774	32.5579
Sox10	154.926	210.858	63.9531	6.45367	0.084121	0.131776	11.3237	0.413613	73.4361	106.088
Sox9	252.389	445.839	141.768	18.2613	1.17769	0.0878507	5.86003	2.68848	101.76	68.6643
Stat3	12.5571	32.2958	176.516	242.751	42.7335	113.24	81.0213	52.1842	37.6467	12.0355
Thrb	174.968	190.23	341.8	427.968	100.945	67.8208	120.003	148.418	14.7515	91.1256
Tox	2.85514	38.0066	171.689	235.95	21.535	80.5591	96.4499	74.8639	178.947	128.366
Tub	0.138599	0.0492314	0.0955951	2.40204	109.694	242.688	49.2865	79.2069	20.7164	0.329237
Zbtb38	341.398	281.85	157.445	225.473	858.371	817.583	213.339	153.381	311.317	247.733
Zfp532	161.135	64.5915	52.2427	33.3102	288.451	157.077	96.4499	82.309	173.553	115.489
Zfp667	1.21967	19.2495	190.234	395.352	57.7911	64.0432	67.3479	61.973	63.9708	19.8274
Zfp827	10.5613	49.3298	0.0955951	0.202582	91.4395	97.119	41.1051	41.4992	62.3635	21.2175
Zmiz1	81.6072	86.6472	239.083	635.383	396.126	245.543	202.865	88.651	186.555	148.413
